# Supplementary material for: Psychological distress in adolescence and later economic and health outcomes in the United States population: A retrospective and modeling study
Source: PLoS Med. 2025 Jan 16;22(1):e1004506. doi: 10.1371/journal.pmed.1004506 (PMC11737723; doi:10.1371/journal.pmed.1004506)
Supplement: S1 Data — (CSV) [file pmed.1004506.s002.csv]

E0013001	R0000100	R0038800	R0039200	R0068900	R0069000	R0069100	R0069200	R0069400	R0069500	R0069600	R0069700	R0069800	R0069900	R0070000	R0070400	R0070500	R0070600	R0070700	R0070800	R0071000	R0071100	R0072900	R0073000	R0073500	R0320600	R0357300	R0514400	R0514500	R0514700	R0514900	R0515000	R0515100	R0515200	R0536300	R0536401	R0536402	R0607900	R0608000	R0609300	R0609400	R0609500	R0609600	R0609700	R0609800	R0609900	R0610000	R0610100	R0610200	R0610400
200702	1	6	-4	0	0	0	5	1	1	4	1	2	2	1	5	4	4	1	4	3	1	-4	-4	-4	1	-4	25	10	100	0	10	100	95	2	9	1981	2	0	2	0	0	-4	-4	-4	-4	0	-4	-4	1
200802	2	7	-4	1	0	0	0	2	1	2	1	3	1	2	1	4	5	1	4	2	3	1	5	0	1	2	-4	-4	-4	-4	-4	-4	-4	1	7	1982	-4	-4	-4	-4	-4	-4	-4	-4	-4	-4	-4	-4	-4
5	3	-4	-4	0	0	0	2	2	2	2	2	3	2	3	4	2	4	1	3	3	4	1	5	0	2	1	-4	-4	-4	-4	-4	-4	-4	2	9	1983	2	0	4	1	1	-4	-4	28000	-4	0	-4	-4	1
200802	4	8	-4	0	0	0	0	2	2	1	2	1	2	3	5	5	4	4	5	4	4	-4	-4	-4	4	-4	0	0	100	0	76	100	100	2	2	1981	5	1	-4	-4	0	-4	-4	-4	-4	0	-4	-4	-4
200602	5	5	-4	0	0	3	0	2	2	4	1	2	3	2	3	1	4	2	4	2	1	1	4	0	1	8	-4	-4	-4	-4	-4	-4	-4	1	10	1982	2	0	2	0	1	-4	-4	-1	-1	0	-4	-4	0
200402	6	3	-4	0	0	0	5	2	2	2	2	3	2	2	5	3	5	3	4	5	5	1	4	0	4	1	-4	-4	-4	-4	-4	-4	-4	2	1	1982	1	0	-4	-4	0	-4	-4	-4	-4	0	-4	-4	-4
5	7	-4	-4	0	0	0	2	2	2	3	4	4	2	2	5	2	5	1	4	3	5	1	5	0	1	1	-4	-4	-4	-4	-4	-4	-4	1	4	1983	1	0	-4	-4	0	-4	-4	-4	-4	0	-4	-4	-4
200901	8	8	-4	0	0	0	0	1	2	2	2	3	1	1	2	1	4	-2	4	-2	-2	-4	-4	-4	1	-4	-2	5	100	-2	-2	100	-2	2	6	1981	2	0	3	1	1	-4	-4	-1	4	0	-4	-4	0
200601	9	7	-4	0	0	0	0	1	2	3	1	1	2	1	2	3	4	1	4	-2	-2	1	4	0	1	4	-4	-4	-4	-4	-4	-4	-4	1	10	1982	2	0	3	1	1	-4	-4	-1	4	0	-4	-4	0
200702	10	-4	-4	0	0	0	0	1	1	3	1	4	2	1	1	1	5	1	5	1	1	1	4	0	2	1	-4	-4	-4	-4	-4	-4	-4	1	3	1984	2	0	3	1	1	-4	-4	-1	4	0	-4	-4	0
200702	11	7	-4	0	0	0	2	2	2	2	2	2	3	2	5	4	5	2	3	4	4	1	4	0	2	1	-4	-4	-4	-4	-4	-4	-4	2	6	1982	1	0	-4	-4	1	-4	-4	25000	-4	0	-4	-4	-4
200602	12	6	-4	0	0	0	0	2	2	1	3	2	2	2	3	2	4	3	3	3	3	-4	-4	-4	2	-4	0	0	95	0	50	95	100	1	10	1981	2	0	2	0	0	-4	-4	-4	-4	0	-4	-4	0
200902	13	-4	-4	0	0	0	0	2	2	3	2	3	2	2	1	-2	2	1	5	1	1	1	5	1	2	1	-4	-4	-4	-4	-4	-4	-4	1	11	1984	-4	-4	-4	-4	-4	-4	-4	-4	-4	-4	-4	-4	-4
4	14	5	-4	0	0	1	3	2	2	2	1	1	2	2	1	1	5	1	3	1	2	-4	-4	-4	2	-4	50	0	100	0	50	70	70	1	7	1980	1	0	1	0	0	-4	-4	-4	-4	0	-4	-4	0
200902	15	-4	-4	0	0	0	0	2	3	2	2	2	2	2	3	1	3	1	2	1	1	1	5	1	1	7	-4	-4	-4	-4	-4	-4	-4	2	1	1983	-4	-4	-4	-4	-4	-4	-4	-4	-4	-4	-4	-4	-4
5	16	5	-4	4	2	4	2	2	3	2	2	2	3	3	3	2	3	4	2	2	4	1	5	0	3	13	-4	-4	-4	-4	-4	-4	-4	1	2	1982	3	0	-4	-4	1	-4	-4	13000	-4	0	-4	-4	-4
200403	17	5	-4	2	0	0	-2	2	2	1	3	3	3	2	3	-2	2	-2	2	3	4	-4	-4	-4	3	-4	50	5	95	20	50	90	90	2	11	1981	2	0	-4	-4	0	-4	-4	-4	-4	0	-4	-4	-4
5	18	-4	-4	5	0	20	16	3	3	2	3	2	3	3	4	5	5	4	1	5	5	1	3	0	4	1	-4	-4	-4	-4	-4	-4	-4	1	2	1982	2	0	-4	-4	0	-4	-4	-4	-4	0	-4	-4	-4
200901	19	-4	-4	0	12	1	6	4	1	3	1	4	2	4	5	1	3	1	5	3	3	1	4	0	1	4	-4	-4	-4	-4	-4	-4	-4	1	4	1984	2	0	-4	-4	0	-4	-4	-4	-4	0	-4	-4	-4
5	20	3	-4	0	0	0	2	1	1	3	2	3	2	2	3	4	4	1	3	1	1	-4	-4	-4	3	-4	0	0	100	0	0	100	100	1	12	1980	2	0	3	0	0	-4	-4	-4	-4	0	-4	-4	1
4	21	-4	-4	0	0	1	-2	2	2	3	2	2	2	2	2	3	4	2	4	5	5	1	4	0	3	7	-4	-4	-4	-4	-4	-4	-4	1	8	1982	2	0	-4	-4	0	-4	-4	-4	-4	0	-4	-4	-4
200402	22	3	-4	1	2	50	2	4	2	1	4	1	2	2	5	3	4	3	3	5	4	1	3	0	4	1	-4	-4	-4	-4	-4	-4	-4	1	6	1982	2	0	-4	-4	0	-4	-4	-4	-4	0	-4	-4	-4
200502	23	-4	-4	0	0	0	-2	2	3	2	3	2	2	3	5	3	3	4	2	4	5	1	3	0	2	1	-4	-4	-4	-4	-4	-4	-4	2	1	1983	4	0	3	0	0	-4	-4	-4	-4	0	-4	-4	0
5	24	-4	-4	0	0	4	0	2	2	2	2	3	2	2	3	1	4	2	5	1	4	1	3	0	1	1	-4	-4	-4	-4	-4	-4	-4	1	6	1984	2	0	2	0	0	-4	-4	-4	-4	0	-4	-4	0
5	25	-4	-4	0	0	0	0	2	2	3	2	3	2	2	5	-2	5	3	5	-2	5	1	5	0	3	12	-4	-4	-4	-4	-4	-4	-4	2	3	1983	3	0	3	0	0	-4	-4	-4	-4	0	-4	-4	0
5	26	6	-4	1	0	2	10	2	2	1	2	2	2	2	4	5	4	1	3	-2	2	-4	-4	-4	1	-4	0	0	100	0	0	100	100	1	10	1980	2	0	-4	-4	1	-4	-4	-1	-1	0	-4	-4	-4
4	27	5	-4	10	0	0	3	2	1	2	1	3	2	2	5	5	4	4	3	5	3	-4	-4	-4	3	-4	70	40	100	60	40	80	70	1	5	1981	3	0	3	0	0	-4	-4	-4	-4	0	-4	-4	0
200602	28	-4	-4	0	0	0	0	1	1	2	2	3	2	2	1	1	5	1	3	1	1	1	5	0	1	1	-4	-4	-4	-4	-4	-4	-4	2	11	1983	3	0	1	0	1	-4	-4	13000	-4	0	-4	-4	0
-4	29	8	-4	0	0	0	0	2	3	2	3	1	2	2	3	2	4	-2	5	3	3	1	5	1	3	7	-4	-4	-4	-4	-4	-4	-4	2	1	1983	2	0	1	0	1	-4	-4	-1	-1	0	-4	-4	1
-4	30	6	-4	0	0	0	0	2	2	4	1	3	2	1	3	-2	4	-2	4	-2	3	-4	-4	-4	1	-4	-3	-3	-3	-3	-3	-3	-3	1	6	1981	1	0	3	0	1	-4	-4	-1	2	0	-4	-4	0
200701	31	-4	-4	10	2	0	20	2	2	2	2	2	2	2	3	1	3	1	4	1	3	1	5	1	1	1	-4	-4	-4	-4	-4	-4	-4	1	7	1982	-4	-4	-4	-4	-4	-4	-4	-4	-4	-4	-4	-4	-4
200801	32	8	-4	0	0	0	5	1	1	1	3	2	2	1	3	1	3	1	4	2	2	-4	-4	-4	3	-4	50	0	100	4	15	95	50	2	7	1981	-4	-4	-4	-4	-4	-4	-4	-4	-4	-4	-4	-4	-4
200001	33	8	-4	0	0	0	0	2	2	3	2	3	2	1	4	3	5	1	5	3	1	-4	-4	-4	2	-4	50	0	100	0	50	75	75	2	12	1980	4	0	4	0	0	-4	-4	-4	-4	0	-4	-4	1
5	34	-4	-4	0	0	0	0	1	2	2	1	1	1	3	1	1	1	1	4	1	4	1	2	1	2	1	-4	-4	-4	-4	-4	-4	-4	2	12	1984	3	0	3	0	1	-4	-4	9000	-4	0	-4	-4	1
200701	35	-4	-4	0	0	0	0	1	2	4	1	4	2	4	-2	1	-2	-2	-2	-2	-2	-3	-3	-3	1	8	-4	-4	-4	-4	-4	-4	-4	1	1	1983	-4	-4	-4	-4	-4	-4	-4	-4	-4	-4	-4	-4	-4
5	36	6	-4	2	0	0	10	3	4	2	4	3	3	3	4	3	3	1	5	4	3	-4	-4	-4	3	-4	25	15	100	15	50	75	85	2	8	1980	1	0	3	0	1	-4	-4	20000	-4	0	-4	-4	1
200603	37	7	-4	0	0	0	4	2	2	3	2	4	2	2	2	2	3	2	4	2	2	-4	-4	-4	2	-4	-2	0	5	10	0	90	50	2	11	1980	1	0	1	0	1	-4	-4	30000	-4	0	-4	-4	1
200903	38	5	-4	0	0	0	0	2	2	4	2	3	2	1	3	2	3	-2	3	-2	2	-4	-4	-4	1	-4	-2	0	100	10	10	90	-2	2	9	1981	1	0	1	0	1	-4	-4	30000	-4	0	-4	-4	1
200701	39	7	-4	0	2	0	1	3	2	2	2	2	2	2	3	2	5	1	5	3	2	-4	-4	-4	3	-4	50	0	95	50	50	85	100	1	2	1980	2	0	3	0	1	-4	-4	-1	4	1	-1	-1	1
-4	40	-4	-4	2	0	0	0	4	2	1	2	1	4	4	1	1	1	1	5	1	1	1	4	0	1	1	-4	-4	-4	-4	-4	-4	-4	2	5	1984	-4	-4	-4	-4	-4	-4	-4	-4	-4	-4	-4	-4	-4
200902	41	-4	-4	1	0	0	0	1	1	2	2	2	1	1	1	1	2	1	4	1	2	1	5	0	1	8	-4	-4	-4	-4	-4	-4	-4	2	1	1983	-4	-4	-4	-4	-4	-4	-4	-4	-4	-4	-4	-4	-4
4	42	-4	-4	0	0	0	0	2	1	3	2	4	1	1	1	1	2	1	4	-2	1	1	3	0	1	1	-4	-4	-4	-4	-4	-4	-4	1	8	1983	-4	-4	-4	-4	-4	-4	-4	-4	-4	-4	-4	-4	-4
5	43	6	-4	0	0	0	5	2	1	2	2	3	4	1	4	1	5	1	4	1	2	-4	-4	-4	1	-4	0	5	80	50	-2	-2	50	2	10	1981	3	1	-4	-4	0	-4	-4	-4	-4	0	-4	-4	-4
4	44	4	-4	0	0	2	10	1	1	1	1	1	1	1	4	3	4	2	3	2	4	-4	-4	-4	3	-4	0	0	100	0	-2	100	100	1	12	1981	2	0	2	0	0	-4	-4	-4	-4	0	-4	-4	0
200402	45	-4	-4	0	0	0	0	4	2	2	1	1	4	1	3	1	5	4	1	1	3	0	-4	0	2	13	-4	-4	-4	-4	-4	-4	-4	2	2	1984	3	0	-4	-4	0	-4	-4	-4	-4	0	-4	-4	-4
4	46	-4	-4	0	0	0	0	3	4	3	3	2	4	3	3	3	1	-2	3	3	4	0	-4	0	1	13	-4	-4	-4	-4	-4	-4	-4	1	2	1984	3	0	-4	-4	0	-4	-4	-4	-4	0	-4	-4	-4
200802	47	8	-4	0	0	0	0	2	2	1	2	1	2	2	4	2	4	2	3	3	4	1	5	0	2	4	-4	-4	-4	-4	-4	-4	-4	2	9	1982	3	0	-4	-4	0	-4	-4	-4	-4	0	-4	-4	-4
200902	48	-4	-4	0	1	0	0	2	3	1	1	1	1	3	3	1	2	3	3	3	4	1	5	0	3	7	-4	-4	-4	-4	-4	-4	-4	2	7	1983	3	0	-4	-4	0	-4	-4	-4	-4	0	-4	-4	-4
200201	49	6	-4	0	0	0	-1	2	1	2	1	4	1	1	3	3	3	3	5	-2	2	1	4	0	2	1	-4	-4	-4	-4	-4	-4	-4	2	12	1982	2	0	-1	-1	1	-4	-4	5220	-4	0	-4	-4	-1
200901	50	-4	-4	0	1	0	0	4	2	2	3	4	2	3	3	3	3	3	4	3	4	1	5	0	2	7	-4	-4	-4	-4	-4	-4	-4	2	2	1983	2	0	-4	-4	1	-4	-4	-1	-1	0	-4	-4	-4
200704	51	6	-4	0	0	0	0	2	2	3	2	3	2	2	-2	-2	5	1	3	-2	2	-4	-4	-4	1	-4	10	0	100	75	0	75	75	1	6	1980	4	1	-4	-4	0	-4	-4	-4	-4	0	-4	-4	-4
200802	52	-4	-4	0	0	0	0	2	4	2	3	3	-2	2	-2	-2	1	-2	-2	-2	-2	1	2	0	2	4	-4	-4	-4	-4	-4	-4	-4	1	12	1983	4	1	-4	-4	0	-4	-4	-4	-4	0	-4	-4	-4
200702	53	-4	-4	0	0	0	0	1	1	1	1	4	4	1	1	-2	5	-2	5	-2	3	1	5	0	1	8	-4	-4	-4	-4	-4	-4	-4	2	4	1984	1	0	1	0	1	-4	-4	12000	-4	0	-4	-4	1
200402	54	-4	-4	0	0	0	-2	2	2	2	2	2	3	1	1	1	5	2	3	1	4	0	-4	0	1	6	-4	-4	-4	-4	-4	-4	-4	2	12	1984	3	0	-4	-4	0	-4	-4	-4	-4	0	-4	-4	-4
200701	55	8	-4	1	0	0	2	1	1	3	1	3	1	1	3	1	5	1	5	1	3	-4	-4	-4	3	-4	0	0	100	0	0	100	100	2	2	1981	2	0	1	0	1	-4	-4	-1	3	0	-4	-4	1
200902	56	5	-4	0	0	0	20	2	2	2	2	3	2	1	3	3	3	2	4	3	3	1	4	0	2	8	-4	-4	-4	-4	-4	-4	-4	2	2	1982	2	0	2	0	1	-4	-4	40000	-4	0	-4	-4	1
200603	57	-2	-4	0	0	0	0	1	1	1	2	2	1	1	1	1	2	-2	4	-2	-2	1	5	0	2	-2	-4	-4	-4	-4	-4	-4	-4	1	12	1982	1	0	1	0	0	-4	-4	-4	-4	0	-4	-4	0
200602	58	-4	-4	1	0	0	2	1	1	1	1	4	1	1	1	1	3	2	2	3	4	1	4	1	1	8	-4	-4	-4	-4	-4	-4	-4	1	11	1983	5	1	4	1	1	-4	-4	25000	-4	0	-4	-4	0
200902	59	7	-4	0	1	0	0	2	2	2	1	3	2	2	1	1	4	1	5	1	3	-4	-4	-4	2	-4	50	10	100	0	1	100	100	2	4	1981	3	1	4	1	0	-4	-4	-4	-4	0	-4	-4	0
5	60	-4	-4	0	0	0	0	2	1	3	1	4	1	1	1	1	4	1	5	1	1	1	4	1	1	1	-4	-4	-4	-4	-4	-4	-4	1	1	1984	1	0	1	0	1	-4	-4	40000	-4	0	-4	-4	1
200802	61	-4	-4	0	0	0	4	4	2	1	3	1	2	2	4	2	3	1	4	1	3	1	2	1	2	4	-4	-4	-4	-4	-4	-4	-4	2	5	1983	3	0	-4	-4	1	-4	-4	23000	-4	0	-4	-4	-4
200802	62	5	-4	0	0	0	0	1	1	4	1	3	1	1	2	1	5	1	5	1	1	-4	-4	-4	1	-4	0	0	100	0	50	95	95	1	3	1980	3	1	3	0	0	-4	-4	-4	-4	0	-4	-4	0
5	63	-4	-4	0	1	0	0	2	2	2	2	4	2	2	4	1	5	1	5	1	1	1	5	0	3	8	-4	-4	-4	-4	-4	-4	-4	2	10	1984	3	1	3	0	0	-4	-4	-4	-4	0	-4	-4	0
200602	64	7	6	0	0	0	2	3	3	3	2	1	2	2	4	3	3	4	3	3	2	-4	-4	-4	1	-4	50	0	100	0	50	50	100	1	3	1980	-4	-4	-4	-4	-4	-4	-4	-4	-4	-4	-4	-4	-4
200402	65	-4	-4	0	0	1	0	2	2	1	2	2	2	3	3	1	5	1	5	2	2	1	4	0	4	4	-4	-4	-4	-4	-4	-4	-4	1	4	1984	4	0	3	0	1	-4	-4	24000	-4	0	-4	-4	1
-4	66	7	-4	0	0	0	0	1	1	2	1	-2	1	1	3	1	5	1	5	2	3	-4	-4	-4	3	-4	50	0	100	0	50	100	100	1	10	1980	1	0	1	0	1	-4	-4	90254	-4	0	-4	-4	0
200501	67	5	-4	0	0	0	10	2	2	1	1	2	3	2	3	1	4	2	5	2	3	-4	-4	-4	2	-4	20	50	100	5	10	100	100	1	11	1980	1	0	1	0	1	-4	-4	90254	-4	0	-4	-4	0
200801	68	5	-4	1	5	0	10	1	1	1	1	2	3	3	3	1	5	1	5	1	3	-4	-4	-4	4	-4	50	40	100	0	50	100	100	1	1	1981	1	0	1	0	1	-4	-4	90254	-4	0	-4	-4	0
200802	69	8	-4	2	1	0	0	2	2	2	3	2	2	2	2	1	4	1	4	2	3	-4	-4	-4	2	-4	5	0	100	0	5	100	100	2	7	1981	2	0	2	0	1	-4	-4	-1	4	0	-4	-4	1
200701	70	7	-4	0	0	0	5	2	2	2	3	1	2	3	2	2	5	1	4	3	4	1	4	0	2	1	-4	-4	-4	-4	-4	-4	-4	1	8	1982	2	0	2	0	1	-4	-4	-1	4	0	-4	-4	1
200702	71	6	-4	0	0	0	0	2	1	1	4	4	4	1	3	1	4	1	5	1	1	-4	-4	-4	2	-4	50	0	100	0	50	100	100	1	1	1980	3	0	-4	-4	0	-4	-4	-4	-4	0	-4	-4	-4
2	72	5	-4	0	0	0	7	2	2	2	2	1	2	2	2	2	3	1	3	1	4	1	5	0	4	8	-4	-4	-4	-4	-4	-4	-4	2	4	1982	-4	-4	-4	-4	-4	-4	-4	-4	-4	-4	-4	-4	-4
200602	73	-4	-4	1	5	0	0	3	2	3	2	2	2	2	1	1	3	2	3	1	2	0	-4	1	1	4	-4	-4	-4	-4	-4	-4	-4	1	10	1984	-4	-4	-4	-4	-4	-4	-4	-4	-4	-4	-4	-4	-4
201001	74	-4	-4	0	0	0	1	1	1	4	1	4	1	1	1	1	3	1	5	1	1	1	5	1	1	1	-4	-4	-4	-4	-4	-4	-4	1	7	1983	2	0	1	0	1	-4	-4	-1	-1	0	-4	-4	1
200602	75	5	-4	1	0	0	0	2	2	4	2	2	2	2	2	1	3	1	4	1	2	1	5	0	3	13	-4	-4	-4	-4	-4	-4	-4	1	1	1982	-4	-4	-4	-4	-4	-4	-4	-4	-4	-4	-4	-4	-4
200602	76	4	-4	2	0	0	2	1	2	4	1	3	2	1	-2	2	2	-2	4	-2	2	1	3	0	1	4	-4	-4	-4	-4	-4	-4	-4	1	1	1982	-4	-4	-4	-4	-4	-4	-4	-4	-4	-4	-4	-4	-4
-4	77	-4	-4	0	0	0	0	1	1	3	1	4	1	1	1	1	4	1	5	1	1	1	5	0	1	1	-4	-4	-4	-4	-4	-4	-4	2	11	1984	3	0	3	0	1	-4	-4	1800	-4	0	-4	-4	1
200801	78	3	-4	0	0	0	-2	2	2	1	2	-2	2	1	3	-2	-2	-2	-2	-2	-2	-4	-4	-4	1	-4	-2	5	90	-2	-2	-2	-2	2	7	1981	1	0	-4	-4	0	-4	-4	-4	-4	0	-4	-4	-4
4	79	-4	-4	0	2	2	0	1	1	3	1	2	1	1	1	1	4	2	3	1	1	1	4	0	2	8	-4	-4	-4	-4	-4	-4	-4	1	12	1983	2	0	-4	-4	1	-4	-4	26000	-4	0	-4	-4	-4
5	80	3	-4	0	0	0	0	1	2	3	1	2	1	1	2	-2	3	-2	-2	-2	-2	-4	-4	-4	3	-4	0	0	100	1	20	100	100	1	6	1981	3	0	-4	-4	0	-4	-4	-4	-4	0	-4	-4	-4
200801	81	-4	-4	0	0	4	0	3	1	1	3	2	2	3	4	5	5	5	4	1	2	1	2	0	2	1	-4	-4	-4	-4	-4	-4	-4	2	1	1984	3	0	-4	-4	1	-4	-4	4810	-4	0	-4	-4	-4
5	82	-4	-4	0	0	2	0	2	1	4	1	3	2	1	1	1	3	1	4	1	2	1	4	0	2	1	-4	-4	-4	-4	-4	-4	-4	1	7	1984	2	0	-4	-4	0	-4	-4	-4	-4	0	-4	-4	-4
200401	83	-4	-4	0	0	0	-2	2	2	3	2	3	2	2	-2	-2	3	1	-2	-2	-2	-4	-4	-4	1	-4	-2	-2	-2	-2	-2	-2	-2	1	9	1981	1	0	-4	-4	0	-4	-4	-4	-4	0	-4	-4	-4
6	84	-4	-4	0	0	0	0	3	3	3	2	3	2	2	2	-2	3	-2	3	-2	2	1	5	0	1	4	-4	-4	-4	-4	-4	-4	-4	2	2	1984	1	0	-4	-4	0	-4	-4	-4	-4	0	-4	-4	-4
201002	85	-4	-4	0	1	2	0	2	2	3	2	2	3	2	1	1	3	1	4	1	2	1	4	0	2	1	-4	-4	-4	-4	-4	-4	-4	1	2	1984	2	0	-4	-4	0	-4	-4	-4	-4	0	-4	-4	-4
200702	86	5	-4	1	2	0	25	3	3	1	3	1	4	4	4	3	2	1	3	3	4	-4	-4	-4	2	-4	2	0	100	10	0	0	100	2	10	1980	4	1	3	0	1	-4	-4	72	-4	0	-4	-4	1
-4	87	-4	-4	0	0	0	1	2	3	1	1	2	4	1	1	1	5	1	5	1	1	1	1	1	1	8	-4	-4	-4	-4	-4	-4	-4	1	5	1984	3	0	3	0	1	-4	-4	-1	3	0	-4	-4	1
200302	88	6	-4	0	0	2	3	2	3	2	2	1	2	2	3	3	4	2	4	1	2	-4	-4	-4	1	-4	-3	-3	-3	-3	-3	-3	-3	1	1	1981	-4	-4	-4	-4	-4	-4	-4	-4	-4	-4	-4	-4	-4
200703	89	7	-4	0	0	0	0	1	1	4	2	2	1	2	4	-2	-2	-2	4	-2	3	-4	-4	-4	1	-4	5	5	100	5	5	100	100	1	11	1981	-4	-4	-4	-4	-4	-4	-4	-4	-4	-4	-4	-4	-4
200402	90	5	-4	0	1	0	30	2	3	1	2	1	1	2	5	-2	2	-2	-2	-2	5	-4	-4	-4	2	-4	0	0	100	0	0	-2	-2	1	11	1981	2	0	1	0	1	-4	-4	-1	-1	0	-4	-4	0
200901	91	7	-4	0	0	0	-2	2	1	4	1	2	1	1	5	1	3	1	-2	-2	5	0	-4	0	1	1	-4	-4	-4	-4	-4	-4	-4	2	9	1982	2	0	1	0	1	-4	-4	-1	-1	0	-4	-4	0
201002	92	-4	-4	0	-2	0	0	2	2	2	3	3	3	3	-2	-2	-2	-2	-2	-2	-2	1	5	0	2	1	-4	-4	-4	-4	-4	-4	-4	1	4	1983	2	0	3	0	0	-4	-4	-4	-4	0	-4	-4	1
200801	93	-4	-4	0	0	0	0	2	2	2	3	1	2	2	1	2	4	1	3	1	1	1	5	0	3	1	-4	-4	-4	-4	-4	-4	-4	1	9	1983	4	1	1	0	0	-4	-4	-4	-4	0	-4	-4	1
200202	94	5	-4	0	0	0	20	2	2	2	2	2	1	2	2	2	2	1	2	3	3	-4	-4	-4	3	-4	50	0	100	5	25	50	100	2	9	1980	3	0	-4	-4	1	-4	-4	-2	3	0	-4	-4	-4
-4	95	-4	-4	0	0	0	0	1	1	3	1	3	1	1	1	1	5	1	5	1	1	1	4	1	1	1	-4	-4	-4	-4	-4	-4	-4	1	7	1982	3	0	3	0	1	-4	-4	16000	-4	0	-4	-4	1
-4	96	7	-4	0	0	0	0	1	1	2	2	3	1	1	3	2	3	1	4	1	2	1	5	0	1	1	-4	-4	-4	-4	-4	-4	-4	1	7	1982	3	0	3	0	1	-4	-4	-1	4	0	-4	-4	1
200301	97	4	-4	0	0	1	1	2	2	3	2	2	2	2	3	2	4	2	4	3	5	-4	-4	-4	2	-4	30	5	100	0	35	100	95	1	6	1980	2	0	3	0	1	-4	-4	-1	4	0	-4	-4	0
6	98	7	-4	0	0	0	0	2	2	2	2	2	2	2	1	1	1	1	4	1	4	-4	-4	-4	1	-4	-3	-3	-3	-3	-3	-3	-3	1	1	1980	-4	-4	-4	-4	-4	-4	-4	-4	-4	-4	-4	-4	-4
-4	99	5	-4	0	0	0	40	1	1	3	1	3	1	1	-2	1	2	3	4	1	2	1	4	0	2	7	-4	-4	-4	-4	-4	-4	-4	1	6	1982	3	1	2	0	0	-4	-4	-4	-4	0	-4	-4	1
200802	100	6	-4	0	0	1	3	1	1	1	2	2	2	2	4	2	3	2	3	2	2	-4	-4	-4	4	-4	-2	10	100	25	20	15	100	2	1	1981	1	0	-4	-4	1	-4	-4	26000	-4	0	-4	-4	-4
5	101	6	-4	1	0	0	1	4	3	2	3	3	2	1	5	3	3	2	4	2	4	-4	-4	-4	3	-4	-2	-2	85	-2	-2	-2	-2	2	7	1981	2	0	-4	-4	0	-4	-4	-4	-4	0	-4	-4	-4
200002	102	6	-4	0	0	0	20	2	3	3	3	2	3	2	4	3	3	1	5	2	3	1	5	0	1	8	-4	-4	-4	-4	-4	-4	-4	2	4	1982	1	0	1	0	0	-4	-4	-4	-4	0	-4	-4	1
-4	103	-4	-4	0	0	0	0	2	1	3	2	2	2	2	3	1	4	1	5	1	1	1	5	0	2	7	-4	-4	-4	-4	-4	-4	-4	2	11	1983	1	0	1	0	0	-4	-4	-4	-4	0	-4	-4	1
200802	104	6	-4	0	0	0	0	2	2	3	3	2	3	2	4	4	5	1	5	3	2	-4	-4	-4	2	-4	10	0	100	0	25	100	100	2	11	1980	1	0	1	0	1	-4	-4	33000	-4	0	-4	-4	1
200602	105	-4	-4	0	0	0	0	2	2	4	2	3	2	1	1	1	4	1	4	1	1	1	4	0	2	1	-4	-4	-4	-4	-4	-4	-4	1	8	1983	1	0	1	0	1	-4	-4	33000	-4	0	-4	-4	1
-4	106	4	-4	0	0	1	5	3	3	2	2	1	2	2	3	4	4	2	4	4	1	-4	-4	-4	3	-4	78	80	80	85	65	80	90	1	11	1981	3	0	3	0	1	-4	-4	30000	-4	1	1000	-4	1
200603	107	8	-4	0	0	0	0	1	1	2	1	1	2	1	5	5	5	2	5	2	1	1	5	1	1	1	-4	-4	-4	-4	-4	-4	-4	2	8	1982	1	0	1	1	0	-4	-4	-4	-4	1	40000	-4	0
200901	108	-4	-4	0	0	0	0	2	1	1	1	4	1	1	1	1	5	1	5	1	1	1	5	1	2	1	-4	-4	-4	-4	-4	-4	-4	1	9	1984	1	0	1	1	0	-4	-4	-4	-4	1	40000	-4	0
200401	109	8	-4	0	0	0	0	2	1	4	1	3	1	2	1	1	3	1	5	1	1	1	5	0	2	7	-4	-4	-4	-4	-4	-4	-4	2	3	1982	1	0	1	0	0	-4	-4	-4	-4	0	-4	-4	1
200801	110	-4	-4	0	0	0	0	1	1	2	2	3	1	1	1	1	4	1	5	1	1	1	5	0	1	1	-4	-4	-4	-4	-4	-4	-4	2	2	1984	1	0	1	0	0	-4	-4	-4	-4	0	-4	-4	1
200502	111	8	-4	0	0	0	0	1	1	3	2	1	2	1	4	4	5	1	5	4	1	-4	-4	-4	1	-4	25	0	100	0	25	100	100	2	1	1981	3	0	3	0	1	-4	-4	3500	-4	0	-4	-4	1
201703	112	-4	-4	0	0	0	2	2	1	1	1	3	1	2	2	1	4	1	5	1	1	1	2	0	1	1	-4	-4	-4	-4	-4	-4	-4	2	4	1984	-4	-4	-4	-4	-4	-4	-4	-4	-4	-4	-4	-4	-4
5	113	-4	-4	1	0	0	0	1	1	1	1	3	2	1	3	4	4	1	3	2	1	1	4	1	2	2	-4	-4	-4	-4	-4	-4	-4	1	4	1984	2	0	-4	-4	1	-4	-4	51000	-4	0	-4	-4	-4
200702	114	7	-4	0	0	0	0	2	2	3	2	1	3	2	4	3	4	1	5	4	2	1	4	1	3	7	-4	-4	-4	-4	-4	-4	-4	2	7	1982	1	0	1	0	1	-4	-4	15000	-4	0	-4	-4	1
200804	115	-4	-4	0	0	0	0	2	1	4	3	1	3	1	5	5	5	3	5	5	5	1	4	0	1	8	-4	-4	-4	-4	-4	-4	-4	2	10	1984	3	1	3	0	1	-4	-4	4000	-4	0	-4	-4	1
200802	116	-4	-4	0	0	0	1	2	2	3	2	3	2	2	2	1	5	2	3	2	3	1	3	0	2	1	-4	-4	-4	-4	-4	-4	-4	1	10	1984	2	0	-4	-4	1	-4	-4	28000	-4	0	-4	-4	-4
200902	117	-4	-4	0	0	2	4	2	1	3	2	2	2	1	2	1	4	2	3	2	3	1	1	1	1	1	-4	-4	-4	-4	-4	-4	-4	1	10	1984	2	0	-4	-4	1	-4	-4	28000	-4	0	-4	-4	-4
-4	118	5	-4	0	0	0	0	2	2	2	2	1	2	1	3	5	5	1	3	3	3	-4	-4	-4	3	-4	20	30	100	10	5	80	90	1	6	1980	2	0	2	0	1	-4	-4	14000	-4	0	-4	-4	1
200103	119	5	-4	0	0	0	0	2	2	3	2	3	2	1	3	1	5	1	3	2	2	1	4	1	1	8	-4	-4	-4	-4	-4	-4	-4	1	9	1982	2	0	1	0	1	-4	-4	17940	-4	0	-4	-4	1
201303	120	5	-4	0	0	1	3	1	2	2	1	1	4	2	4	2	3	1	5	3	5	1	5	1	3	8	-4	-4	-4	-4	-4	-4	-4	1	6	1982	-4	-4	-4	-4	-4	-4	-4	-4	-4	-4	-4	-4	-4
4	121	8	-4	0	0	0	0	2	1	3	2	4	2	1	2	1	5	1	4	1	1	-4	-4	-4	2	-4	3	3	100	46	15	76	90	1	12	1981	1	0	1	0	1	-4	-4	30000	-4	0	-4	-4	1
200902	122	-4	-4	0	0	0	0	1	1	2	2	4	2	1	1	1	5	1	5	1	1	1	5	0	2	11	-4	-4	-4	-4	-4	-4	-4	1	6	1984	1	0	1	0	1	-4	-4	30000	-4	0	-4	-4	1
-4	123	7	-4	0	1	0	0	2	2	3	2	2	4	1	3	4	4	1	4	3	3	-4	-4	-4	1	-4	25	10	100	0	25	90	90	1	2	1980	-4	-4	-4	-4	-4	-4	-4	-4	-4	-4	-4	-4	-4
-4	124	5	-4	0	0	0	0	2	1	1	2	2	2	1	3	1	4	1	5	1	1	1	4	0	1	4	-4	-4	-4	-4	-4	-4	-4	1	2	1982	-4	-4	-4	-4	-4	-4	-4	-4	-4	-4	-4	-4	-4
-4	125	-4	-4	0	0	0	0	2	2	3	1	3	2	1	1	1	3	1	5	1	1	1	4	0	1	1	-4	-4	-4	-4	-4	-4	-4	2	5	1984	1	0	1	0	-1	-4	-1	-4	-4	-1	-4	-4	-1
200302	126	4	-4	0	0	0	0	3	1	2	1	2	2	2	4	3	4	1	4	4	3	-4	-4	-4	1	-4	0	0	100	50	50	50	100	1	5	1981	-4	-4	-4	-4	-4	-4	-4	-4	-4	-4	-4	-4	-4
201002	127	7	-4	0	1	0	0	2	2	2	3	3	2	2	3	2	3	1	4	2	3	1	2	0	2	7	-4	-4	-4	-4	-4	-4	-4	2	3	1982	-4	-4	-4	-4	-4	-4	-4	-4	-4	-4	-4	-4	-4
200802	128	8	-4	0	0	0	0	2	2	3	1	1	2	2	4	4	5	2	4	2	2	1	5	0	3	2	-4	-4	-4	-4	-4	-4	-4	2	8	1982	3	0	-4	-4	1	-4	-4	-1	5	0	-4	-4	-4
201702	129	7	-4	0	0	0	0	1	1	3	2	2	2	2	3	1	4	1	3	1	2	-4	-4	-4	2	-4	1	0	100	0	30	100	100	2	8	1980	-4	-4	-4	-4	-4	-4	-4	-4	-4	-4	-4	-4	-4
201901	130	6	-4	0	0	0	0	2	2	3	2	2	2	2	4	2	3	1	4	1	2	-4	-4	-4	2	-4	0	0	100	0	0	100	100	2	7	1981	-4	-4	-4	-4	-4	-4	-4	-4	-4	-4	-4	-4	-4
-4	131	8	-4	0	0	0	0	1	1	2	1	2	1	1	3	2	5	1	5	1	2	-4	-4	-4	1	-4	1	0	100	0	1	100	100	1	10	1980	2	0	1	0	1	-4	-4	20000	-4	0	-4	-4	1
200601	132	-4	-4	0	0	0	0	2	2	2	2	2	2	1	3	3	4	1	4	3	3	1	4	0	1	1	-4	-4	-4	-4	-4	-4	-4	1	2	1983	1	0	1	0	1	-4	-4	41000	-4	0	-4	-4	1
200701	133	7	-4	1	0	0	0	1	2	3	2	3	2	1	3	2	4	1	4	2	3	1	5	0	1	1	-4	-4	-4	-4	-4	-4	-4	1	7	1982	2	0	2	0	1	-4	-4	20000	-4	1	0	-4	1
-4	134	-4	-4	0	15	0	0	2	2	2	2	3	2	2	1	1	3	1	3	1	1	1	5	0	1	2	-4	-4	-4	-4	-4	-4	-4	1	4	1984	-4	-4	-4	-4	-4	-4	-4	-4	-4	-4	-4	-4	-4
200502	135	6	-4	0	0	0	2	3	3	3	2	2	2	2	4	3	3	1	4	4	4	-4	-4	-4	2	-4	20	20	100	10	20	90	99	1	4	1981	2	0	-4	-4	1	-4	-4	62000	-4	0	-4	-4	-4
-4	136	-4	-4	0	0	0	0	2	2	2	1	3	2	2	3	1	5	1	5	2	1	1	4	1	1	1	-4	-4	-4	-4	-4	-4	-4	2	9	1983	1	0	1	0	1	-4	-4	12000	-4	0	-4	-4	1
200401	137	5	4	-4	-4	-4	-4	3	4	1	4	1	4	4	5	4	4	3	3	5	5	-4	-4	-4	3	-4	25	0	100	0	0	100	100	2	5	1980	3	0	-4	-4	1	-4	-4	800	-4	1	0	-4	-4
5	138	-4	-4	2	0	0	15	1	1	3	2	3	2	1	1	1	5	1	4	1	1	1	5	1	3	1	-4	-4	-4	-4	-4	-4	-4	1	4	1984	3	1	1	0	0	-4	-4	-4	-4	0	-4	-4	1
-4	139	-4	-4	0	0	0	0	1	1	3	1	4	1	1	1	1	5	1	5	1	2	1	5	1	2	2	-4	-4	-4	-4	-4	-4	-4	2	7	1984	2	0	2	0	0	-4	-4	-4	-4	0	-4	-4	1
-4	140	-4	-4	0	0	0	0	2	2	3	1	3	1	1	1	1	2	1	4	1	1	1	5	0	2	2	-4	-4	-4	-4	-4	-4	-4	1	12	1983	3	0	2	0	1	-4	-4	15000	-4	0	-4	-4	1
-4	141	7	-4	0	1	1	0	2	2	1	2	2	3	2	4	5	5	2	4	3	3	-4	-4	-4	1	-4	0	0	100	0	0	100	100	2	1	1980	2	0	3	0	1	-4	-4	31000	-4	0	-4	-4	1
200501	142	7	-4	0	0	0	1	2	2	1	2	2	2	2	4	2	3	2	3	3	2	-4	-4	-4	2	-4	3	1	100	10	10	100	100	2	1	1981	2	0	-4	-4	0	-4	-4	-4	-4	0	-4	-4	-4
6	143	5	-4	0	0	0	4	2	3	3	2	1	4	1	1	1	4	1	4	4	3	-4	-4	-4	1	-4	0	0	99	0	0	85	100	1	8	1981	1	0	1	0	1	-4	-4	90254	-4	0	-4	-4	1
5	144	4	-4	2	5	0	3	2	3	1	3	1	3	4	5	4	4	5	3	3	4	1	5	0	2	1	-4	-4	-4	-4	-4	-4	-4	1	8	1982	3	0	3	0	1	-4	-4	40000	-4	0	-4	-4	1
200603	145	-4	-4	1	0	0	0	2	1	2	2	2	2	2	2	2	4	1	2	2	2	1	1	0	3	5	-4	-4	-4	-4	-4	-4	-4	1	4	1984	3	0	3	0	1	-4	-4	40000	-4	0	-4	-4	1
200303	146	-4	-4	0	0	0	1	1	1	2	2	3	2	2	1	1	3	2	4	1	2	1	5	0	3	1	-4	-4	-4	-4	-4	-4	-4	1	7	1984	2	0	2	0	1	-4	-4	17000	-4	0	-4	-4	1
200702	147	-4	-4	0	0	0	0	1	1	4	2	4	2	1	1	1	4	1	4	1	1	1	3	1	3	8	-4	-4	-4	-4	-4	-4	-4	2	2	1984	3	0	2	0	1	-4	-4	28000	-4	0	-4	-4	0
5	148	5	-4	0	0	0	3	4	2	1	3	1	3	3	3	5	3	2	2	5	5	1	5	0	4	1	-4	-4	-4	-4	-4	-4	-4	2	10	1982	3	0	-4	-4	1	-4	-4	-2	3	0	-4	-4	-4
5	149	-4	-4	5	1	0	0	2	2	1	2	2	4	2	2	1	4	3	4	1	4	1	5	1	3	7	-4	-4	-4	-4	-4	-4	-4	2	4	1983	1	0	-4	-4	1	-4	-4	-2	1	0	-4	-4	-4
200902	150	-4	-4	0	1	0	0	2	3	4	3	4	1	1	1	1	5	1	3	1	2	1	1	1	2	1	-4	-4	-4	-4	-4	-4	-4	1	2	1984	1	0	-4	-4	1	-4	-4	-2	1	0	-4	-4	-4
201001	151	7	-4	1	0	1	1	3	2	4	3	4	2	3	5	5	5	3	3	5	5	1	5	0	1	7	-4	-4	-4	-4	-4	-4	-4	2	1	1982	1	0	1	0	1	-4	-4	-1	-2	0	-4	-4	1
200503	152	5	-4	0	0	1	2	2	2	1	2	3	1	1	1	1	5	3	4	1	2	1	2	1	1	1	-4	-4	-4	-4	-4	-4	-4	1	5	1982	-4	-4	-4	-4	-4	-4	-4	-4	-4	-4	-4	-4	-4
5	153	3	-4	0	2	4	3	2	2	3	3	4	2	2	4	3	5	1	3	4	4	-4	-4	-4	3	-4	75	25	100	0	25	100	100	2	2	1980	4	1	3	0	1	-4	-4	15000	-4	0	-4	-4	1
-4	154	7	-4	0	0	0	8	2	2	1	2	1	1	2	3	3	3	1	4	4	3	-4	-4	-4	2	-4	60	25	100	10	50	100	90	1	6	1980	1	0	1	0	0	-4	-4	-4	-4	1	70000	-4	1
200702	155	7	-4	0	0	0	0	2	2	1	2	2	1	2	3	2	4	1	5	3	4	-4	-4	-4	1	-4	0	0	100	0	0	100	100	1	2	1980	1	0	1	0	0	-4	-4	-4	-4	1	30000	-4	0
201001	156	7	-4	0	0	0	0	2	2	2	2	2	1	2	3	2	4	1	4	2	2	1	5	0	1	6	-4	-4	-4	-4	-4	-4	-4	1	11	1982	1	0	1	0	0	-4	-4	-4	-4	1	30000	-4	0
200601	157	7	-4	0	0	0	0	1	2	4	1	2	2	1	3	3	4	1	3	3	4	1	3	0	2	4	-4	-4	-4	-4	-4	-4	-4	2	3	1982	4	1	3	0	1	-4	-4	35000	-4	0	-4	-4	1
200601	158	-4	-4	0	0	0	1	2	1	2	2	3	1	1	1	1	1	2	5	1	2	1	5	0	1	2	-4	-4	-4	-4	-4	-4	-4	1	12	1984	3	0	2	0	1	-4	-4	30000	-4	0	-4	-4	0
4	159	7	7	-4	-4	-4	-4	2	1	2	2	2	2	4	1	4	5	1	5	1	2	-4	-4	-4	1	-4	0	0	0	0	0	10	10	2	1	1980	3	0	1	0	1	-4	-4	12	-4	0	-4	-4	1
200802	160	5	-4	0	0	2	16	2	2	1	4	3	1	1	5	4	4	2	4	5	2	-4	-4	-4	3	-4	50	0	100	0	0	50	100	2	1	1981	3	0	-4	-4	0	-4	-4	-4	-4	0	-4	-4	-4
5	161	13	-4	0	0	2	3	3	3	1	2	2	3	3	3	3	2	3	2	3	3	1	4	0	3	1	-4	-4	-4	-4	-4	-4	-4	1	1	1982	3	0	-4	-4	0	-4	-4	-4	-4	0	-4	-4	-4
200802	162	7	-4	1	0	0	4	2	2	3	2	3	3	2	4	3	5	2	5	5	5	-4	-4	-4	2	-4	50	0	100	0	-2	100	100	2	8	1981	4	1	-4	-4	1	-4	-4	40000	-4	0	-4	-4	-4
5	163	5	-4	0	0	0	0	1	2	3	3	1	3	1	3	4	5	3	4	5	4	1	5	0	1	8	-4	-4	-4	-4	-4	-4	-4	1	2	1983	4	1	-4	-4	1	-4	-4	40000	-4	0	-4	-4	-4
200601	164	4	-4	0	0	0	4	2	2	2	2	3	2	2	3	3	4	1	4	3	3	-4	-4	-4	2	-4	10	0	100	50	-2	75	75	2	7	1981	2	0	2	0	1	-4	-4	31000	-4	0	-4	-4	1
200902	165	7	-4	0	0	0	0	2	2	3	2	3	2	2	3	3	4	1	3	4	3	-4	-4	-4	1	-4	0	0	100	0	0	100	100	1	4	1980	-4	-4	-4	-4	-4	-4	-4	-4	-4	-4	-4	-4	-4
200801	166	8	-4	0	0	0	2	2	2	2	2	2	2	2	3	3	4	1	4	2	3	1	5	0	2	12	-4	-4	-4	-4	-4	-4	-4	2	9	1982	-4	-4	-4	-4	-4	-4	-4	-4	-4	-4	-4	-4	-4
4	167	-4	-4	0	1	4	1	1	2	3	2	4	2	2	1	-2	2	1	3	1	2	1	4	1	2	1	-4	-4	-4	-4	-4	-4	-4	1	11	1984	3	0	2	0	1	-4	-4	40000	-4	0	-4	-4	1
200101	168	5	-4	1	0	0	17	2	2	2	1	3	2	2	3	1	3	2	3	2	3	-4	-4	-4	1	-4	0	25	100	0	0	50	50	1	1	1981	2	0	2	0	1	-4	-4	43000	-4	0	-4	-4	1
5	169	-4	-4	1	0	0	0	1	1	2	1	2	1	1	2	1	4	1	4	1	2	1	5	1	3	1	-4	-4	-4	-4	-4	-4	-4	2	1	1983	3	1	2	1	0	-4	-4	-4	-4	0	-4	-4	0
200702	170	-4	-4	0	0	0	0	1	1	2	1	3	1	1	2	1	4	1	4	1	2	1	5	0	4	1	-4	-4	-4	-4	-4	-4	-4	2	8	1984	3	1	2	1	0	-4	-4	-4	-4	0	-4	-4	0
200201	171	-4	-4	0	0	0	0	1	2	4	1	1	1	2	2	1	4	1	5	1	2	1	5	0	3	1	-4	-4	-4	-4	-4	-4	-4	2	7	1984	2	0	2	0	1	-4	-4	42000	-4	0	-4	-4	1
201702	172	-4	-4	2	0	0	0	2	1	3	1	2	1	1	1	1	3	1	5	1	1	1	5	0	1	1	-4	-4	-4	-4	-4	-4	-4	1	7	1983	1	0	1	0	1	-4	-4	58000	-4	0	-4	-4	1
-4	173	8	-4	0	0	0	1	2	2	3	2	3	2	2	3	2	4	1	5	2	3	-4	-4	-4	3	-4	0	0	100	0	0	100	80	2	6	1980	1	0	1	0	1	-4	-4	60000	-4	1	10000	-4	1
201904	174	-4	-4	0	0	0	0	2	2	3	2	3	2	2	1	1	4	1	5	1	1	1	3	0	3	9	-4	-4	-4	-4	-4	-4	-4	1	4	1983	1	0	1	0	1	-4	-4	60000	-4	1	10000	-4	1
-4	175	7	-4	0	0	0	0	1	2	4	2	2	3	2	4	2	4	1	5	2	1	-4	-4	-4	1	-4	0	0	100	0	0	100	100	2	10	1981	2	0	2	0	1	-4	-4	6000	-4	0	-4	-4	1
200602	176	7	-4	0	0	0	0	2	1	3	2	3	1	2	4	1	4	-2	4	3	2	1	5	1	1	2	-4	-4	-4	-4	-4	-4	-4	1	9	1982	1	0	1	0	1	-4	-4	35000	-4	0	-4	-4	1
200902	177	7	-4	0	0	0	2	2	1	3	2	3	2	2	4	3	4	1	4	1	2	-4	-4	-4	2	-4	0	0	100	0	0	100	100	2	11	1980	3	0	3	0	0	-4	-4	-4	-4	0	-4	-4	1
200902	178	8	-4	0	0	0	0	1	2	3	2	3	2	1	2	1	4	1	4	1	2	-4	-4	-4	1	-4	0	0	100	0	0	100	100	2	3	1980	1	0	1	0	0	-4	-4	-4	-4	0	-4	-4	1
-4	179	8	-4	0	0	0	0	2	2	3	2	3	2	2	2	2	3	1	4	2	2	-4	-4	-4	1	-4	0	0	100	0	0	100	99	2	9	1981	1	0	1	0	0	-4	-4	-4	-4	0	-4	-4	1
200601	180	-4	-4	0	0	0	0	1	1	2	1	2	2	1	1	1	5	1	5	1	1	1	5	1	1	8	-4	-4	-4	-4	-4	-4	-4	1	9	1983	1	0	1	0	0	-4	-4	-4	-4	0	-4	-4	1
200502	181	-4	-4	0	0	0	0	2	1	2	2	2	2	1	2	1	5	1	5	1	1	1	5	0	2	8	-4	-4	-4	-4	-4	-4	-4	2	11	1982	2	0	2	0	1	-4	-4	52000	-4	0	-4	-4	1
200601	182	-4	-4	0	0	0	0	1	1	2	1	2	2	2	1	1	5	1	4	1	1	1	5	0	2	4	-4	-4	-4	-4	-4	-4	-4	2	5	1984	2	0	2	0	1	-4	-4	52000	-4	0	-4	-4	1
9801	183	5	-4	2	0	0	1	2	3	2	2	1	2	2	4	2	3	1	5	3	4	-4	-4	-4	3	-4	25	5	100	0	5	95	98	2	12	1980	2	0	2	0	1	-4	-4	54000	-4	0	-4	-4	1
-4	184	-4	-4	0	0	0	0	2	2	1	1	3	2	2	2	1	5	1	3	1	1	1	5	1	2	1	-4	-4	-4	-4	-4	-4	-4	1	12	1984	1	0	1	1	0	-4	-4	-4	-4	0	-4	-4	1
200901	185	6	-4	0	0	1	2	2	3	3	2	4	4	3	4	4	3	1	2	5	5	-4	-4	-4	1	-4	75	50	100	10	65	35	100	1	6	1981	3	0	3	0	1	-4	-4	37000	-4	0	-4	-4	1
-4	186	5	-4	0	0	0	0	2	2	3	2	3	3	2	4	2	5	1	3	1	2	0	-4	0	4	13	-4	-4	-4	-4	-4	-4	-4	2	7	1983	-4	-4	-4	-4	-4	-4	-4	-4	-4	-4	-4	-4	-4
6	187	-4	-4	0	0	1	1	2	2	2	1	4	1	1	4	1	5	1	5	1	1	1	3	1	2	1	-4	-4	-4	-4	-4	-4	-4	1	9	1983	2	0	2	0	0	-4	-4	-4	-4	0	-4	-4	1
201303	188	6	-4	0	0	0	4	2	2	3	3	2	2	2	4	5	5	1	5	5	4	-4	-4	-4	3	-4	0	0	100	50	50	75	100	2	10	1980	3	0	-4	-4	1	-4	-4	24800	-4	0	-4	-4	-4
-4	189	-4	-4	0	0	0	0	2	1	3	2	3	2	1	2	1	3	1	4	1	1	1	5	0	2	1	-4	-4	-4	-4	-4	-4	-4	2	8	1984	-4	-4	-4	-4	-4	-4	-4	-4	-4	-4	-4	-4	-4
201001	190	-4	-4	0	0	0	0	2	2	3	1	3	2	2	4	1	3	1	4	1	1	1	4	0	1	1	-4	-4	-4	-4	-4	-4	-4	1	10	1983	1	0	1	0	1	-4	-4	65000	-4	0	-4	-4	1
200901	191	4	-4	1	1	0	1	2	2	1	1	1	2	3	3	2	4	2	3	4	3	1	5	0	1	4	-4	-4	-4	-4	-4	-4	-4	1	2	1982	2	0	2	0	0	-4	-4	-4	-4	0	-4	-4	1
200802	192	5	-4	0	0	1	3	2	2	3	2	2	2	2	3	3	4	1	3	2	4	1	3	0	1	1	-4	-4	-4	-4	-4	-4	-4	2	3	1982	2	0	-4	-4	1	-4	-4	2250	-4	0	-4	-4	-4
200901	193	5	-4	0	1	0	0	3	2	3	2	2	3	2	5	4	2	3	4	4	5	-4	-4	-4	3	-4	0	0	100	10	0	60	100	2	2	1981	3	0	-4	-4	1	-4	-4	35000	-4	0	-4	-4	-4
200001	194	5	-4	0	0	0	1	2	2	3	2	2	2	2	4	4	5	1	4	4	2	-4	-4	-4	2	-4	10	0	100	5	5	50	100	2	10	1980	2	0	2	0	1	-4	-4	23000	-4	0	-4	-4	1
200901	195	4	-4	2	0	0	3	4	2	1	4	1	2	2	3	3	4	1	3	4	3	1	1	0	3	2	-4	-4	-4	-4	-4	-4	-4	1	1	1983	3	0	-4	-4	1	-4	-4	40000	-4	0	-4	-4	-4
-4	196	-4	-4	0	5	3	0	2	2	2	2	4	3	1	1	1	4	1	5	1	1	1	4	1	2	8	-4	-4	-4	-4	-4	-4	-4	1	4	1984	4	0	4	0	1	-4	-4	-1	-1	0	-4	-4	1
201104	197	6	-4	0	0	0	0	3	3	3	3	2	3	2	3	3	3	1	4	-2	1	-4	-4	-4	1	-4	0	0	100	0	0	100	100	2	12	1981	2	0	1	0	1	-4	-4	1700	-4	1	200	-4	1
200602	198	5	-4	5	0	0	5	3	3	1	3	1	3	2	4	4	3	2	3	3	2	-4	-4	-4	3	-4	0	0	100	0	50	95	100	2	7	1980	-4	-4	-4	-4	-4	-4	-4	-4	-4	-4	-4	-4	-4
200902	199	-4	-4	0	0	1	3	2	3	2	1	2	4	2	1	1	4	1	5	1	1	1	4	1	3	7	-4	-4	-4	-4	-4	-4	-4	1	6	1982	1	1	3	0	1	-4	-4	-1	5	0	-4	-4	1
201001	200	8	-4	0	0	0	1	2	2	2	1	3	2	3	3	3	2	2	4	3	3	-4	-4	-4	2	-4	0	0	80	5	2	85	99	1	8	1980	2	0	-4	-4	1	-4	-4	-2	4	0	-4	-4	-4
200901	201	-4	-4	0	0	0	10	2	2	3	2	3	2	2	2	1	3	1	5	1	1	1	5	0	2	1	-4	-4	-4	-4	-4	-4	-4	2	12	1983	2	0	3	0	1	-4	-4	45000	-4	0	-4	-4	1
200702	202	-4	-4	0	0	0	0	2	3	1	2	4	2	1	1	1	3	1	4	1	1	-3	-3	-3	1	13	-4	-4	-4	-4	-4	-4	-4	1	1	1982	-4	-4	-4	-4	-4	-4	-4	-4	-4	-4	-4	-4	-4
200702	203	-4	-4	0	0	0	0	1	2	2	1	4	2	1	2	1	3	1	5	1	1	-3	-3	-3	1	1	-4	-4	-4	-4	-4	-4	-4	2	1	1984	-4	-4	-4	-4	-4	-4	-4	-4	-4	-4	-4	-4	-4
200601	204	4	-4	1	8	0	11	2	2	1	2	2	3	3	5	4	3	2	3	4	5	-4	-4	-4	3	-4	10	0	100	0	0	85	100	2	5	1981	3	0	-4	-4	1	-4	-4	32000	-4	0	-4	-4	-4
200803	205	-4	-4	2	0	0	0	3	3	2	3	2	3	2	4	2	3	1	2	2	1	1	4	0	2	7	-4	-4	-4	-4	-4	-4	-4	2	11	1983	3	0	-4	-4	1	-4	-4	32000	-4	0	-4	-4	-4
200502	206	6	-4	0	0	0	0	3	3	3	2	2	3	2	4	3	4	2	2	3	5	1	4	0	2	1	-4	-4	-4	-4	-4	-4	-4	1	2	1982	3	1	1	0	0	-4	-4	-4	-4	0	-4	-4	1
201501	207	7	-4	0	0	0	0	2	2	3	3	3	2	2	3	3	3	1	3	3	3	-4	-4	-4	2	-4	40	25	99	5	25	90	90	2	11	1981	1	0	3	0	1	-4	-4	30000	-4	1	10000	-4	1
201303	208	-4	-4	0	0	0	0	2	2	3	2	3	2	2	1	1	3	1	4	1	1	1	4	0	2	1	-4	-4	-4	-4	-4	-4	-4	2	3	1984	1	0	3	0	1	-4	-4	30000	-4	1	10000	-4	1
-4	209	-4	-4	0	0	1	0	2	1	2	2	4	2	1	3	2	5	2	3	1	4	1	4	0	2	5	-4	-4	-4	-4	-4	-4	-4	1	6	1983	4	0	4	0	1	-4	-4	18000	-4	0	-4	-4	1
-4	210	-4	-4	0	0	0	0	2	1	2	1	2	2	1	1	1	1	1	4	1	1	1	5	0	3	2	-4	-4	-4	-4	-4	-4	-4	1	5	1984	4	0	4	0	1	-4	-4	18000	-4	0	-4	-4	1
200602	211	7	-4	0	0	0	1	3	2	2	2	3	2	3	1	1	3	1	3	1	2	-4	-4	-4	1	-4	5	0	95	1	3	100	35	2	6	1980	4	0	5	1	1	-4	-4	12000	-4	0	-4	-4	1
200102	212	5	-4	0	3	0	1	1	2	3	2	2	2	2	3	3	3	1	4	1	3	-4	-4	-4	1	-4	0	0	100	50	0	90	100	1	2	1980	2	0	4	0	1	-4	-4	3900	-4	0	-4	-4	1
200502	213	7	-4	0	0	0	0	2	2	2	2	2	2	2	1	1	2	1	3	1	1	1	3	0	2	1	-4	-4	-4	-4	-4	-4	-4	2	4	1982	2	0	4	0	1	-4	-4	3900	-4	0	-4	-4	1
200802	214	7	-4	0	0	0	1	2	2	1	2	1	1	1	4	1	3	1	3	2	5	1	5	0	2	8	-4	-4	-4	-4	-4	-4	-4	2	11	1982	3	0	3	0	1	-4	-4	12000	-4	0	-4	-4	1
200503	215	6	-4	0	1	1	7	1	2	3	2	2	2	3	3	2	3	2	2	3	4	-4	-4	-4	2	-4	50	0	100	0	35	75	100	1	5	1981	3	0	-4	-4	1	-4	-4	10500	-4	0	-4	-4	-4
200302	216	5	3	2	0	0	5	2	3	1	2	1	3	4	4	4	2	1	3	3	5	-4	-4	-4	4	-4	50	0	0	25	50	25	100	2	6	1980	3	0	3	0	1	-4	-4	22000	-4	0	-4	-4	1
200602	217	-4	-4	0	0	0	3	2	2	2	3	2	2	2	2	3	4	5	2	1	2	1	5	0	3	13	-4	-4	-4	-4	-4	-4	-4	2	11	1982	-4	-4	-4	-4	-4	-4	-4	-4	-4	-4	-4	-4	-4
-4	218	-4	-4	1	3	0	4	2	2	2	3	2	2	3	1	1	5	2	4	1	2	0	-4	0	3	4	-4	-4	-4	-4	-4	-4	-4	1	9	1983	-4	-4	-4	-4	-4	-4	-4	-4	-4	-4	-4	-4	-4
200802	219	8	-4	0	0	0	0	2	2	1	2	3	2	2	2	2	4	1	5	2	2	1	4	1	1	1	-4	-4	-4	-4	-4	-4	-4	1	3	1982	1	0	1	0	1	-4	-4	60000	-4	0	-4	-4	1
5	220	-4	-4	2	0	1	0	3	2	2	2	4	4	3	1	1	4	2	5	1	2	1	5	0	4	8	-4	-4	-4	-4	-4	-4	-4	1	3	1984	3	0	3	0	1	-4	-4	7000	-4	0	-4	-4	1
200702	221	-4	-4	0	0	0	0	2	2	1	1	3	2	1	1	1	5	1	4	1	2	1	4	1	2	8	-4	-4	-4	-4	-4	-4	-4	2	9	1984	1	0	1	0	1	-4	-4	60000	-4	0	-4	-4	1
200601	222	7	-4	0	0	0	20	4	3	4	1	2	1	1	4	2	3	1	5	4	2	-4	-4	-4	1	-4	10	20	95	25	5	80	95	1	1	1981	2	1	1	0	1	-4	-4	-1	3	0	-4	-4	1
200601	223	8	-4	0	0	0	3	2	2	3	3	2	3	2	4	1	5	1	4	5	1	-4	-4	-4	1	-4	80	80	100	10	15	100	100	1	1	1981	2	1	1	0	1	-4	-4	-1	3	0	-4	-4	1
200103	224	7	-4	0	0	0	4	2	2	2	2	3	2	2	4	2	4	1	4	-2	-2	1	3	0	1	1	-4	-4	-4	-4	-4	-4	-4	2	10	1982	1	0	-4	-4	1	-4	-4	45000	-4	0	-4	-4	-4
9804	225	3	-4	0	2	0	0	2	2	3	1	3	2	2	4	3	2	1	3	2	3	-4	-4	-4	1	-4	0	5	100	15	1	0	99	1	10	1980	1	0	-4	-4	1	-4	-4	40000	-4	1	-2	4	-4
200902	226	5	-4	0	0	0	0	2	2	2	2	3	2	2	5	2	4	1	5	1	2	-4	-4	-4	1	-4	0	0	100	20	5	50	100	2	3	1981	1	0	-4	-4	1	-4	-4	-2	1	0	-4	-4	-4
200901	227	7	-4	0	3	0	15	3	3	2	2	-2	3	4	5	5	4	1	3	5	5	-4	-4	-4	1	-4	35	75	20	50	50	15	85	2	1	1980	2	1	-4	-4	0	-4	-4	-4	-4	0	-4	-4	-4
200802	228	-4	-4	0	0	0	0	1	1	3	1	4	1	1	1	1	3	1	4	1	2	1	5	0	2	1	-4	-4	-4	-4	-4	-4	-4	1	1	1984	1	0	1	0	1	-4	-4	8000	-4	0	-4	-4	0
200302	229	-4	-4	0	0	0	0	2	1	3	1	3	2	1	1	1	4	1	5	1	1	1	5	1	2	8	-4	-4	-4	-4	-4	-4	-4	2	2	1984	2	0	2	0	1	-4	-4	60	-4	0	-4	-4	1
200901	230	-4	-4	0	0	0	0	2	1	3	1	3	2	1	3	1	4	1	5	2	1	1	5	0	1	1	-4	-4	-4	-4	-4	-4	-4	1	5	1984	1	0	1	0	1	-4	-4	30	-4	0	-4	-4	1
4	231	4	-4	1	0	3	4	2	2	1	1	1	3	1	3	2	5	3	4	3	4	-4	-4	-4	1	-4	2	0	100	50	50	100	75	1	11	1980	-4	-4	-4	-4	-4	-4	-4	-4	-4	-4	-4	-4	-4
200602	232	-4	-4	0	0	0	1	2	3	2	2	3	1	1	2	1	2	1	5	1	1	1	5	0	1	1	-4	-4	-4	-4	-4	-4	-4	1	6	1984	1	0	-4	-4	1	-4	-4	60	-4	0	-4	-4	-4
200901	233	5	-4	0	0	0	2	2	2	1	2	1	2	2	4	3	4	3	3	3	4	-4	-4	-4	2	-4	50	50	100	10	30	90	90	1	12	1980	2	0	3	0	1	-4	-4	16	-4	0	-4	-4	1
200901	234	-4	-4	0	0	0	5	2	2	3	2	3	1	1	2	1	2	1	3	1	2	1	5	0	2	8	-4	-4	-4	-4	-4	-4	-4	2	8	1983	-4	-4	-4	-4	-4	-4	-4	-4	-4	-4	-4	-4	-4
200002	235	6	-4	0	0	0	0	2	2	3	1	3	2	2	4	2	4	1	3	2	4	-4	-4	-4	1	-4	0	0	100	15	50	100	80	2	8	1981	3	0	1	0	1	-4	-4	4500	-4	0	-4	-4	0
200602	236	-4	-4	0	0	0	0	4	3	3	3	2	3	2	-2	-2	3	2	4	-2	1	1	5	0	2	1	-4	-4	-4	-4	-4	-4	-4	2	12	1984	3	0	-4	-4	1	-4	-4	33	-4	0	-4	-4	-4
200901	237	-4	-4	0	0	0	0	1	1	2	1	2	1	2	1	1	4	1	5	1	1	1	3	0	1	1	-4	-4	-4	-4	-4	-4	-4	1	3	1983	2	0	1	0	1	-4	-4	48	-4	0	-4	-4	1
5	238	6	-4	0	0	0	0	2	2	3	2	3	2	1	3	2	4	1	5	2	2	-4	-4	-4	2	-4	0	0	100	0	0	100	50	2	8	1981	-4	-4	-4	-4	-4	-4	-4	-4	-4	-4	-4	-4	-4
4	239	5	-4	2	0	0	0	2	2	2	2	2	1	2	4	3	4	1	3	4	1	-4	-4	-4	2	-4	0	0	100	0	0	95	90	1	9	1980	1	0	1	0	0	-4	-4	-4	-4	0	-4	-4	0
200702	240	-4	-4	1	0	0	0	1	1	2	1	4	1	1	1	1	5	1	5	1	1	1	5	0	1	3	-4	-4	-4	-4	-4	-4	-4	2	4	1983	1	0	1	0	0	-4	-4	-4	-4	0	-4	-4	0
200801	241	8	-4	0	0	0	0	1	1	3	1	3	2	1	4	4	3	1	5	1	2	1	5	0	1	2	-4	-4	-4	-4	-4	-4	-4	2	2	1983	2	0	3	1	1	-4	-4	50000	-4	0	-4	-4	1
201001	242	-4	-4	1	0	0	4	2	2	3	2	3	2	2	1	1	3	1	5	1	4	1	3	0	1	2	-4	-4	-4	-4	-4	-4	-4	1	6	1984	2	0	3	1	1	-4	-4	50000	-4	0	-4	-4	1
5	243	-4	-4	1	3	0	0	4	1	2	2	3	3	3	3	1	5	2	3	3	4	1	4	1	2	1	-4	-4	-4	-4	-4	-4	-4	2	2	1983	4	1	1	0	0	-4	-4	-4	-4	0	-4	-4	1
4	244	-4	-4	0	0	0	2	2	2	2	2	3	2	2	1	1	4	1	5	1	2	1	1	0	1	2	-4	-4	-4	-4	-4	-4	-4	1	3	1983	3	0	3	0	1	-4	-4	14000	-4	0	-4	-4	1
200901	245	-4	-4	0	0	0	0	2	2	2	2	1	3	3	1	1	5	1	5	1	4	1	5	0	1	5	-4	-4	-4	-4	-4	-4	-4	2	7	1984	-4	-4	-4	-4	-4	-4	-4	-4	-4	-4	-4	-4	-4
200702	246	7	-4	0	0	0	5	2	2	2	2	3	3	3	4	3	4	2	5	3	3	-4	-4	-4	1	-4	0	50	100	40	10	80	100	1	10	1980	1	0	2	1	1	-4	-4	90254	-4	0	-4	-4	0
200902	247	8	-4	1	0	0	0	2	2	2	2	2	3	2	4	2	4	1	3	3	3	1	4	0	2	8	-4	-4	-4	-4	-4	-4	-4	1	3	1982	2	0	3	1	1	-4	-4	21000	-4	0	-4	-4	1
200703	248	-4	-4	0	0	0	0	2	2	1	1	1	1	1	4	4	5	2	4	3	1	1	5	1	1	1	-4	-4	-4	-4	-4	-4	-4	2	9	1983	2	0	3	1	1	-4	-4	21000	-4	0	-4	-4	1
201901	249	4	-4	2	0	0	2	3	2	1	2	2	2	2	3	2	4	1	5	1	3	-4	-4	-4	2	-4	30	10	100	70	50	70	100	1	8	1981	-4	-4	-4	-4	-4	-4	-4	-4	-4	-4	-4	-4	-4
-4	250	4	-4	0	4	2	5	2	1	2	2	2	3	3	4	5	3	3	5	4	4	-4	-4	-4	2	-4	25	25	100	55	10	50	99	1	9	1981	1	0	1	0	1	-4	-4	-2	3	0	-4	-4	1
200703	251	7	-4	0	0	0	1	2	1	2	1	3	2	1	4	3	5	1	5	2	3	1	5	1	2	13	-4	-4	-4	-4	-4	-4	-4	1	4	1982	3	0	1	0	0	-4	-4	-4	-4	0	-4	-4	1
200802	252	-4	-4	0	0	0	0	2	2	3	2	3	2	2	1	1	4	2	5	1	1	1	5	1	3	13	-4	-4	-4	-4	-4	-4	-4	2	7	1984	3	0	1	0	0	-4	-4	-4	-4	0	-4	-4	1
-4	253	-4	-4	0	0	0	0	2	2	2	2	3	2	2	1	1	4	1	3	1	1	1	5	0	1	1	-4	-4	-4	-4	-4	-4	-4	2	9	1984	-4	-4	-4	-4	-4	-4	-4	-4	-4	-4	-4	-4	-4
200701	254	7	-4	1	0	0	0	2	2	2	2	3	2	2	2	1	5	3	5	1	2	-4	-4	-4	2	-4	-2	0	100	0	0	-2	100	1	8	1981	1	0	-4	-4	1	-4	-4	-1	-1	-1	-4	-4	-4
201503	255	-4	-4	0	0	0	0	2	2	1	2	3	2	2	4	1	5	2	3	2	3	1	5	0	3	4	-4	-4	-4	-4	-4	-4	-4	2	7	1983	1	0	-4	-4	1	-4	-4	-1	-1	-1	-4	-4	-4
200902	256	7	-4	0	0	0	14	3	3	4	4	2	4	1	3	5	4	1	5	2	4	-4	-4	-4	2	-4	5	20	100	5	35	95	100	1	8	1980	2	0	3	0	1	-4	-4	6000	-4	0	-4	-4	1
201001	257	-4	-4	0	0	0	4	2	2	2	1	2	2	2	3	2	4	2	4	1	2	1	5	0	3	1	-4	-4	-4	-4	-4	-4	-4	1	5	1984	2	0	3	0	1	-4	-4	6000	-4	0	-4	-4	1
200902	258	5	-4	0	0	0	1	2	2	3	2	2	2	2	3	3	4	2	5	3	4	1	5	0	1	2	-4	-4	-4	-4	-4	-4	-4	1	11	1982	-4	-4	-4	-4	-4	-4	-4	-4	-4	-4	-4	-4	-4
201902	259	6	-4	0	0	0	0	1	1	3	2	3	2	2	2	1	4	1	5	1	1	-4	-4	-4	1	-4	0	0	100	0	0	100	100	1	12	1981	1	0	1	0	1	-4	-4	40000	-4	0	-4	-4	1
4	260	6	-4	0	0	0	0	2	2	3	2	3	2	2	3	1	5	1	4	2	3	-4	-4	-4	1	-4	0	0	100	0	0	100	100	1	12	1980	-4	-4	-4	-4	-4	-4	-4	-4	-4	-4	-4	-4	-4
200702	261	-4	-4	0	0	0	6	2	1	3	2	2	2	2	4	1	5	2	3	1	3	1	4	0	1	1	-4	-4	-4	-4	-4	-4	-4	1	4	1983	2	0	-4	-4	1	-4	-4	-2	-2	0	-4	-4	-4
200902	262	7	-4	5	0	0	2	2	2	2	2	2	2	3	4	3	4	3	3	2	3	-4	-4	-4	5	-4	0	50	25	0	20	80	85	1	9	1980	-4	-4	-4	-4	-4	-4	-4	-4	-4	-4	-4	-4	-4
4	263	-4	-4	0	0	0	4	3	3	2	3	2	2	2	1	1	4	2	3	1	3	1	4	0	3	4	-4	-4	-4	-4	-4	-4	-4	1	7	1983	-4	-4	-4	-4	-4	-4	-4	-4	-4	-4	-4	-4	-4
4	264	3	-4	1	0	3	5	1	1	3	2	2	2	1	3	1	4	1	5	4	2	1	5	1	2	8	-4	-4	-4	-4	-4	-4	-4	1	7	1982	-4	-4	-4	-4	-4	-4	-4	-4	-4	-4	-4	-4	-4
200402	265	-4	-4	0	0	2	0	2	2	2	3	2	2	3	1	1	3	2	4	1	2	1	5	1	1	2	-4	-4	-4	-4	-4	-4	-4	1	9	1983	3	0	3	0	1	-4	-4	6000	-4	0	-4	-4	1
200403	266	7	-4	0	0	0	3	2	2	2	3	2	2	1	4	3	3	2	4	3	3	-4	-4	-4	2	-4	0	0	100	0	0	80	100	2	12	1980	2	0	1	0	0	-4	-4	-4	-4	0	-4	-4	1
200602	267	7	-4	0	0	0	0	2	2	1	1	2	2	2	4	3	4	3	3	3	4	-4	-4	-4	1	-4	0	0	100	0	23	100	100	2	12	1980	1	0	1	1	1	-4	-4	12000	-4	0	-4	-4	1
200802	268	-4	-4	0	0	0	0	1	1	2	1	4	1	1	1	1	4	1	5	1	1	-4	-4	-4	1	-4	0	0	75	0	0	100	95	1	12	1981	1	0	1	0	1	-4	-4	8000	-4	0	-4	-4	1
-4	269	3	-4	0	0	0	0	2	2	2	2	3	2	2	1	1	3	1	5	1	1	-4	-4	-4	3	-4	25	5	90	10	10	80	100	2	6	1981	1	0	3	0	1	-4	-4	-1	4	0	-4	-4	1
201002	270	-4	-4	0	0	0	1	2	2	3	2	2	2	2	3	1	3	2	4	4	4	1	4	1	2	8	-4	-4	-4	-4	-4	-4	-4	2	1	1984	1	0	3	0	1	-4	-4	-1	4	0	-4	-4	1
4	271	4	-4	1	0	0	27	2	2	2	2	2	2	3	4	1	5	1	4	1	4	1	4	0	3	7	-4	-4	-4	-4	-4	-4	-4	2	8	1982	3	0	3	0	1	-4	-4	20000	-4	0	-4	-4	1
200903	272	-4	-4	0	0	2	1	3	3	2	3	2	4	1	4	3	5	4	3	4	5	1	4	0	3	13	-4	-4	-4	-4	-4	-4	-4	2	9	1982	4	1	-4	-4	0	-4	-4	-4	-4	0	-4	-4	-4
4	273	-4	-4	0	0	0	3	2	2	2	2	2	2	2	3	2	3	1	4	1	3	1	5	0	1	1	-4	-4	-4	-4	-4	-4	-4	2	4	1983	-4	-4	-4	-4	-4	-4	-4	-4	-4	-4	-4	-4	-4
200603	274	5	-4	0	3	3	2	3	2	2	2	2	3	3	4	3	5	2	2	3	3	-4	-4	-4	4	-4	25	25	100	100	25	50	100	2	8	1980	4	0	4	0	1	-4	-4	12	-4	0	-4	-4	1
200903	275	6	6	-4	-4	-4	-4	2	2	2	2	2	2	2	1	1	5	1	2	1	1	-4	-4	-4	3	-4	0	0	0	100	0	0	100	1	12	1980	-4	-4	-4	-4	-4	-4	-4	-4	-4	-4	-4	-4	-4
201101	276	5	-4	0	1	1	2	2	2	2	2	3	2	3	3	2	4	3	2	3	2	1	2	0	3	8	-4	-4	-4	-4	-4	-4	-4	2	1	1982	4	0	4	0	1	-4	-4	12	-4	0	-4	-4	1
-4	277	-4	-4	0	0	0	5	2	2	3	2	3	2	2	1	1	5	4	3	1	2	0	-4	0	1	1	-4	-4	-4	-4	-4	-4	-4	1	2	1984	4	0	4	0	1	-4	-4	12	-4	0	-4	-4	1
200602	278	4	-4	1	0	0	0	2	2	2	2	2	2	2	3	2	2	1	5	2	2	-4	-4	-4	2	-4	10	20	100	0	5	100	100	1	9	1980	3	1	1	0	1	-4	-4	41000	-4	0	-4	-4	1
201102	279	6	-4	1	0	0	10	2	2	3	2	1	2	1	3	4	4	1	5	3	4	-4	-4	-4	3	-4	6	10	100	0	8	90	90	1	4	1981	1	0	3	0	1	-4	-4	-2	4	0	-4	-4	1
200501	280	-4	-4	0	0	0	0	3	2	3	2	2	3	2	2	1	5	2	5	1	2	1	5	0	1	1	-4	-4	-4	-4	-4	-4	-4	1	5	1983	1	0	3	0	1	-4	-4	-2	4	0	-4	-4	1
200703	281	-4	-4	0	1	3	0	2	2	1	1	4	1	3	1	1	4	1	3	2	2	1	4	0	2	1	-4	-4	-4	-4	-4	-4	-4	1	12	1984	4	1	-4	-4	0	-4	-4	-4	-4	0	-4	-4	-4
200202	282	4	-4	0	0	0	15	2	2	1	3	1	3	2	3	4	3	1	4	4	4	-4	-4	-4	1	-4	0	2	100	2	0	50	100	1	6	1980	3	0	3	0	1	-4	-4	20000	-4	0	-4	-4	1
200101	283	-4	-4	0	0	0	0	2	2	2	2	3	2	2	1	1	3	1	4	1	1	1	4	0	2	1	-4	-4	-4	-4	-4	-4	-4	1	5	1984	3	0	3	0	1	-4	-4	20000	-4	0	-4	-4	1
5	284	6	-4	0	0	0	1	2	2	2	2	2	3	2	5	5	3	1	5	5	4	-4	-4	-4	1	-4	0	0	100	0	50	100	100	2	3	1981	4	1	3	1	1	-4	-4	-2	1	0	-4	-4	1
200401	285	7	-4	0	0	0	0	2	2	1	1	2	2	2	4	3	4	2	3	4	3	-4	-4	-4	4	-4	0	0	100	0	25	80	85	1	2	1981	4	1	3	1	0	-4	-4	-4	-4	0	-4	-4	1
200102	286	-4	-4	0	0	0	0	1	1	2	2	2	3	1	2	1	4	1	5	2	1	1	5	0	2	1	-4	-4	-4	-4	-4	-4	-4	2	9	1984	-4	-4	-4	-4	-4	-4	-4	-4	-4	-4	-4	-4	-4
199903	287	4	-4	0	0	0	1	2	3	1	3	2	3	2	5	4	3	2	2	5	5	-4	-4	-4	1	-4	60	10	100	50	5	75	100	1	5	1980	1	0	1	0	1	-4	-4	15000	-4	0	-4	-4	1
200602	288	-4	-4	0	1	0	0	2	2	2	2	1	3	2	3	1	4	1	3	2	3	1	5	1	1	1	-4	-4	-4	-4	-4	-4	-4	2	10	1983	1	0	1	0	1	-4	-4	15000	-4	0	-4	-4	1
200702	289	-4	-4	0	0	0	0	2	2	1	1	2	2	2	3	1	5	1	3	2	3	1	5	0	1	1	-4	-4	-4	-4	-4	-4	-4	2	10	1984	1	0	1	0	1	-4	-4	15000	-4	0	-4	-4	1
200502	290	-4	-4	0	0	0	0	2	3	4	2	2	2	2	1	4	5	3	3	4	1	1	1	0	2	8	-4	-4	-4	-4	-4	-4	-4	2	1	1984	3	1	1	0	0	-4	-4	-4	-4	0	-4	-4	1
200703	291	5	-4	0	10	0	7	2	1	1	2	1	4	4	5	5	3	2	5	4	5	-4	-4	-4	3	-4	100	60	100	60	35	100	100	2	6	1980	4	1	4	1	0	-4	-4	-4	-4	0	-4	-4	1
200602	292	-4	-4	1	0	0	0	2	2	1	1	3	2	2	5	3	2	1	3	5	4	1	3	0	2	1	-4	-4	-4	-4	-4	-4	-4	2	9	1984	2	0	4	1	0	-4	-4	-4	-4	0	-4	-4	1
200902	293	-4	-4	1	0	0	0	1	1	2	2	1	1	1	5	4	4	2	4	3	3	1	5	1	1	8	-4	-4	-4	-4	-4	-4	-4	2	11	1983	2	0	3	0	1	-4	-4	36000	-4	0	-4	-4	1
200802	294	7	-4	1	0	0	2	2	1	2	2	1	3	2	3	2	5	3	5	4	5	1	4	0	1	2	-4	-4	-4	-4	-4	-4	-4	1	5	1982	-4	-4	-4	-4	-4	-4	-4	-4	-4	-4	-4	-4	-4
200803	295	-4	-4	0	0	0	0	2	2	2	1	2	2	1	1	1	3	1	4	1	1	1	4	0	2	1	-4	-4	-4	-4	-4	-4	-4	2	9	1984	3	0	-4	-4	1	-4	-4	42000	-4	0	-4	-4	-4
5	296	7	-4	1	0	0	0	2	2	3	3	1	3	2	5	3	2	1	1	3	2	-4	-4	-4	1	-4	0	0	100	0	0	99	99	2	12	1981	3	0	4	0	1	-4	-4	23000	-4	0	-4	-4	1
200602	297	-4	-4	0	0	0	0	2	2	2	2	3	2	2	1	1	4	1	5	1	2	0	-4	0	3	1	-4	-4	-4	-4	-4	-4	-4	1	7	1984	3	0	4	0	1	-4	-4	23000	-4	0	-4	-4	1
201002	298	-4	-4	0	0	0	0	2	1	2	2	2	2	2	4	1	5	1	3	2	1	1	4	0	1	8	-4	-4	-4	-4	-4	-4	-4	2	6	1983	3	0	3	0	1	-4	-4	13000	-4	0	-4	-4	1
200902	299	5	-4	0	0	0	0	4	4	3	2	2	2	2	5	4	4	3	4	4	5	-4	-4	-4	4	-4	40	0	100	50	0	50	50	1	5	1981	2	0	2	0	1	-4	-4	-2	-2	1	-2	-2	1
5	300	-4	-4	0	0	0	1	2	2	2	2	2	2	2	4	3	5	1	4	3	3	1	5	0	1	1	-4	-4	-4	-4	-4	-4	-4	2	5	1984	2	0	1	0	1	-4	-4	6000	-4	0	-4	-4	1
200802	301	7	-4	0	0	0	0	2	1	3	1	3	2	1	3	3	4	2	4	3	3	-4	-4	-4	1	-4	10	5	75	2	50	75	75	2	12	1981	2	0	-4	-4	1	-4	-4	18000	-4	0	-4	-4	-4
-4	302	-4	-4	0	0	0	0	2	3	3	2	2	2	2	3	3	3	1	5	2	2	1	4	1	1	1	-4	-4	-4	-4	-4	-4	-4	2	3	1984	3	0	-1	-1	-1	-4	-1	-4	-4	-1	-4	-4	-1
4	303	5	-4	0	0	0	5	2	2	3	1	1	3	2	4	4	4	1	4	5	5	-4	-4	-4	2	-4	10	0	100	50	25	100	100	2	9	1980	4	1	1	0	1	-4	-4	16000	-4	0	-4	-4	1
200902	304	-4	-4	0	0	0	0	1	2	2	1	2	3	1	2	1	3	1	5	1	1	1	4	0	1	1	-4	-4	-4	-4	-4	-4	-4	1	2	1983	3	0	2	0	0	-4	-4	-4	-4	0	-4	-4	1
5	305	-4	-4	0	0	0	0	2	2	2	2	3	2	2	1	1	2	1	5	1	1	1	5	0	2	8	-4	-4	-4	-4	-4	-4	-4	2	2	1983	1	0	1	0	1	-4	-4	-2	-2	1	-2	-2	1
5	306	6	-4	0	0	0	0	2	2	1	2	1	2	1	1	1	2	1	5	1	2	-4	-4	-4	1	-4	0	0	100	45	0	100	100	2	2	1980	-4	-4	-4	-4	-4	-4	-4	-4	-4	-4	-4	-4	-4
200303	307	5	-4	0	0	0	0	2	2	3	2	2	2	1	1	1	4	1	5	1	2	-4	-4	-4	1	-4	0	0	100	0	0	100	100	2	5	1980	-4	-4	-4	-4	-4	-4	-4	-4	-4	-4	-4	-4	-4
200406	308	7	-4	0	6	3	0	3	3	1	3	1	4	3	1	1	3	1	5	1	1	-4	-4	-4	1	-4	0	0	100	0	50	100	100	1	4	1981	-4	-4	-4	-4	-4	-4	-4	-4	-4	-4	-4	-4	-4
200802	309	6	-4	1	0	0	0	2	1	3	1	4	1	1	1	1	5	1	5	1	1	-4	-4	-4	1	-4	0	0	100	20	5	100	100	2	4	1981	-4	-4	-4	-4	-4	-4	-4	-4	-4	-4	-4	-4	-4
5	310	6	-4	0	0	0	0	3	2	2	2	4	2	1	1	1	3	1	5	1	1	1	4	0	2	8	-4	-4	-4	-4	-4	-4	-4	2	6	1982	-4	-4	-4	-4	-4	-4	-4	-4	-4	-4	-4	-4	-4
200701	311	6	-4	0	0	0	0	2	1	1	2	2	2	1	3	2	4	1	5	4	2	1	5	0	2	3	-4	-4	-4	-4	-4	-4	-4	1	3	1982	-4	-4	-4	-4	-4	-4	-4	-4	-4	-4	-4	-4	-4
200802	312	8	-4	0	2	1	0	2	2	1	2	2	2	2	4	3	5	2	4	5	4	1	5	1	2	8	-4	-4	-4	-4	-4	-4	-4	2	7	1982	-4	-4	-4	-4	-4	-4	-4	-4	-4	-4	-4	-4	-4
200203	313	8	-4	0	0	0	0	2	2	1	1	2	1	2	3	4	4	2	5	3	4	-4	-4	-4	2	-4	3	0	100	2	2	90	99	2	4	1981	1	0	1	0	1	-4	-4	60000	-4	1	60000	-4	1
-4	314	-4	-4	0	0	0	0	2	2	1	2	2	2	2	3	2	4	5	4	2	3	1	5	1	2	1	-4	-4	-4	-4	-4	-4	-4	1	10	1984	1	0	1	0	1	-4	-4	60000	-4	1	60000	-4	1
5	315	5	-4	0	1	0	20	3	3	2	3	1	4	2	5	4	4	1	5	3	2	1	4	0	1	8	-4	-4	-4	-4	-4	-4	-4	2	1	1982	1	0	1	0	1	-4	-4	500	-4	0	-4	-4	1
200801	316	6	-4	0	0	0	2	2	2	2	4	2	4	2	3	3	4	1	4	4	4	1	5	1	1	8	-4	-4	-4	-4	-4	-4	-4	1	4	1982	1	0	3	1	1	-4	-4	48000	-4	0	-4	-4	1
200601	317	7	-4	0	0	0	0	1	1	2	1	4	2	1	5	1	2	4	4	2	5	-4	-4	-4	1	-4	5	0	95	5	10	99	20	2	8	1980	-4	-4	-4	-4	-4	-4	-4	-4	-4	-4	-4	-4	-4
-4	318	-4	-4	0	0	0	0	2	2	4	2	3	2	2	1	1	4	1	3	1	1	1	4	0	3	8	-4	-4	-4	-4	-4	-4	-4	1	2	1983	3	0	-4	-4	1	-4	-4	-2	-2	0	-4	-4	-4
-4	319	-4	-4	0	0	0	0	2	2	2	2	3	2	2	2	1	5	1	5	1	1	1	5	0	1	1	-4	-4	-4	-4	-4	-4	-4	2	3	1983	2	0	2	0	1	-4	-4	10000	-4	0	-4	-4	1
5	320	7	-4	0	0	0	0	2	2	1	3	2	2	2	3	1	4	1	5	1	1	1	5	0	2	8	-4	-4	-4	-4	-4	-4	-4	2	7	1982	2	0	-4	-4	1	-4	-4	35000	-4	0	-4	-4	-4
200902	321	5	-4	0	10	0	0	3	4	1	2	1	2	4	5	4	3	1	4	5	3	-4	-4	-4	2	-4	75	0	100	0	10	80	100	1	10	1981	-4	-4	-4	-4	-4	-4	-4	-4	-4	-4	-4	-4	-4
200903	322	4	-4	0	0	0	0	2	2	2	2	3	2	2	2	1	3	1	4	2	2	1	5	0	2	8	-4	-4	-4	-4	-4	-4	-4	2	6	1982	2	0	-4	-4	1	-4	-4	28000	-4	0	-4	-4	-4
200502	323	5	-4	0	0	0	0	2	4	3	3	2	3	2	3	2	2	1	5	2	1	-4	-4	-4	2	-4	5	5	90	5	5	50	90	1	3	1980	1	0	-4	-4	1	-4	-4	90254	-4	0	-4	-4	-4
-4	324	5	-4	0	0	0	4	1	2	2	2	3	2	1	4	4	4	1	5	4	4	-4	-4	-4	2	-4	10	30	100	10	10	90	100	1	6	1980	-4	-4	-4	-4	-4	-4	-4	-4	-4	-4	-4	-4	-4
5	325	-4	-4	0	0	0	0	2	2	3	1	3	2	1	1	1	3	1	4	1	2	1	4	0	2	8	-4	-4	-4	-4	-4	-4	-4	1	9	1984	-4	-4	-4	-4	-4	-4	-4	-4	-4	-4	-4	-4	-4
4	326	5	-4	0	0	0	2	2	2	3	2	2	2	1	4	4	3	1	5	3	2	-4	-4	-4	1	-4	0	0	100	0	0	100	100	2	3	1980	3	0	1	0	1	-4	-4	30000	-4	0	-4	-4	1
200703	327	-4	-4	1	0	0	0	2	2	2	1	3	2	2	1	1	3	1	4	1	1	1	4	0	2	1	-4	-4	-4	-4	-4	-4	-4	2	1	1983	-4	-4	-4	-4	-4	-4	-4	-4	-4	-4	-4	-4	-4
-4	328	-4	-4	0	0	0	0	2	2	2	2	4	2	1	1	1	4	1	5	1	1	1	4	0	1	8	-4	-4	-4	-4	-4	-4	-4	1	3	1984	2	0	1	0	0	-4	-4	-4	-4	0	-4	-4	1
200702	329	-4	-4	0	0	0	0	2	2	3	2	3	3	2	1	1	3	1	3	1	1	1	3	0	1	1	-4	-4	-4	-4	-4	-4	-4	1	2	1984	-4	-4	-4	-4	-4	-4	-4	-4	-4	-4	-4	-4	-4
-4	330	5	-4	0	0	0	0	2	2	3	3	2	2	1	4	2	5	1	5	3	5	1	5	0	1	4	-4	-4	-4	-4	-4	-4	-4	1	6	1982	-4	-4	-4	-4	-4	-4	-4	-4	-4	-4	-4	-4	-4
200002	331	7	-4	0	0	0	0	2	2	1	1	1	3	2	4	4	5	1	3	1	3	-4	-4	-4	1	-4	10	0	100	0	50	100	100	2	4	1980	1	0	3	0	1	-4	-4	500	-4	0	-4	-4	1
200802	332	7	-4	0	0	0	0	2	2	1	2	3	2	1	2	4	4	1	5	1	3	-4	-4	-4	2	-4	0	0	100	0	10	100	100	1	1	1980	2	0	3	0	1	-4	-4	90254	-4	0	-4	-4	1
201002	333	-4	-4	0	1	0	0	2	1	3	1	3	1	1	1	1	5	1	5	1	1	1	5	0	2	7	-4	-4	-4	-4	-4	-4	-4	2	8	1982	2	0	3	0	1	-4	-4	90254	-4	0	-4	-4	1
200604	334	-4	-4	0	1	0	0	1	2	3	1	3	2	1	1	1	2	1	5	1	1	1	4	1	3	1	-4	-4	-4	-4	-4	-4	-4	2	1	1984	1	0	1	0	1	-4	-4	90254	-4	0	-4	-4	1
200901	335	7	-4	0	0	0	0	2	2	3	2	3	2	1	2	2	5	1	5	2	1	-4	-4	-4	3	-4	0	0	100	0	10	100	100	2	6	1980	-4	-4	-4	-4	-4	-4	-4	-4	-4	-4	-4	-4	-4
200701	336	6	-4	0	1	0	3	2	2	2	2	2	2	2	2	2	4	2	3	3	5	1	4	0	1	4	-4	-4	-4	-4	-4	-4	-4	1	2	1982	1	0	2	0	1	-4	-4	-1	5	0	-4	-4	1
200505	337	-4	-4	0	0	0	10	2	2	3	2	4	2	1	1	1	4	1	5	1	1	1	4	0	2	8	-4	-4	-4	-4	-4	-4	-4	1	7	1983	3	0	2	0	1	-4	-4	-1	5	0	-4	-4	1
5	338	8	-4	1	0	0	0	3	2	3	4	1	3	1	3	3	5	1	5	3	2	-4	-4	-4	2	-4	5	0	100	5	35	100	100	2	4	1981	1	0	3	0	1	-4	-4	-1	3	0	-4	-4	1
200801	339	7	-4	0	0	0	0	2	2	2	2	1	2	1	2	2	4	1	4	2	1	-4	-4	-4	3	-4	20	0	100	5	25	100	100	2	9	1981	5	1	2	1	0	-4	-4	-4	-4	0	-4	-4	1
5	340	7	-4	0	0	0	0	2	2	2	2	3	2	2	1	1	2	1	5	1	1	-4	-4	-4	3	-4	0	5	75	20	15	55	90	1	12	1981	3	0	4	1	1	-4	-4	3050	-4	0	-4	-4	0
200202	341	-4	-4	2	0	0	0	2	2	1	2	2	2	2	1	1	2	2	5	1	1	1	5	0	3	2	-4	-4	-4	-4	-4	-4	-4	1	12	1983	-4	-4	-4	-4	-4	-4	-4	-4	-4	-4	-4	-4	-4
201001	342	3	-4	2	1	1	10	2	2	2	2	3	2	2	1	1	2	1	2	1	2	1	3	0	3	1	-4	-4	-4	-4	-4	-4	-4	1	3	1982	-4	-4	-4	-4	-4	-4	-4	-4	-4	-4	-4	-4	-4
5	343	-4	-4	0	1	0	1	2	2	3	2	3	2	2	2	1	5	1	5	4	4	1	5	0	3	2	-4	-4	-4	-4	-4	-4	-4	1	3	1984	-4	-4	-4	-4	-4	-4	-4	-4	-4	-4	-4	-4	-4
200901	344	-4	-4	1	0	0	4	2	2	2	2	3	2	2	1	1	2	1	2	1	1	1	4	0	2	2	-4	-4	-4	-4	-4	-4	-4	1	3	1984	-4	-4	-4	-4	-4	-4	-4	-4	-4	-4	-4	-4	-4
201001	345	-4	-4	0	5	0	1	1	2	1	3	2	2	1	3	1	2	3	5	1	1	1	2	0	2	1	-4	-4	-4	-4	-4	-4	-4	1	3	1984	-4	-4	-4	-4	-4	-4	-4	-4	-4	-4	-4	-4	-4
4	346	-4	-4	2	5	1	0	2	2	1	1	2	1	2	2	1	4	1	4	1	1	0	-4	1	2	1	-4	-4	-4	-4	-4	-4	-4	1	5	1984	2	0	-4	-4	0	-4	-4	-4	-4	0	-4	-4	-4
200001	347	4	-4	0	0	0	0	2	2	2	2	3	2	2	1	1	2	1	3	1	2	-4	-4	-4	1	-4	0	0	100	0	0	95	75	1	9	1981	4	0	1	0	1	-4	-4	11000	-4	0	-4	-4	1
200802	348	-4	-4	0	0	0	0	2	2	2	2	3	2	2	1	1	3	1	5	1	2	1	5	0	3	2	-4	-4	-4	-4	-4	-4	-4	1	8	1983	4	0	1	0	1	-4	-4	11000	-4	0	-4	-4	1
200902	349	-4	-4	0	0	0	2	2	2	3	2	3	2	2	1	1	2	1	3	1	1	1	5	0	3	2	-4	-4	-4	-4	-4	-4	-4	1	1	1984	4	0	1	0	1	-4	-4	11000	-4	0	-4	-4	1
200903	350	-4	-4	0	0	0	0	2	2	2	1	3	2	2	1	1	2	1	1	1	1	1	4	0	3	8	-4	-4	-4	-4	-4	-4	-4	1	2	1984	2	0	2	0	1	-4	-4	0	-4	0	-4	-4	1
199901	351	5	-4	0	0	1	4	2	2	2	1	1	2	2	3	4	4	2	4	3	3	-4	-4	-4	2	-4	50	0	90	0	30	75	90	2	6	1981	1	0	2	0	1	-4	-4	-2	3	0	-4	-4	0
200901	352	-2	-4	0	0	1	-2	1	1	2	2	2	2	2	3	2	4	3	3	4	4	-4	-4	-4	2	-4	5	10	100	15	5	50	100	2	6	1981	1	0	2	0	1	-4	-4	-2	3	0	-4	-4	0
200503	353	-4	-4	0	3	0	0	1	1	2	2	2	1	3	2	2	4	2	4	2	4	1	3	0	2	1	-4	-4	-4	-4	-4	-4	-4	2	9	1982	1	0	2	0	1	-4	-4	-2	3	0	-4	-4	0
200702	354	6	-4	0	0	0	0	2	1	2	3	2	3	2	1	2	4	2	5	4	3	0	-4	0	3	7	-4	-4	-4	-4	-4	-4	-4	2	7	1982	3	0	2	0	0	-4	-4	-4	-4	0	-4	-4	0
200701	355	7	-4	1	2	0	0	1	1	1	2	3	1	1	3	2	4	2	4	3	1	-4	-4	-4	3	-4	50	0	100	0	50	100	100	2	12	1980	3	0	2	0	0	-4	-4	-4	-4	0	-4	-4	0
4	356	-4	-4	0	0	0	0	2	2	3	3	2	3	2	4	2	3	2	5	1	2	1	2	0	3	9	-4	-4	-4	-4	-4	-4	-4	2	10	1982	3	0	3	0	0	-4	-4	-4	-4	0	-4	-4	1
200803	357	5	-4	0	5	0	0	1	2	2	2	3	2	2	2	1	3	1	2	2	2	-4	-4	-4	2	-4	25	10	100	5	10	25	90	1	9	1981	2	0	2	0	0	-4	-4	-4	-4	0	-4	-4	1
4	358	-4	-4	1	0	0	0	2	2	2	3	3	2	2	1	1	4	1	4	2	3	0	-4	0	3	6	-4	-4	-4	-4	-4	-4	-4	1	2	1983	2	0	2	0	0	-4	-4	-4	-4	0	-4	-4	1
5	359	-4	-4	1	0	0	1	2	2	3	2	2	2	2	2	1	5	1	5	1	1	-3	-3	-3	2	4	-4	-4	-4	-4	-4	-4	-4	2	1	1983	2	0	2	0	0	-4	-4	-4	-4	0	-4	-4	1
200902	360	-4	-4	0	0	0	0	2	2	3	2	2	2	2	1	1	4	1	3	2	3	1	1	0	1	1	-4	-4	-4	-4	-4	-4	-4	1	9	1984	-4	-4	-4	-4	-4	-4	-4	-4	-4	-4	-4	-4	-4
-4	361	5	5	0	4	3	0	2	2	2	2	2	2	2	2	2	3	1	4	2	1	-4	-4	-4	2	-4	10	0	10	0	10	10	90	1	8	1980	-4	-4	-4	-4	-4	-4	-4	-4	-4	-4	-4	-4	-4
200902	362	7	-4	0	0	0	0	2	3	3	2	2	1	1	1	1	4	2	5	3	3	-4	-4	-4	3	-4	0	0	100	0	0	50	100	2	4	1981	1	0	4	1	1	-4	-4	900	-4	0	-4	-4	1
200603	363	-4	-4	0	0	0	0	2	2	3	2	2	2	2	1	1	5	2	5	1	1	1	5	0	3	1	-4	-4	-4	-4	-4	-4	-4	2	11	1983	1	0	4	1	1	-4	-4	900	-4	0	-4	-4	1
200702	364	-4	-4	0	0	0	5	2	1	4	1	3	2	2	2	1	3	4	3	3	4	1	5	0	2	5	-4	-4	-4	-4	-4	-4	-4	2	7	1984	4	0	4	0	1	-4	-4	11000	-4	0	-4	-4	1
4	365	6	4	2	4	4	16	2	2	2	3	1	2	2	3	3	4	3	3	4	5	-4	-4	0	3	4	-4	-4	-4	-4	-4	-4	-4	2	2	1982	2	0	-4	-4	1	-4	-4	29046	-4	0	-4	-4	-4
200702	366	8	-4	0	0	0	1	2	2	2	2	1	2	2	2	3	4	2	5	2	4	-4	-4	-4	2	-4	20	0	100	0	60	100	100	2	8	1980	-4	-4	-4	-4	-4	-4	-4	-4	-4	-4	-4	-4	-4
200402	367	5	-4	1	0	0	1	2	2	2	1	1	1	2	3	3	3	2	3	2	3	-4	-4	-4	2	-4	0	0	100	50	10	75	75	1	6	1981	-4	-4	-4	-4	-4	-4	-4	-4	-4	-4	-4	-4	-4
200702	368	5	-4	1	0	0	2	2	1	3	3	3	1	1	3	1	5	1	4	3	4	-4	-4	-4	3	-4	10	10	100	30	30	100	100	2	4	1981	1	0	1	0	1	-4	-4	4000	-4	0	-4	-4	1
-4	369	-4	-4	0	0	0	0	2	2	2	2	2	2	2	1	-2	2	1	5	-2	-2	1	5	0	2	4	-4	-4	-4	-4	-4	-4	-4	1	7	1984	1	0	1	0	1	-4	-4	4000	-4	0	-4	-4	1
200904	370	1	-4	0	0	0	0	3	2	2	2	1	2	2	2	3	4	5	1	2	3	-4	-4	-4	3	-4	-2	10	100	-2	-2	0	100	1	6	1981	4	0	4	0	0	-4	-4	-4	-4	0	-4	-4	1
5	371	-4	-4	1	6	0	0	3	2	2	3	2	2	3	3	1	5	5	2	1	2	1	4	0	3	7	-4	-4	-4	-4	-4	-4	-4	2	12	1982	4	0	4	0	0	-4	-4	-4	-4	0	-4	-4	1
200901	372	-4	-4	0	0	0	0	3	2	2	2	3	2	2	3	3	4	2	3	2	2	1	5	0	3	1	-4	-4	-4	-4	-4	-4	-4	1	6	1983	-4	-4	-4	-4	-4	-4	-4	-4	-4	-4	-4	-4	-4
200702	373	-4	-4	0	0	1	0	3	2	3	2	3	2	2	1	1	2	1	2	1	1	1	5	0	3	1	-4	-4	-4	-4	-4	-4	-4	2	8	1984	3	0	-4	-4	0	-4	-4	-4	-4	0	-4	-4	-4
200002	374	4	-4	0	0	0	5	4	3	1	2	1	3	4	3	4	1	5	3	3	5	-4	-4	-4	3	-4	50	0	100	0	50	5	100	2	9	1981	5	0	-4	-4	1	-4	-4	14000	-4	0	-4	-4	-4
5	375	4	-4	0	0	0	0	2	2	3	2	3	2	2	1	2	4	2	4	2	2	1	2	0	2	6	-4	-4	-4	-4	-4	-4	-4	1	7	1982	3	0	3	0	1	-4	-4	41000	-4	0	-4	-4	-2
199903	376	6	-4	1	1	0	0	2	2	3	2	3	3	2	3	2	4	2	4	3	2	-4	-4	-4	3	-4	0	0	100	0	0	100	100	1	3	1981	2	0	2	0	1	-4	-4	40000	-4	0	-4	-4	0
5	377	-4	-4	0	0	0	1	3	4	2	3	2	3	2	1	1	3	1	5	1	1	0	-4	0	3	1	-4	-4	-4	-4	-4	-4	-4	2	12	1984	4	0	2	0	1	-4	-4	-2	1	0	-4	-4	-2
200602	378	-4	-4	0	0	0	0	2	1	3	3	1	3	1	1	1	5	1	4	1	1	1	3	0	2	1	-4	-4	-4	-4	-4	-4	-4	1	2	1984	2	0	2	0	1	-4	-4	90254	-4	0	-4	-4	0
-4	379	7	-4	0	0	0	4	2	2	2	2	1	3	3	3	3	4	2	3	4	4	-4	-4	-4	2	-4	10	0	100	0	40	80	80	2	11	1980	3	0	3	0	1	-4	-4	20000	-4	0	-4	-4	1
-4	380	-4	-4	0	0	0	2	2	2	2	2	3	2	2	2	1	2	1	4	1	2	0	-4	0	1	5	-4	-4	-4	-4	-4	-4	-4	1	2	1983	2	0	-4	-4	0	-4	-4	-4	-4	0	-4	-4	-4
-4	381	-4	-4	-4	-4	-4	-4	-4	-4	-4	-4	-4	-4	-4	-4	-4	-4	-4	-4	-4	-4	-4	-4	-4	2	-4	-3	-3	-3	-3	-3	-3	-3	1	1	1980	3	0	-4	-4	0	-4	-4	-4	-4	0	-4	-4	-4
200802	382	6	-4	0	0	0	0	2	2	2	3	2	2	3	2	2	2	2	3	2	2	-4	-4	-4	2	-4	-3	-3	-3	-3	-3	-3	-3	2	1	1980	-4	-4	-4	-4	-4	-4	-4	-4	-4	-4	-4	-4	-4
-4	383	-4	-4	0	0	0	0	2	2	3	2	3	2	2	1	1	2	1	4	1	1	1	5	0	2	1	-4	-4	-4	-4	-4	-4	-4	2	2	1984	2	0	-4	-4	0	-4	-4	-4	-4	0	-4	-4	-4
-4	384	-4	-4	0	0	0	0	2	1	2	2	1	2	1	1	1	4	1	5	1	1	1	5	0	4	2	-4	-4	-4	-4	-4	-4	-4	1	11	1983	3	0	3	0	0	-4	-4	-4	-4	0	-4	-4	1
200801	385	4	-4	3	10	5	3	1	1	1	1	2	3	3	3	3	5	4	5	4	3	-4	-4	-4	1	-4	25	50	75	100	75	50	75	1	12	1981	3	0	3	0	1	-4	-4	21000	-4	0	-4	-4	1
201001	386	6	-4	3	0	0	10	2	2	3	2	1	2	2	2	4	3	1	4	3	3	-4	-4	-4	1	-4	0	0	100	0	0	100	100	1	6	1980	2	0	-4	-4	0	-4	-4	-4	-4	0	-4	-4	-4
200801	387	-4	-4	0	1	0	3	4	3	2	3	2	2	2	2	2	2	2	5	4	3	1	2	0	3	1	-4	-4	-4	-4	-4	-4	-4	2	1	1983	2	0	-4	-4	0	-4	-4	-4	-4	0	-4	-4	-4
200801	388	5	-4	0	0	0	10	3	2	3	2	3	2	2	2	2	4	3	2	3	3	1	3	0	3	7	-4	-4	-4	-4	-4	-4	-4	2	1	1982	-4	-4	-4	-4	-4	-4	-4	-4	-4	-4	-4	-4	-4
-4	389	8	-4	0	0	0	0	1	1	3	2	3	2	1	2	1	4	1	4	2	1	-4	-4	-4	1	-4	25	0	100	0	10	100	100	2	6	1981	1	0	2	0	1	-4	-4	35000	-4	0	-4	-4	1
200602	390	-4	-4	1	1	0	10	2	2	3	1	3	2	2	3	2	2	2	3	4	4	1	3	1	3	1	-4	-4	-4	-4	-4	-4	-4	2	3	1983	3	0	-4	-4	1	-4	-4	-2	3	0	-4	-4	-4
200602	391	6	-4	0	0	0	0	1	2	2	1	2	1	1	3	1	2	1	4	3	2	-4	-4	-4	1	-4	50	50	100	50	50	99	100	1	3	1980	-4	-4	-4	-4	-4	-4	-4	-4	-4	-4	-4	-4	-4
200702	392	4	-4	0	0	0	8	2	1	2	1	3	2	1	2	1	2	1	4	2	5	-4	-4	-4	2	-4	-3	-3	-3	-3	-3	-3	-3	1	1	1980	2	0	3	0	1	-4	-4	54000	-4	0	-4	-4	1
201001	393	-4	-4	0	0	0	1	1	2	2	2	3	2	2	1	1	3	1	2	1	2	0	-4	1	1	7	-4	-4	-4	-4	-4	-4	-4	1	9	1983	-4	-4	-4	-4	-4	-4	-4	-4	-4	-4	-4	-4	-4
200903	394	-4	-4	0	0	0	0	1	1	3	1	3	2	1	1	1	5	1	5	1	1	1	5	1	3	1	-4	-4	-4	-4	-4	-4	-4	1	10	1984	-4	-4	-4	-4	-4	-4	-4	-4	-4	-4	-4	-4	-4
200501	395	-4	-4	0	1	0	0	1	3	2	2	1	1	1	1	1	5	1	5	2	1	1	4	1	1	8	-4	-4	-4	-4	-4	-4	-4	1	8	1984	1	0	1	0	1	-4	-4	30000	-4	0	-4	-4	1
200502	396	-4	-4	1	0	0	0	2	2	3	2	2	2	2	3	2	3	2	3	2	2	1	3	0	2	1	-4	-4	-4	-4	-4	-4	-4	1	9	1983	2	0	2	0	1	-4	-4	30000	-4	0	-4	-4	1
201102	397	-4	-4	0	4	1	3	2	2	2	2	3	2	2	4	2	1	1	2	5	2	1	5	1	3	7	-4	-4	-4	-4	-4	-4	-4	1	4	1982	2	0	2	0	1	-4	-4	60000	-4	0	-4	-4	1
200602	398	4	-4	0	1	0	1	2	2	3	2	3	2	2	3	3	1	1	3	3	2	-4	-4	-4	1	-4	10	0	100	0	10	100	100	1	8	1980	-4	-4	-4	-4	-4	-4	-4	-4	-4	-4	-4	-4	-4
-4	399	4	-4	0	0	1	0	2	2	3	2	2	2	2	4	4	3	1	3	4	3	-4	-4	-4	2	-4	0	50	100	0	0	50	100	1	9	1980	2	0	2	0	0	-4	-4	-4	-4	0	-4	-4	1
201102	400	5	-4	0	0	0	1	2	2	3	2	2	2	1	4	4	4	2	5	4	4	1	3	0	2	8	-4	-4	-4	-4	-4	-4	-4	2	7	1982	2	0	2	0	0	-4	-4	-4	-4	0	-4	-4	1
5	401	-4	-4	0	0	1	0	1	1	2	1	2	1	2	1	1	4	1	5	1	1	1	5	0	1	13	-4	-4	-4	-4	-4	-4	-4	1	6	1984	2	0	-4	-4	1	-4	-4	90254	-4	0	-4	-4	-4
200702	402	-4	-4	0	0	0	2	2	1	2	3	1	2	3	1	1	4	2	4	2	2	1	5	0	2	1	-4	-4	-4	-4	-4	-4	-4	2	7	1984	-4	-4	-4	-4	-4	-4	-4	-4	-4	-4	-4	-4	-4
5	403	-4	-4	0	0	0	2	2	2	3	2	2	3	2	1	1	4	1	3	1	3	1	5	0	1	1	-4	-4	-4	-4	-4	-4	-4	2	2	1984	4	1	4	1	0	-4	-4	-4	-4	0	-4	-4	0
200802	404	6	-4	0	0	0	0	2	2	1	2	3	2	2	2	1	3	1	2	1	2	-4	-4	-4	2	-4	0	0	100	0	0	75	100	1	3	1980	3	0	2	0	0	-4	-4	-4	-4	0	-4	-4	0
-4	405	8	-4	0	0	0	0	2	3	2	2	1	2	2	2	3	2	2	1	1	3	-4	-4	-4	1	-4	15	0	100	0	0	100	100	1	9	1981	3	0	2	0	0	-4	-4	-4	-4	0	-4	-4	0
200702	406	-4	-4	0	0	0	0	1	2	3	2	1	2	2	1	1	4	2	5	1	1	1	5	1	1	1	-4	-4	-4	-4	-4	-4	-4	2	6	1983	3	0	2	0	0	-4	-4	-4	-4	0	-4	-4	0
5	407	5	-4	0	0	0	0	2	2	2	2	2	3	2	3	3	3	3	3	4	3	-4	-4	-4	2	-4	5	4	3	2	2	2	3	2	10	1981	1	0	-4	-4	0	-4	-4	-4	-4	0	-4	-4	-4
200402	408	5	-4	0	1	0	0	2	2	1	2	-2	2	2	1	1	2	1	4	1	2	-4	-4	-4	1	-4	0	0	100	0	0	95	100	1	5	1980	2	0	2	0	0	-4	-4	-4	-4	0	-4	-4	1
200802	409	4	-4	0	0	0	-2	3	3	3	3	2	2	2	3	2	2	2	2	3	2	-4	-4	-4	4	-4	5	1	100	60	0	50	95	2	12	1980	3	1	5	1	0	-4	-4	-4	-4	0	-4	-4	0
201302	410	1	1	0	0	0	0	4	2	2	2	2	2	3	3	3	3	3	2	3	3	-4	-4	-4	4	-4	0	0	50	0	10	30	50	1	10	1980	4	0	-4	-4	0	-4	-4	-4	-4	0	-4	-4	-4
5	411	3	-4	0	0	6	-1	3	4	2	2	3	4	2	-2	-2	1	1	1	1	1	-4	-4	-4	3	-4	99	50	50	10	50	99	100	2	2	1980	-4	-4	-4	-4	-4	-4	-4	-4	-4	-4	-4	-4	-4
5	412	8	-4	2	0	0	0	3	3	2	3	3	2	2	2	1	2	1	3	2	2	1	3	0	1	1	-4	-4	-4	-4	-4	-4	-4	1	2	1982	-4	-4	-4	-4	-4	-4	-4	-4	-4	-4	-4	-4	-4
200702	413	7	-4	0	0	0	0	2	2	1	2	3	2	2	2	2	3	1	4	1	2	-4	-4	-4	3	-4	50	0	100	0	50	95	99	1	7	1980	-4	-4	-4	-4	-4	-4	-4	-4	-4	-4	-4	-4	-4
5	414	5	-4	0	0	0	0	3	2	3	3	2	3	2	3	3	3	3	2	4	3	-4	-4	-4	3	-4	20	0	100	0	20	0	100	2	7	1980	4	0	-4	-4	1	-4	-4	3000	-4	0	-4	-4	-4
200401	415	7	-4	0	2	0	0	2	2	3	3	2	2	2	4	4	3	2	3	3	4	-4	-4	-4	2	-4	0	0	100	0	50	100	100	2	12	1981	3	0	3	0	1	-4	-4	-2	5	0	-4	-4	1
201002	416	8	-4	0	0	0	0	1	1	3	2	3	3	2	2	2	5	1	5	3	3	-4	-4	-4	2	-4	10	8	99	1	15	97	98	2	7	1980	2	0	2	0	1	-4	-4	10000	-4	0	-4	-4	1
200702	417	-4	-4	1	0	0	8	2	3	3	4	1	2	1	5	4	2	1	5	5	4	1	2	0	3	7	-4	-4	-4	-4	-4	-4	-4	2	5	1983	1	0	-4	-4	1	-4	-4	90254	-4	0	-4	-4	-4
201703	418	-4	-4	1	0	0	0	1	1	4	1	2	1	1	3	2	4	1	4	3	4	1	3	1	1	8	-4	-4	-4	-4	-4	-4	-4	1	5	1983	1	0	1	0	1	-4	-4	9600	-4	0	-4	-4	1
5	419	-4	-4	1	0	0	1	2	3	2	1	4	2	1	1	1	5	1	5	1	1	1	4	0	2	4	-4	-4	-4	-4	-4	-4	-4	1	2	1984	1	0	2	1	0	-4	-4	-4	-4	0	-4	-4	1
200601	420	7	-4	0	0	0	3	2	2	3	2	3	1	1	2	2	4	1	5	2	2	-4	-4	-4	2	-4	40	10	100	30	10	95	100	1	3	1980	2	0	3	0	1	-4	-4	6000	-4	0	-4	-4	1
200401	421	-4	-4	0	0	0	6	2	2	3	2	1	2	1	1	3	4	3	2	2	3	1	5	0	1	8	-4	-4	-4	-4	-4	-4	-4	1	8	1982	1	0	4	1	1	-4	-4	8000	-4	0	-4	-4	1
200901	422	7	-4	0	0	0	3	2	3	2	3	3	2	2	3	4	3	2	5	4	4	-4	-4	-4	2	-4	-3	-3	-3	-3	-3	-3	-3	1	1	1981	3	1	3	0	1	-4	-4	45000	-4	0	-4	-4	1
200401	423	-4	-4	3	0	1	0	2	2	1	2	1	4	1	2	1	4	1	5	1	1	-3	-3	-3	3	8	-4	-4	-4	-4	-4	-4	-4	2	1	1984	3	1	3	0	1	-4	-4	45000	-4	0	-4	-4	1
200802	424	-4	-4	0	0	0	3	2	1	2	2	2	1	1	2	1	3	1	5	1	2	1	5	1	1	4	-4	-4	-4	-4	-4	-4	-4	2	6	1984	1	0	3	0	1	-4	-4	26000	-4	0	-4	-4	1
200802	425	5	-4	1	1	0	3	3	2	2	3	1	3	2	3	2	2	3	2	3	3	1	2	0	2	8	-4	-4	-4	-4	-4	-4	-4	2	8	1982	2	0	1	0	1	-4	-4	35000	-4	0	-4	-4	1
4	426	5	-4	2	5	0	2	2	2	2	2	3	2	2	1	1	5	1	1	3	1	-4	-4	-4	1	-4	0	0	10	50	50	20	50	2	12	1980	3	0	4	0	0	-4	-4	-4	-4	0	-4	-4	1
201001	427	5	-4	0	0	0	5	2	2	2	2	2	2	2	2	2	5	1	5	1	1	-4	-4	-4	3	-4	15	25	100	95	75	95	100	1	11	1981	1	0	3	0	1	-4	-4	30000	-4	0	-4	-4	0
200501	428	-4	-4	0	0	0	0	2	2	2	2	2	2	2	2	1	4	1	4	1	2	1	3	1	3	1	-4	-4	-4	-4	-4	-4	-4	2	11	1984	-4	-4	-4	-4	-4	-4	-4	-4	-4	-4	-4	-4	-4
5	429	4	-4	2	50	1	2	2	3	1	3	3	2	4	1	1	3	4	1	4	3	-4	-4	-4	4	-4	60	50	35	5	25	15	60	1	1	1981	3	1	1	1	0	-4	-4	-4	-4	0	-4	-4	0
-4	430	-4	-4	0	0	0	0	2	2	2	2	2	1	2	1	1	3	2	3	2	2	1	4	0	1	1	-4	-4	-4	-4	-4	-4	-4	1	3	1983	3	1	3	1	0	-4	-4	-4	-4	0	-4	-4	1
-4	431	-4	-4	0	0	0	5	1	1	4	1	2	1	2	2	1	5	3	4	4	4	1	4	0	2	1	-4	-4	-4	-4	-4	-4	-4	2	10	1984	1	0	-4	-4	0	-4	-4	-4	-4	0	-4	-4	-4
200702	432	4	-4	0	0	0	0	1	1	2	2	2	3	1	4	3	4	3	2	2	2	-4	-4	-4	2	-4	100	75	100	0	0	100	100	1	2	1981	1	0	1	0	1	-4	-4	14000	-4	0	-4	-4	1
200704	433	-4	-4	0	0	0	2	2	2	3	2	3	2	2	1	1	2	1	5	1	2	1	5	0	1	4	-4	-4	-4	-4	-4	-4	-4	2	9	1984	1	0	1	0	1	-4	-4	14000	-4	0	-4	-4	1
200802	434	3	-4	0	10	2	1	3	2	3	2	2	3	2	4	4	3	2	2	5	5	1	4	1	2	1	-4	-4	-4	-4	-4	-4	-4	1	4	1982	2	0	2	0	1	-4	-4	-2	6	1	-2	7	1
200602	435	5	-4	0	0	0	0	2	1	3	2	3	1	1	2	1	4	1	3	1	2	-4	-4	-4	3	-4	0	0	100	0	5	100	100	2	6	1981	2	0	-4	-4	1	-4	-4	11000	-4	0	-4	-4	-4
5	436	7	-4	0	0	0	0	3	3	2	3	2	3	3	3	1	2	5	3	1	2	0	-4	0	4	13	-4	-4	-4	-4	-4	-4	-4	2	2	1982	3	0	3	0	0	-4	-4	-4	-4	0	-4	-4	0
5	437	6	-4	0	0	0	1	1	2	1	1	2	1	1	2	2	3	2	4	3	3	-4	-4	-4	1	-4	0	0	100	0	15	100	100	2	7	1981	3	1	3	0	0	-4	-4	-4	-4	0	-4	-4	1
200501	438	-4	-4	0	0	0	5	2	2	2	2	2	2	2	1	2	3	2	3	1	1	1	4	0	1	2	-4	-4	-4	-4	-4	-4	-4	1	3	1983	3	1	3	0	0	-4	-4	-4	-4	0	-4	-4	1
201001	439	-4	-4	0	0	0	0	2	2	3	2	2	2	2	2	2	3	2	3	2	3	1	5	0	3	1	-4	-4	-4	-4	-4	-4	-4	2	5	1984	3	1	3	0	0	-4	-4	-4	-4	0	-4	-4	1
200304	440	5	-4	1	0	0	4	3	2	3	2	1	2	2	2	2	3	2	2	3	4	-4	-4	-4	2	-4	2	10	100	40	0	90	100	1	8	1980	3	0	4	0	0	-4	-4	-4	-4	0	-4	-4	0
200902	441	3	-4	2	15	1	20	3	2	3	2	1	3	3	3	4	2	3	1	5	2	0	-4	0	4	1	-4	-4	-4	-4	-4	-4	-4	1	1	1982	3	0	4	0	0	-4	-4	-4	-4	0	-4	-4	0
200802	442	7	-4	0	0	0	2	2	2	1	1	1	1	3	2	1	3	2	2	2	2	-4	-4	-4	3	-4	10	10	75	25	20	50	50	2	3	1981	-4	-4	-4	-4	-4	-4	-4	-4	-4	-4	-4	-4	-4
199901	443	4	-4	0	0	0	14	2	2	3	3	2	3	3	1	1	5	1	2	1	1	-4	-4	-4	2	-4	0	0	100	0	50	100	100	1	6	1980	3	0	3	0	1	-4	-4	-1	2	0	-4	-4	1
5	444	5	-4	0	0	0	15	3	2	2	2	2	2	2	1	2	2	2	3	2	2	1	1	0	3	8	-4	-4	-4	-4	-4	-4	-4	2	2	1982	3	0	3	0	1	-4	-4	-1	2	0	-4	-4	1
201001	445	5	-4	0	0	0	2	2	2	3	2	2	2	3	3	2	2	1	2	2	2	-4	-4	-4	2	-4	20	20	90	0	10	90	90	1	1	1981	-4	-4	-4	-4	-4	-4	-4	-4	-4	-4	-4	-4	-4
200502	446	-4	-4	0	0	1	0	2	2	4	4	3	2	1	2	3	4	1	3	4	1	1	2	0	1	8	-4	-4	-4	-4	-4	-4	-4	1	2	1983	-4	-4	-4	-4	-4	-4	-4	-4	-4	-4	-4	-4	-4
4	447	-4	-4	0	0	0	0	2	2	2	2	2	2	2	3	2	3	2	1	1	1	1	4	0	2	1	-4	-4	-4	-4	-4	-4	-4	2	9	1983	2	0	2	0	0	-4	-4	-4	-4	0	-4	-4	1
200902	448	-4	-4	0	0	0	0	2	1	1	1	1	1	1	1	1	1	1	1	1	1	0	-4	0	1	1	-4	-4	-4	-4	-4	-4	-4	2	9	1983	2	0	2	0	0	-4	-4	-4	-4	0	-4	-4	1
-4	449	-4	-4	0	0	0	0	2	2	2	2	2	2	2	1	1	3	1	4	1	2	1	5	1	2	1	-4	-4	-4	-4	-4	-4	-4	2	9	1984	2	0	2	0	0	-4	-4	-4	-4	0	-4	-4	1
200702	450	7	-4	0	0	0	2	2	2	3	2	1	3	2	3	3	4	2	4	3	3	-4	-4	-4	3	-4	0	40	100	30	50	100	90	2	11	1980	4	0	3	0	1	-4	-4	6000	-4	0	-4	-4	0
200403	451	-4	-4	0	0	3	15	2	2	4	4	2	2	4	4	3	4	3	1	2	3	0	-4	0	3	2	-4	-4	-4	-4	-4	-4	-4	1	9	1983	4	0	3	0	1	-4	-4	6000	-4	0	-4	-4	0
5	452	4	-4	0	0	10	0	2	2	3	3	3	2	2	1	1	4	2	5	-2	5	-4	-4	-4	1	-4	10	10	10	100	0	10	100	2	3	1981	4	0	1	0	1	-4	-4	7500	-4	0	-4	-4	0
5	453	-4	-4	0	3	2	5	2	2	2	2	2	3	3	4	2	1	2	1	1	4	0	-4	0	4	8	-4	-4	-4	-4	-4	-4	-4	2	7	1982	4	0	1	0	1	-4	-4	7500	-4	0	-4	-4	0
4	454	7	-4	0	0	0	1	1	1	2	1	3	1	1	1	1	3	1	3	2	1	1	4	0	2	1	-4	-4	-4	-4	-4	-4	-4	1	8	1982	4	0	-4	-4	1	-4	-4	6000	-4	0	-4	-4	-4
200902	455	-4	-4	0	0	0	0	1	1	1	1	3	4	1	1	1	5	1	5	1	1	1	2	0	2	1	-4	-4	-4	-4	-4	-4	-4	1	8	1984	3	0	4	0	0	-4	-4	-4	-4	0	-4	-4	1
200702	456	-4	-4	1	0	1	0	3	2	2	2	3	4	2	1	1	4	1	2	3	3	1	3	0	3	1	-4	-4	-4	-4	-4	-4	-4	1	11	1983	3	0	-4	-4	1	-4	-4	9000	-4	0	-4	-4	-4
200902	457	3	-4	0	0	0	0	2	2	2	2	3	2	2	1	2	3	2	4	1	2	-4	-4	-4	4	-4	1	0	50	0	50	50	70	1	5	1980	-4	-4	-4	-4	-4	-4	-4	-4	-4	-4	-4	-4	-4
200304	458	6	-4	0	0	0	0	1	1	1	1	4	1	1	1	1	3	1	5	2	1	1	5	0	2	2	-4	-4	-4	-4	-4	-4	-4	1	6	1982	-4	-4	-4	-4	-4	-4	-4	-4	-4	-4	-4	-4	-4
200903	459	-4	-4	0	0	0	0	1	1	3	1	4	2	1	1	1	4	1	5	1	1	1	5	1	1	7	-4	-4	-4	-4	-4	-4	-4	2	6	1983	3	0	3	0	1	-4	-4	8000	-4	0	-4	-4	1
201001	460	-4	-4	3	0	0	0	3	4	1	4	4	4	4	1	1	2	3	4	1	3	-4	-4	-4	3	-4	50	0	100	10	10	50	50	2	12	1981	1	0	1	0	0	-4	-4	-4	-4	0	-4	-4	1
200302	461	-4	-4	0	0	0	0	2	2	2	3	2	2	2	1	5	5	2	4	2	3	1	5	0	3	1	-4	-4	-4	-4	-4	-4	-4	2	3	1983	1	0	1	0	0	-4	-4	-4	-4	0	-4	-4	1
200901	462	7	-4	1	0	0	2	2	1	2	1	3	1	2	1	1	5	3	5	2	2	-4	-4	-4	3	-4	10	0	50	0	10	100	50	2	2	1981	4	0	-4	-4	0	-4	-4	-4	-4	0	-4	-4	-4
5	463	-4	-4	1	0	0	0	2	2	2	2	2	2	2	1	1	2	1	3	1	2	1	4	0	4	1	-4	-4	-4	-4	-4	-4	-4	1	7	1982	4	0	-4	-4	0	-4	-4	-4	-4	0	-4	-4	-4
200602	464	6	-4	0	0	0	1	1	2	1	3	3	2	2	4	2	2	4	2	3	3	-4	-4	-4	2	-4	48	0	100	0	50	98	100	2	11	1981	1	0	-4	-4	1	-4	-4	4000	-4	0	-4	-4	-4
5	465	-4	-4	0	1	0	0	2	1	3	2	1	1	2	3	4	5	4	4	4	3	1	3	0	1	4	-4	-4	-4	-4	-4	-4	-4	2	10	1984	1	0	-4	-4	1	-4	-4	4000	-4	0	-4	-4	-4
200703	466	-4	-4	0	0	0	3	3	2	2	2	3	2	2	1	1	2	1	4	1	1	1	5	0	3	1	-4	-4	-4	-4	-4	-4	-4	1	12	1983	-4	-4	-4	-4	-4	-4	-4	-4	-4	-4	-4	-4	-4
200901	467	-4	-4	2	0	0	0	2	2	3	2	2	2	2	1	1	5	3	5	1	2	1	5	0	3	1	-4	-4	-4	-4	-4	-4	-4	2	9	1984	4	0	4	0	0	-4	-4	-4	-4	0	-4	-4	1
200402	468	7	-4	0	0	0	0	1	1	2	1	2	2	1	4	3	3	2	3	5	5	-4	-4	-4	1	-4	20	10	100	100	30	100	90	2	11	1981	2	0	2	0	0	-4	-4	-4	-4	0	-4	-4	1
5	469	7	-4	0	0	0	0	1	2	2	1	3	2	2	2	2	3	2	3	2	2	1	5	0	2	8	-4	-4	-4	-4	-4	-4	-4	2	1	1982	2	0	2	0	0	-4	-4	-4	-4	0	-4	-4	1
201002	470	6	-4	0	0	0	0	2	2	3	2	2	2	2	2	1	5	1	2	2	2	-4	-4	-4	4	-4	0	0	100	0	50	100	100	2	2	1981	-4	-4	-4	-4	-4	-4	-4	-4	-4	-4	-4	-4	-4
200402	471	3	-4	0	0	3	0	2	3	2	2	3	2	1	5	5	4	2	4	5	3	-4	-4	-4	3	-4	50	50	75	25	50	100	100	1	7	1980	5	0	5	1	0	-4	-4	-4	-4	0	-4	-4	1
200903	472	-4	-4	0	0	0	0	2	2	3	3	3	2	2	-2	1	2	-2	2	-2	2	1	5	0	3	7	-4	-4	-4	-4	-4	-4	-4	2	1	1983	5	0	5	1	0	-4	-4	-4	-4	0	-4	-4	1
5	473	7	-4	0	0	0	12	2	2	3	2	2	1	3	4	3	4	4	2	4	5	1	4	0	2	1	-4	-4	-4	-4	-4	-4	-4	2	3	1982	4	0	-4	-4	1	-4	-4	3000	-4	0	-4	-4	-4
5	474	-4	-4	0	0	0	0	1	1	3	2	1	2	2	1	1	5	1	5	1	1	1	4	0	3	1	-4	-4	-4	-4	-4	-4	-4	2	7	1984	-4	-4	-4	-4	-4	-4	-4	-4	-4	-4	-4	-4	-4
200001	475	6	-4	0	4	0	0	2	2	2	3	1	2	3	3	2	2	4	2	1	3	-4	-4	-4	3	-4	40	20	80	0	10	50	100	1	3	1981	3	0	3	0	1	-4	-4	30000	-4	0	-4	-4	0
6	476	5	-4	1	0	0	0	2	2	1	1	4	1	3	1	1	2	2	4	2	2	1	2	1	1	1	-4	-4	-4	-4	-4	-4	-4	1	7	1982	-4	-4	-4	-4	-4	-4	-4	-4	-4	-4	-4	-4	-4
200802	477	4	-4	0	8	0	10	4	4	1	3	1	4	4	4	4	1	4	3	4	5	0	-4	0	3	13	-4	-4	-4	-4	-4	-4	-4	2	5	1982	-4	-4	-4	-4	-4	-4	-4	-4	-4	-4	-4	-4	-4
200902	478	-4	-4	0	1	0	3	1	2	2	1	2	3	1	2	1	3	1	3	2	1	1	5	1	1	1	-4	-4	-4	-4	-4	-4	-4	2	1	1983	2	0	2	0	0	-4	-4	-4	-4	0	-4	-4	1
200702	479	5	-4	0	0	0	3	2	2	3	1	3	2	2	2	2	3	1	4	2	3	1	4	0	2	1	-4	-4	-4	-4	-4	-4	-4	2	8	1982	-4	-4	-4	-4	-4	-4	-4	-4	-4	-4	-4	-4	-4
5	480	6	-4	0	0	0	0	1	1	2	2	3	4	2	3	2	4	1	4	3	2	-4	-4	-4	3	-4	0	0	20	15	50	50	25	2	7	1980	3	0	-4	-4	1	-4	-4	15000	-4	0	-4	-4	-4
200802	481	-4	-4	0	1	1	1	1	2	2	2	2	2	2	1	1	3	2	1	1	1	1	2	0	3	2	-4	-4	-4	-4	-4	-4	-4	1	5	1984	3	0	-4	-4	1	-4	-4	15000	-4	0	-4	-4	-4
4	482	-4	-4	0	0	0	0	1	1	4	1	4	1	1	1	1	3	1	5	1	1	1	5	1	1	1	-4	-4	-4	-4	-4	-4	-4	1	7	1983	2	0	-4	-4	0	-4	-4	-4	-4	0	-4	-4	-4
200802	483	8	-4	1	0	0	0	1	1	3	2	3	2	1	2	2	5	1	5	1	1	-4	-4	-4	2	-4	10	5	95	5	1	90	95	1	2	1980	2	0	-4	-4	1	-4	-4	40000	-4	0	-4	-4	-4
200903	484	7	-4	1	0	0	0	1	2	3	2	2	2	2	2	2	4	1	5	2	1	1	5	1	1	1	-4	-4	-4	-4	-4	-4	-4	2	8	1982	2	0	-4	-4	1	-4	-4	40000	-4	0	-4	-4	-4
200602	485	8	-4	2	0	0	6	2	2	1	3	1	2	2	2	2	3	-2	4	-2	1	1	5	1	1	8	-4	-4	-4	-4	-4	-4	-4	1	7	1982	-4	-4	-4	-4	-4	-4	-4	-4	-4	-4	-4	-4	-4
200204	486	8	-4	0	0	0	5	2	2	1	2	-2	3	2	4	3	3	1	2	3	3	-4	-4	-4	1	-4	10	0	100	0	10	90	100	2	6	1980	2	0	1	0	1	-4	-4	35000	-4	0	-4	-4	1
200802	487	-4	-4	0	0	0	0	2	3	1	1	2	4	1	1	1	5	-2	5	-2	2	1	5	1	1	1	-4	-4	-4	-4	-4	-4	-4	1	3	1984	2	0	1	0	1	-4	-4	35000	-4	0	-4	-4	1
5	488	3	-4	0	0	1	1	3	2	3	1	1	2	2	5	3	3	2	4	4	2	0	-4	0	2	8	-4	-4	-4	-4	-4	-4	-4	2	1	1982	3	0	-4	-4	1	-4	-4	34000	-4	0	-4	-4	-4
4	489	8	-4	0	1	0	0	1	2	2	1	3	2	2	2	2	3	1	5	2	1	1	4	0	1	7	-4	-4	-4	-4	-4	-4	-4	2	11	1982	2	0	-4	-4	1	-4	-4	26000	-4	0	-4	-4	-4
5	490	-4	-4	0	0	1	0	2	1	1	2	3	2	1	1	1	4	1	5	1	1	1	4	1	2	1	-4	-4	-4	-4	-4	-4	-4	1	11	1982	2	0	2	1	1	-4	-4	20000	-4	0	-4	-4	1
201902	491	-4	-4	2	0	0	1	1	1	2	2	4	2	1	1	1	4	1	4	1	1	1	5	0	2	1	-4	-4	-4	-4	-4	-4	-4	1	9	1984	2	0	2	1	1	-4	-4	20000	-4	0	-4	-4	1
5	492	-4	-4	1	1	0	0	2	2	3	3	2	2	2	2	1	3	2	4	1	1	1	5	1	1	8	-4	-4	-4	-4	-4	-4	-4	2	10	1983	-4	-4	-4	-4	-4	-4	-4	-4	-4	-4	-4	-4	-4
2	493	8	-4	0	0	0	5	3	3	3	2	1	2	2	2	2	4	1	4	2	5	-4	-4	-4	3	-4	50	5	100	0	20	95	75	1	9	1981	-4	-4	-4	-4	-4	-4	-4	-4	-4	-4	-4	-4	-4
-4	494	-4	-4	0	0	0	3	1	1	3	2	3	3	2	2	1	5	2	3	1	2	1	4	1	1	8	-4	-4	-4	-4	-4	-4	-4	2	3	1983	-4	-4	-4	-4	-4	-4	-4	-4	-4	-4	-4	-4	-4
6	495	-4	-4	0	0	0	6	2	1	3	1	3	1	1	1	1	5	1	3	1	1	1	5	0	1	1	-4	-4	-4	-4	-4	-4	-4	1	12	1984	-4	-4	-4	-4	-4	-4	-4	-4	-4	-4	-4	-4	-4
200602	496	-4	-4	1	0	4	0	2	1	3	1	4	2	1	1	1	4	1	5	1	2	1	5	0	3	1	-4	-4	-4	-4	-4	-4	-4	1	7	1984	-4	-4	-4	-4	-4	-4	-4	-4	-4	-4	-4	-4	-4
-4	497	8	-4	0	0	0	0	2	2	2	2	1	3	2	3	2	5	1	4	2	3	-4	-4	-4	1	-4	3	10	100	0	15	100	90	2	4	1981	1	0	1	0	0	-4	-4	-4	-4	0	-4	-4	1
200801	498	7	-4	0	0	0	0	2	2	2	2	2	2	2	2	2	3	1	4	3	3	-4	-4	-4	2	-4	3	2	100	15	15	95	95	2	5	1980	2	1	2	0	0	-4	-4	-4	-4	0	-4	-4	1
-4	499	7	-4	0	0	0	0	2	2	2	2	2	2	1	4	3	3	2	3	3	3	1	4	0	1	8	-4	-4	-4	-4	-4	-4	-4	2	8	1982	3	0	-4	-4	1	-4	-4	24000	-4	0	-4	-4	-4
5	500	4	-4	0	0	0	1	2	2	2	2	3	2	2	4	2	4	2	3	4	3	1	5	0	2	1	-4	-4	-4	-4	-4	-4	-4	1	3	1982	3	0	-4	-4	1	-4	-4	4200	-4	0	-4	-4	-4
201903	501	-4	-4	0	0	0	1	2	2	2	1	3	2	2	3	3	3	-2	3	1	2	1	4	0	1	3	-4	-4	-4	-4	-4	-4	-4	1	9	1982	3	0	-4	-4	1	-4	-4	4200	-4	0	-4	-4	-4
5	502	-4	-4	4	0	0	0	2	2	2	2	2	2	3	2	1	4	2	3	2	1	1	3	0	2	1	-4	-4	-4	-4	-4	-4	-4	1	9	1983	3	0	-4	-4	1	-4	-4	4200	-4	0	-4	-4	-4
200802	503	7	-4	0	0	0	0	2	2	3	2	3	2	1	1	1	3	1	4	1	2	-4	-4	-4	2	-4	0	3	100	15	15	95	100	1	12	1981	5	1	2	0	0	-4	-4	-4	-4	0	-4	-4	1
5	504	-4	-4	0	4	0	0	1	1	3	3	1	3	1	1	1	5	1	5	1	1	1	5	0	1	1	-4	-4	-4	-4	-4	-4	-4	2	7	1984	1	0	1	0	1	-4	-4	800	-4	0	-4	-4	1
4	505	-4	-4	0	0	1	0	2	2	2	2	1	2	3	1	1	5	2	5	1	2	1	4	1	1	8	-4	-4	-4	-4	-4	-4	-4	1	8	1984	1	0	-4	-4	1	-4	-4	60000	-4	0	-4	-4	-4
201905	506	5	-4	0	0	0	0	2	2	2	2	2	1	2	2	1	3	1	3	2	2	1	5	0	1	1	-4	-4	-4	-4	-4	-4	-4	1	9	1982	2	0	-4	-4	1	-4	-4	48000	-4	0	-4	-4	-4
200502	507	-4	-4	1	0	0	0	2	2	2	2	2	2	2	1	1	3	2	3	3	2	1	5	0	4	1	-4	-4	-4	-4	-4	-4	-4	2	8	1984	-4	-4	-4	-4	-4	-4	-4	-4	-4	-4	-4	-4	-4
200103	508	3	-4	0	0	0	0	1	1	2	2	1	2	2	1	1	4	1	2	1	3	-4	-4	-4	1	-4	0	3	100	15	-2	-2	100	1	8	1981	4	0	4	0	0	-4	-4	-4	-4	0	-4	-4	0
200802	509	-4	-4	1	0	0	2	2	2	3	2	3	2	1	1	1	4	1	3	1	2	1	4	1	1	1	-4	-4	-4	-4	-4	-4	-4	2	8	1984	2	1	-4	-4	1	-4	-4	7000	-4	0	-4	-4	-4
5	510	5	-4	2	0	0	15	1	1	2	1	2	1	1	4	2	5	2	4	2	2	-4	-4	-4	1	-4	10	20	90	20	50	90	100	1	5	1980	3	0	-4	-4	1	-4	-4	5100	-4	0	-4	-4	-4
200102	511	7	-4	0	0	1	10	2	2	3	2	3	2	2	2	2	3	1	3	1	3	-4	-4	-4	1	-4	10	10	70	30	10	30	80	1	1	1980	-4	-4	-4	-4	-4	-4	-4	-4	-4	-4	-4	-4	-4
5	512	3	-4	0	1	0	38	2	2	2	1	4	2	2	1	1	3	3	2	3	2	-4	-4	-4	4	-4	1	3	52	30	50	32	78	2	3	1981	4	0	4	0	1	-4	-4	5000	-4	0	-4	-4	0
4	513	5	-4	0	0	2	4	2	2	2	2	2	3	2	1	1	5	1	3	1	1	1	3	0	3	4	-4	-4	-4	-4	-4	-4	-4	1	5	1982	4	0	4	0	1	-4	-4	5000	-4	0	-4	-4	0
200702	514	5	-4	0	0	0	0	1	1	3	1	3	2	2	1	1	5	1	4	1	2	-4	-4	-4	1	-4	40	10	80	10	10	50	90	2	2	1981	3	0	3	0	0	-4	-4	-4	-4	0	-4	-4	0
200602	515	-4	-4	0	0	0	3	2	2	2	2	4	3	1	2	1	2	2	3	2	2	1	2	0	3	5	-4	-4	-4	-4	-4	-4	-4	2	3	1983	2	0	2	0	0	-4	-4	-4	-4	0	-4	-4	1
5	516	-4	-4	0	0	1	0	2	2	2	2	3	3	1	1	2	3	1	2	2	1	0	-4	0	1	1	-4	-4	-4	-4	-4	-4	-4	1	3	1983	2	0	2	0	0	-4	-4	-4	-4	0	-4	-4	1
201002	517	4	-4	0	0	0	0	1	2	3	1	4	1	1	3	2	4	2	4	2	2	-4	-4	-4	2	-4	0	0	90	10	10	80	90	1	9	1981	-4	-4	-4	-4	-4	-4	-4	-4	-4	-4	-4	-4	-4
200401	518	-4	-4	0	0	0	0	2	2	3	2	3	2	2	1	1	5	2	4	1	1	1	5	0	2	1	-4	-4	-4	-4	-4	-4	-4	2	11	1983	-4	-4	-4	-4	-4	-4	-4	-4	-4	-4	-4	-4	-4
200002	519	3	1	-4	-4	-4	-4	1	2	3	2	4	2	1	3	3	5	5	4	2	5	-4	-4	-4	3	-4	20	0	100	0	20	60	100	2	6	1980	-4	-4	-4	-4	-4	-4	-4	-4	-4	-4	-4	-4	-4
200603	520	6	-4	1	0	0	0	2	2	2	3	2	2	2	2	1	4	2	1	1	3	-4	-4	-4	4	-4	25	25	75	25	75	50	75	1	10	1981	-4	-4	-4	-4	-4	-4	-4	-4	-4	-4	-4	-4	-4
3	521	-4	-4	0	0	0	1	2	2	2	3	2	3	2	2	-2	5	2	5	2	2	0	-4	1	3	1	-4	-4	-4	-4	-4	-4	-4	1	7	1983	-4	-4	-4	-4	-4	-4	-4	-4	-4	-4	-4	-4	-4
200001	522	-4	-4	0	0	0	3	2	1	2	1	2	1	1	1	1	3	2	3	1	1	-3	-3	-3	1	1	-4	-4	-4	-4	-4	-4	-4	1	1	1983	3	0	3	0	1	-4	-4	5000	-4	0	-4	-4	1
5	523	2	-4	0	0	0	2	2	2	1	3	2	2	1	4	4	2	3	3	4	5	-4	-4	-4	2	-4	20	0	100	100	20	50	100	2	5	1980	2	0	-4	-4	1	-4	-4	21600	-4	0	-4	-4	-4
200002	524	5	-4	2	0	0	30	2	2	2	1	2	1	1	3	3	4	1	4	3	2	-4	-4	-4	1	-4	5	10	85	5	7	90	90	1	8	1981	-4	-4	-4	-4	-4	-4	-4	-4	-4	-4	-4	-4	-4
5	525	8	-4	0	0	0	0	2	2	2	2	2	2	2	4	4	3	1	3	3	4	1	5	0	4	6	-4	-4	-4	-4	-4	-4	-4	1	4	1982	4	0	4	1	1	-4	-4	9000	-4	0	-4	-4	0
4	526	-4	-4	0	0	0	0	2	1	2	2	1	2	2	3	1	3	2	3	1	3	1	3	0	1	4	-4	-4	-4	-4	-4	-4	-4	1	11	1983	4	0	4	1	1	-4	-4	9000	-4	0	-4	-4	0
5	527	7	-4	0	0	0	3	4	1	3	2	4	2	2	3	1	3	1	4	1	1	-4	-4	-4	3	-4	0	0	100	3	5	75	95	1	12	1981	2	0	2	0	1	-4	-4	1200	-4	1	550	-4	1
200003	528	5	-4	3	0	0	38	3	2	2	3	1	2	2	3	3	4	2	4	2	3	1	5	1	1	1	-4	-4	-4	-4	-4	-4	-4	2	9	1982	2	0	2	0	1	-4	-4	50000	-4	0	-4	-4	1
5	529	7	-4	0	0	0	0	2	2	1	2	1	1	1	2	2	2	-2	3	3	1	1	5	0	3	1	-4	-4	-4	-4	-4	-4	-4	2	4	1982	2	0	-4	-4	0	-4	-4	-4	-4	0	-4	-4	-4
5	530	6	-4	0	0	0	0	2	2	3	2	3	2	2	2	1	4	2	4	1	1	1	3	1	3	7	-4	-4	-4	-4	-4	-4	-4	2	9	1982	2	0	2	0	1	-4	-4	-2	4	0	-4	-4	1
2	531	5	-4	0	0	0	0	1	2	3	2	2	2	2	1	1	4	1	2	1	3	-4	-4	-4	3	-4	0	0	95	10	25	75	90	2	4	1980	-4	-4	-4	-4	-4	-4	-4	-4	-4	-4	-4	-4	-4
-4	532	-4	-4	0	0	1	3	2	2	1	2	3	2	3	1	1	4	2	4	1	1	1	4	1	2	1	-4	-4	-4	-4	-4	-4	-4	2	1	1983	-4	-4	-4	-4	-4	-4	-4	-4	-4	-4	-4	-4	-4
200602	533	-4	-4	0	0	0	0	1	2	3	2	3	2	2	1	1	4	1	4	1	3	1	4	0	2	1	-4	-4	-4	-4	-4	-4	-4	2	1	1983	-4	-4	-4	-4	-4	-4	-4	-4	-4	-4	-4	-4	-4
200905	534	5	-4	2	0	0	0	2	2	1	2	1	1	1	4	3	2	2	3	3	4	-4	-4	-4	2	-4	25	0	90	25	20	50	70	2	11	1981	-4	-4	-4	-4	-4	-4	-4	-4	-4	-4	-4	-4	-4
200703	535	8	-4	0	0	0	0	1	1	2	2	3	2	1	3	3	2	2	2	4	3	-4	-4	-4	1	-4	50	0	100	0	0	100	100	2	5	1980	-4	-4	-4	-4	-4	-4	-4	-4	-4	-4	-4	-4	-4
200801	536	-4	-4	1	0	6	15	3	2	3	3	3	3	2	2	2	2	2	3	2	3	1	4	0	3	1	-4	-4	-4	-4	-4	-4	-4	1	12	1982	-4	-4	-4	-4	-4	-4	-4	-4	-4	-4	-4	-4	-4
200603	537	2	-4	0	0	0	10	1	3	2	3	2	2	1	4	3	3	1	4	5	3	0	-4	0	2	13	-4	-4	-4	-4	-4	-4	-4	1	2	1982	2	0	-4	-4	1	-4	-4	26660	-4	0	-4	-4	-4
200901	538	-4	-4	0	0	0	2	2	1	2	2	4	3	1	4	1	2	1	4	2	1	1	2	0	3	7	-4	-4	-4	-4	-4	-4	-4	2	8	1983	2	0	-4	-4	1	-4	-4	26660	-4	0	-4	-4	-4
200102	539	8	-4	0	0	0	10	2	1	3	2	2	2	1	2	3	3	1	4	3	3	-4	-4	-4	2	-4	10	10	99	5	15	90	99	1	6	1980	2	0	-4	-4	1	-4	-4	30000	-4	0	-4	-4	-4
200902	540	8	-4	0	0	0	0	2	2	1	2	2	2	2	2	2	4	1	4	1	2	1	5	1	1	1	-4	-4	-4	-4	-4	-4	-4	2	2	1982	2	0	-4	-4	1	-4	-4	30000	-4	0	-4	-4	-4
201003	541	8	-4	0	0	0	2	2	2	3	2	2	2	1	2	2	3	1	4	3	2	1	5	0	1	1	-4	-4	-4	-4	-4	-4	-4	2	2	1982	-4	-4	-4	-4	-4	-4	-4	-4	-4	-4	-4	-4	-4
200804	542	-4	-4	0	0	0	1	2	2	1	1	3	1	1	2	1	5	1	4	1	2	1	5	1	2	8	-4	-4	-4	-4	-4	-4	-4	2	2	1984	5	1	4	1	0	-4	-4	-4	-4	0	-4	-4	1
200501	543	-4	-4	0	0	1	5	2	2	2	1	1	3	2	3	3	3	1	5	3	2	1	5	0	1	6	-4	-4	-4	-4	-4	-4	-4	1	10	1983	2	0	-4	-4	1	-4	-4	25000	-4	0	-4	-4	-4
200002	544	8	-4	2	0	0	0	1	1	2	2	2	3	1	1	2	4	1	4	2	1	-4	-4	-4	1	-4	5	0	100	0	1	100	100	1	2	1981	1	0	1	0	0	-4	-4	-4	-4	0	-4	-4	1
200103	545	4	-4	0	0	0	2	2	3	2	2	1	2	2	3	4	1	1	2	3	5	-4	-4	-4	1	-4	5	0	90	0	15	70	100	1	8	1981	-4	-4	-4	-4	-4	-4	-4	-4	-4	-4	-4	-4	-4
200701	546	8	-4	0	0	0	0	2	2	3	1	2	2	2	1	2	3	1	4	2	3	-4	-4	-4	2	-4	10	5	100	0	7	100	100	1	6	1980	1	0	3	0	0	-4	-4	-4	-4	0	-4	-4	1
200701	547	-4	-4	0	0	0	3	1	2	2	2	2	2	1	1	1	4	1	4	1	2	1	5	1	1	4	-4	-4	-4	-4	-4	-4	-4	1	1	1984	1	0	1	0	0	-4	-4	-4	-4	0	-4	-4	1
200603	548	-4	-4	0	0	0	0	2	2	2	3	2	4	2	3	1	4	2	4	4	4	1	2	0	3	8	-4	-4	-4	-4	-4	-4	-4	2	11	1984	5	1	1	0	0	-4	-4	-4	-4	1	20000	-4	1
6	549	5	-4	1	2	0	3	2	2	3	2	4	2	2	4	4	5	1	4	3	2	-4	-4	-4	2	-4	5	10	100	5	10	80	100	1	12	1981	2	0	3	0	1	-4	-4	-2	5	0	-4	-4	1
-4	550	-4	-4	1	0	0	1	2	2	3	2	3	2	2	1	1	3	1	-2	1	1	1	4	1	2	8	-4	-4	-4	-4	-4	-4	-4	1	2	1984	3	1	2	0	1	-4	-4	-1	1	0	-4	-4	1
200602	551	8	-4	0	0	0	3	2	2	3	2	2	2	2	2	1	4	1	5	1	1	-4	-4	-4	3	-4	15	10	100	0	10	75	80	1	12	1981	1	0	1	0	0	-4	-4	-4	-4	0	-4	-4	1
201003	552	4	-4	0	0	0	2	2	2	2	1	2	2	2	3	3	4	1	4	3	3	-4	-4	-4	2	-4	40	30	99	30	20	70	90	1	11	1981	2	0	3	0	1	-4	-4	50000	-4	0	-4	-4	1
-4	553	-4	-4	0	5	0	3	2	3	2	3	2	2	3	2	1	2	1	3	2	1	1	5	0	2	1	-4	-4	-4	-4	-4	-4	-4	1	9	1983	2	0	3	0	1	-4	-4	50000	-4	0	-4	-4	1
4	554	6	-4	0	0	0	0	2	3	2	3	2	4	2	3	3	5	1	2	3	4	-4	-4	-4	2	-4	15	0	100	50	20	100	100	1	8	1981	2	0	3	1	1	-4	-4	7200	-4	0	-4	-4	1
200603	555	-4	-4	0	2	0	0	2	2	3	2	3	2	2	1	1	5	1	3	2	2	1	4	0	1	1	-4	-4	-4	-4	-4	-4	-4	1	3	1984	2	0	-4	-4	1	-4	-4	12738	-4	0	-4	-4	-4
5	556	7	-4	0	0	0	0	2	2	3	2	2	2	2	3	4	3	3	4	5	5	1	5	0	1	1	-4	-4	-4	-4	-4	-4	-4	2	7	1982	1	0	-4	-4	1	-4	-4	34500	-4	0	-4	-4	-4
200702	557	8	-4	1	0	0	0	2	3	2	2	2	2	2	3	4	3	2	4	4	3	-4	-4	-4	1	-4	1	15	100	25	10	100	100	2	11	1981	3	0	1	0	1	-4	-4	32831	-4	0	-4	-4	1
200601	558	6	-4	0	0	0	0	2	1	3	2	3	2	1	1	1	2	1	5	1	1	1	5	0	1	2	-4	-4	-4	-4	-4	-4	-4	1	2	1982	1	0	1	0	0	-4	-4	-4	-4	0	-4	-4	1
200901	559	-4	-4	0	0	0	0	2	1	1	2	2	2	3	3	1	3	2	4	2	2	1	5	0	1	1	-4	-4	-4	-4	-4	-4	-4	2	3	1984	1	0	1	0	1	-4	-4	38000	-4	0	-4	-4	1
5	560	7	-4	0	0	0	0	2	3	2	3	1	2	3	3	3	4	2	2	3	3	-4	-4	-4	1	-4	0	0	100	0	10	90	98	2	4	1981	1	0	2	0	0	-4	-4	-4	-4	0	-4	-4	1
200802	561	-4	-4	0	4	2	0	3	3	2	3	3	3	3	1	1	2	2	3	2	3	1	2	0	1	4	-4	-4	-4	-4	-4	-4	-4	1	3	1984	1	0	2	0	0	-4	-4	-4	-4	0	-4	-4	1
200802	562	-4	-4	0	0	0	0	3	2	2	2	2	1	3	1	1	2	1	3	1	2	1	5	0	2	8	-4	-4	-4	-4	-4	-4	-4	2	1	1983	3	0	3	0	1	-4	-4	3000	-4	0	-4	-4	1
200801	563	6	-4	0	1	0	5	2	3	3	4	2	2	3	4	2	4	5	2	5	5	1	5	0	3	7	-4	-4	-4	-4	-4	-4	-4	1	3	1982	3	0	3	0	1	-4	-4	2220	-4	0	-4	-4	1
200504	564	-4	-4	0	0	0	4	2	2	1	2	1	2	2	1	1	4	2	3	2	2	1	5	0	1	8	-4	-4	-4	-4	-4	-4	-4	1	8	1983	2	0	2	0	1	-4	-4	0	-4	1	26000	-4	1
200902	565	5	-4	0	0	0	2	3	3	1	2	2	2	2	3	1	4	1	5	1	3	1	2	0	1	1	-4	-4	-4	-4	-4	-4	-4	1	4	1982	1	0	2	0	1	-4	-4	14000	-4	0	-4	-4	1
200502	566	7	-4	1	0	0	3	2	2	3	2	2	2	2	2	2	3	1	3	3	3	1	4	0	2	1	-4	-4	-4	-4	-4	-4	-4	2	7	1982	-4	-4	-4	-4	-4	-4	-4	-4	-4	-4	-4	-4	-4
201504	567	8	-4	0	0	0	0	4	3	3	3	1	4	2	4	4	4	3	3	5	4	-4	-4	-4	1	-4	10	20	100	80	25	0	100	1	3	1980	2	1	2	1	1	-4	-4	1000	-4	0	-4	-4	1
200702	568	5	-4	0	0	0	0	4	3	2	3	1	3	2	3	2	2	3	3	3	3	-4	-4	-4	3	-4	100	50	100	0	50	0	100	1	10	1981	2	1	2	1	1	-4	-4	1000	-4	0	-4	-4	1
200403	569	4	-4	0	2	0	0	2	2	3	2	4	2	2	3	3	3	4	2	3	2	-4	-4	-4	2	-4	50	30	100	0	50	40	100	1	4	1981	1	0	3	0	1	-4	-4	20000	-4	0	-4	-4	1
5	570	5	-4	0	0	0	1	2	2	2	2	2	3	2	2	1	2	2	5	3	4	1	4	0	2	1	-4	-4	-4	-4	-4	-4	-4	2	7	1982	1	0	3	0	1	-4	-4	20000	-4	0	-4	-4	1
201002	571	5	-4	0	2	0	0	2	2	1	2	1	2	3	3	2	3	2	2	3	1	-4	-4	-4	1	-4	50	0	100	0	0	50	100	1	10	1980	2	1	-4	-4	1	-4	-4	12000	-4	0	-4	-4	-4
5	572	-4	-4	1	0	0	1	2	2	1	1	1	4	1	3	2	3	1	2	3	2	1	1	1	1	4	-4	-4	-4	-4	-4	-4	-4	1	10	1983	2	1	-4	-4	1	-4	-4	12000	-4	0	-4	-4	-4
4	573	5	-4	0	1	0	0	2	3	3	3	2	2	3	3	1	2	1	3	2	4	-4	-4	-4	2	-4	50	50	100	0	50	50	100	2	9	1981	3	0	2	0	1	-4	-4	35000	-4	0	-4	-4	0
5	574	-4	-4	0	0	2	7	2	3	2	2	2	2	3	4	2	3	2	3	2	3	1	4	0	2	1	-4	-4	-4	-4	-4	-4	-4	2	1	1983	3	0	2	0	1	-4	-4	35000	-4	0	-4	-4	0
200701	575	5	-4	2	0	0	2	2	2	2	2	1	2	2	4	3	5	4	3	2	5	-4	-4	-4	2	-4	10	10	100	5	30	100	100	1	12	1981	2	0	3	0	1	-4	-4	12000	-4	0	-4	-4	1
4	576	6	-4	1	0	0	0	2	3	2	3	2	3	2	3	3	1	2	3	3	3	-4	-4	-4	2	-4	25	30	90	5	10	50	100	1	11	1981	3	0	2	0	1	-4	-4	55000	-4	0	-4	-4	1
200201	577	-4	-4	0	0	0	0	2	2	2	2	2	2	3	2	1	3	1	4	1	3	1	2	1	1	1	-4	-4	-4	-4	-4	-4	-4	1	4	1984	3	0	2	0	1	-4	-4	55000	-4	0	-4	-4	1
201002	578	-4	-4	1	0	0	0	2	3	4	2	4	2	2	2	1	5	1	5	1	1	1	5	0	3	2	-4	-4	-4	-4	-4	-4	-4	1	12	1982	3	0	2	0	1	-4	-4	26000	-4	0	-4	-4	1
200902	579	3	-4	0	0	0	30	2	3	2	2	2	3	3	2	3	3	1	5	3	5	-4	-4	-4	1	-4	50	20	100	50	40	100	100	2	6	1980	2	0	2	0	0	-4	-4	-4	-4	0	-4	-4	0
200102	580	-4	-4	3	0	0	0	2	2	2	2	2	3	2	2	1	4	2	4	2	3	1	4	0	1	7	-4	-4	-4	-4	-4	-4	-4	1	5	1983	2	0	2	0	0	-4	-4	-4	-4	0	-4	-4	0
200802	581	8	-4	1	0	0	0	1	1	2	2	2	2	2	4	3	4	2	3	1	4	1	5	0	1	1	-4	-4	-4	-4	-4	-4	-4	1	4	1982	3	0	4	1	0	-4	-4	-4	-4	0	-4	-4	0
4	582	-4	-4	0	0	0	0	2	1	2	2	2	1	2	1	2	4	1	5	1	2	1	4	0	2	1	-4	-4	-4	-4	-4	-4	-4	2	11	1983	3	0	4	1	0	-4	-4	-4	-4	0	-4	-4	0
200901	583	3	-4	0	0	0	0	2	2	2	2	2	3	2	4	5	4	3	4	5	4	-4	-4	-4	1	-4	50	10	100	20	10	80	85	2	11	1981	3	0	-4	-4	1	-4	-4	26000	-4	0	-4	-4	-4
200502	584	8	-4	0	0	0	5	2	2	1	2	1	1	2	3	4	3	2	3	4	3	-4	-4	-4	2	-4	45	10	100	5	25	99	99	2	12	1981	-4	-4	-4	-4	-4	-4	-4	-4	-4	-4	-4	-4	-4
200201	585	-4	-4	0	0	0	0	1	1	3	1	3	2	1	2	2	4	1	3	2	2	1	5	0	2	1	-4	-4	-4	-4	-4	-4	-4	2	3	1983	-4	-4	-4	-4	-4	-4	-4	-4	-4	-4	-4	-4	-4
4	586	3	-4	0	0	0	4	2	2	1	2	2	2	2	3	2	2	1	3	2	3	-4	-4	-4	2	-4	10	0	100	10	20	60	75	1	1	1980	3	1	2	0	0	-4	-4	-4	-4	0	-4	-4	1
6	587	-4	-4	1	1	0	3	2	1	2	2	2	1	1	1	1	4	1	5	1	2	1	5	1	2	1	-4	-4	-4	-4	-4	-4	-4	2	1	1983	3	1	2	0	0	-4	-4	-4	-4	0	-4	-4	1
-4	588	-4	-4	0	3	7	15	2	3	2	2	2	2	2	5	5	4	5	4	5	5	0	-4	0	1	1	-4	-4	-4	-4	-4	-4	-4	1	4	1983	1	0	-4	-4	0	-4	-4	-4	-4	0	-4	-4	-4
4	589	-4	-4	0	0	1	0	4	3	1	2	1	3	1	2	3	4	1	2	3	5	1	3	0	1	1	-4	-4	-4	-4	-4	-4	-4	1	4	1983	1	0	-4	-4	0	-4	-4	-4	-4	0	-4	-4	-4
200802	590	-4	-4	0	0	0	0	1	1	4	1	3	1	1	1	1	3	1	2	1	1	1	4	0	2	1	-4	-4	-4	-4	-4	-4	-4	1	9	1983	1	1	2	1	1	-4	-4	24000	-4	0	-4	-4	1
5	591	-4	-4	0	0	0	1	1	1	4	1	3	2	1	2	1	4	1	4	2	2	1	5	1	2	8	-4	-4	-4	-4	-4	-4	-4	2	12	1982	1	0	-4	-4	1	-4	-4	8000	-4	0	-4	-4	-4
200802	592	-4	-4	0	0	0	0	2	3	2	2	2	3	2	2	1	2	1	2	2	2	0	-4	0	4	7	-4	-4	-4	-4	-4	-4	-4	2	10	1984	1	0	-4	-4	1	-4	-4	8000	-4	0	-4	-4	-4
4	593	6	-4	0	2	0	0	2	2	3	2	2	2	1	3	3	3	1	4	3	2	-4	-4	-4	2	-4	25	0	100	25	25	100	50	2	5	1981	2	0	2	0	0	-4	-4	-4	-4	0	-4	-4	1
5	594	2	-4	0	0	2	3	2	2	2	3	2	4	2	5	1	1	5	1	4	5	-4	-4	-4	1	-4	1	5	75	100	1	85	80	2	2	1980	5	1	3	1	0	-4	-4	-4	-4	0	-4	-4	0
200902	595	4	-4	1	0	1	5	4	3	3	3	2	4	1	1	3	2	1	3	5	4	-4	-4	-4	1	-4	0	10	100	100	20	100	100	2	9	1981	5	1	3	1	0	-4	-4	-4	-4	0	-4	-4	0
-4	596	3	-4	0	2	0	2	2	3	4	1	3	1	1	4	5	1	1	3	5	3	-4	-4	-4	4	-4	95	15	95	100	80	2	65	2	2	1981	2	0	-4	-4	1	-4	-4	11618	-4	0	-4	-4	-4
201002	597	-4	-4	0	0	1	2	2	3	1	2	2	3	3	3	3	1	1	2	4	3	1	3	0	2	1	-4	-4	-4	-4	-4	-4	-4	2	12	1982	2	0	-4	-4	1	-4	-4	11618	-4	0	-4	-4	-4
200703	598	5	-4	0	0	0	0	2	2	2	2	1	2	1	3	2	3	1	3	3	4	-4	-4	-4	3	-4	0	0	100	0	0	75	75	1	4	1981	2	0	2	0	1	-4	-4	20000	-4	0	-4	-4	1
200401	599	6	-4	0	0	0	1	2	2	1	2	1	3	2	5	3	3	4	1	5	5	-4	-4	-4	1	-4	20	5	100	0	50	100	50	2	9	1981	5	0	3	0	1	-4	-4	4800	-4	0	-4	-4	-2
200903	600	-4	-4	0	0	0	0	1	2	2	2	3	1	2	1	1	1	1	5	1	1	1	5	0	1	3	-4	-4	-4	-4	-4	-4	-4	1	9	1984	-4	-4	-4	-4	-4	-4	-4	-4	-4	-4	-4	-4	-4
5	601	4	-4	0	0	0	0	2	2	2	2	3	2	2	2	4	1	5	3	5	5	-4	-4	-4	1	-4	0	0	100	100	0	50	100	2	5	1980	-4	-4	-4	-4	-4	-4	-4	-4	-4	-4	-4	-4	-4
201001	602	1	-4	0	0	0	4	2	3	2	2	3	2	2	2	1	3	1	3	3	5	0	-4	0	2	4	-4	-4	-4	-4	-4	-4	-4	2	1	1982	-4	-4	-4	-4	-4	-4	-4	-4	-4	-4	-4	-4	-4
200803	603	-4	-4	0	0	0	0	1	2	3	4	2	1	2	1	1	5	4	5	1	1	1	5	0	3	13	-4	-4	-4	-4	-4	-4	-4	1	5	1984	4	0	3	0	1	-4	-4	8000	-4	0	-4	-4	0
5	604	8	-4	0	0	0	0	3	2	2	2	2	2	3	2	1	2	3	2	2	2	-4	-4	-4	2	-4	10	50	90	20	50	20	80	2	3	1981	1	0	3	0	1	-4	-4	25000	-4	0	-4	-4	0
200902	605	-4	-4	0	0	1	2	2	2	3	3	2	3	2	3	2	3	4	3	3	3	1	3	0	3	8	-4	-4	-4	-4	-4	-4	-4	2	2	1983	1	0	3	0	1	-4	-4	36000	-4	0	-4	-4	1
200903	606	6	-4	0	2	1	0	1	1	3	2	3	1	1	5	5	4	3	5	5	2	-4	-4	-4	4	-4	50	80	100	80	50	85	90	1	5	1980	2	0	-4	-4	1	-4	-4	11157	-4	0	-4	-4	-4
4	607	4	-4	0	0	0	99	3	3	3	2	3	4	2	4	4	4	2	4	3	3	0	-4	0	3	2	-4	-4	-4	-4	-4	-4	-4	2	5	1982	2	0	-4	-4	1	-4	-4	11157	-4	0	-4	-4	-4
200101	608	-4	-4	0	0	0	0	1	1	2	2	2	1	1	1	1	3	1	2	4	2	1	5	1	2	1	-4	-4	-4	-4	-4	-4	-4	1	3	1983	1	0	5	1	1	-4	-4	25000	-4	0	-4	-4	0
200702	609	8	-4	0	0	0	0	2	2	2	2	2	2	2	2	2	3	1	4	3	3	1	4	1	2	1	-4	-4	-4	-4	-4	-4	-4	2	3	1982	1	0	1	0	1	-4	-4	90254	-4	0	-4	-4	1
5	610	5	-4	0	6	1	15	2	2	3	3	1	2	3	3	2	4	2	5	3	3	-4	-4	-4	2	-4	50	50	100	0	50	100	100	2	10	1981	2	0	2	0	1	-4	-4	52000	-4	0	-4	-4	1
201302	611	-4	-4	0	1	0	0	2	1	2	1	3	2	1	2	1	3	1	4	3	2	1	5	0	1	1	-4	-4	-4	-4	-4	-4	-4	1	6	1984	2	0	2	0	1	-4	-4	52000	-4	0	-4	-4	1
200202	612	-4	-4	0	0	0	0	2	2	2	1	3	2	2	1	1	3	1	4	1	1	1	4	1	2	1	-4	-4	-4	-4	-4	-4	-4	1	2	1984	2	0	1	0	1	-4	-4	-1	1	0	-4	-4	1
200201	613	-4	-4	0	0	0	0	2	2	3	2	2	2	2	3	3	5	3	3	4	3	1	4	0	2	1	-4	-4	-4	-4	-4	-4	-4	1	11	1983	1	0	1	0	1	-4	-4	6000	-4	0	-4	-4	1
200802	614	3	-4	1	0	0	0	2	2	1	2	1	2	1	4	5	4	-2	5	5	4	-4	-4	-4	1	-4	0	0	100	0	0	100	100	2	4	1980	1	0	1	0	1	-4	-4	-1	5	0	-4	-4	1
-4	615	8	-4	0	0	0	1	2	2	1	2	1	2	1	3	3	5	3	3	3	2	-3	-3	-3	1	8	-4	-4	-4	-4	-4	-4	-4	2	1	1982	2	0	3	0	1	-4	-4	5000	-4	0	-4	-4	0
-4	616	-4	-4	0	0	0	2	3	2	3	2	1	3	2	1	1	4	2	3	2	1	1	4	0	2	1	-4	-4	-4	-4	-4	-4	-4	1	4	1984	2	0	3	0	1	-4	-4	5000	-4	0	-4	-4	0
200703	617	-4	-4	1	0	0	0	1	1	2	3	2	2	2	1	1	1	1	4	1	1	1	5	0	2	8	-4	-4	-4	-4	-4	-4	-4	2	11	1983	1	0	1	0	1	-4	-4	0	-4	0	-4	-4	0
200602	618	5	-4	0	0	0	0	2	2	2	2	2	3	2	2	3	4	1	4	2	1	-4	-4	-4	2	-4	0	0	100	10	0	100	100	1	12	1981	1	0	2	0	1	-4	-4	32000	-4	0	-4	-4	1
200602	619	-4	-4	0	0	0	0	2	2	2	2	2	3	3	1	1	3	1	4	1	1	1	5	0	4	1	-4	-4	-4	-4	-4	-4	-4	1	5	1983	2	0	2	0	1	-4	-4	13000	-4	0	-4	-4	1
-4	620	-4	-4	-4	-4	-4	-4	3	2	2	2	2	2	2	1	1	2	1	1	1	1	-4	-4	-4	3	-4	-3	-3	-3	-3	-3	-3	-3	1	1	1980	3	0	3	0	1	-4	-4	7900	-4	0	-4	-4	0
200602	621	6	-4	0	0	2	3	2	2	2	2	3	2	2	4	4	3	3	3	3	3	-4	-4	-4	2	-4	0	0	100	50	0	0	100	1	6	1980	3	0	3	0	1	-4	-4	1500	-4	0	-4	-4	1
200402	622	5	-4	0	0	0	3	2	2	2	2	2	2	2	1	1	1	1	1	1	1	-4	-4	-4	3	-4	0	0	90	0	0	90	100	2	4	1981	4	0	4	0	1	-4	-4	8000	-4	0	-4	-4	1
201101	623	5	-4	0	0	0	5	3	2	2	2	2	2	2	3	2	1	2	1	1	1	1	3	0	1	1	-4	-4	-4	-4	-4	-4	-4	1	5	1982	4	0	4	0	1	-4	-4	8000	-4	0	-4	-4	1
200803	624	5	-4	3	0	0	6	3	2	3	2	2	3	2	2	5	5	1	4	4	3	-4	-4	-4	1	-4	50	0	100	0	0	50	100	2	8	1980	5	1	3	0	0	-4	-4	-4	-4	0	-4	-4	1
200302	625	4	-4	0	0	0	2	2	2	3	2	3	2	2	1	1	3	1	2	1	2	1	3	0	3	1	-4	-4	-4	-4	-4	-4	-4	1	10	1982	5	1	3	0	0	-4	-4	-4	-4	0	-4	-4	1
5	626	-4	-4	0	0	0	0	2	2	3	2	2	2	2	1	1	5	2	5	1	2	1	5	0	1	2	-4	-4	-4	-4	-4	-4	-4	2	9	1982	1	0	-4	-4	1	-4	-4	1300	-4	0	-4	-4	-4
200901	627	-4	-4	0	0	0	2	1	1	3	2	4	2	1	1	1	4	1	5	1	1	1	3	1	2	1	-4	-4	-4	-4	-4	-4	-4	1	12	1982	4	1	-4	-4	1	-4	-4	-2	5	0	-4	-4	-4
200501	628	7	-4	0	0	0	0	2	2	2	2	3	2	2	2	2	4	1	4	2	1	1	4	0	1	1	-4	-4	-4	-4	-4	-4	-4	1	5	1982	2	0	2	0	1	-4	-4	49000	-4	0	-4	-4	1
5	629	-4	-4	0	0	0	0	2	2	3	2	3	3	2	2	1	4	1	3	2	2	1	5	1	3	1	-4	-4	-4	-4	-4	-4	-4	2	10	1984	2	0	2	0	0	-4	-4	-4	-4	0	-4	-4	1
200802	630	7	-4	2	0	0	0	2	2	1	2	1	2	2	3	4	4	1	3	1	3	-4	-4	-4	1	-4	0	0	100	0	0	100	100	1	4	1981	4	1	3	0	1	-4	-4	13000	-4	0	-4	-4	-2
200004	631	7	-4	0	0	0	0	2	2	1	2	3	1	1	2	2	4	1	5	-2	1	-4	-4	-4	2	-4	0	0	100	5	5	95	100	1	3	1981	2	0	2	0	1	-4	-4	35000	-4	0	-4	-4	0
200502	632	-4	-4	0	0	0	5	2	2	1	2	2	2	2	2	1	5	1	5	1	1	1	5	1	2	7	-4	-4	-4	-4	-4	-4	-4	2	8	1983	2	0	2	0	1	-4	-4	35000	-4	0	-4	-4	0
200504	633	-4	-4	1	0	0	4	2	2	3	2	4	2	2	2	1	4	1	4	1	2	1	5	0	2	5	-4	-4	-4	-4	-4	-4	-4	2	8	1983	2	0	2	0	1	-4	-4	35000	-4	0	-4	-4	0
5	634	7	-4	0	0	0	0	2	2	2	2	1	2	1	4	5	5	3	4	4	5	-4	-4	-4	2	-4	20	0	100	0	20	100	100	2	10	1980	1	0	3	0	1	-4	-4	-1	4	0	-4	-4	1
200503	635	3	-4	0	1	0	0	1	1	4	2	2	2	2	5	5	1	3	3	5	2	-4	-4	-4	1	-4	-2	0	100	0	-2	25	100	2	6	1981	1	0	1	0	0	-4	-4	-4	-4	1	-1	-1	1
201102	636	-4	-4	0	2	0	0	2	2	2	2	3	2	2	1	1	5	1	5	1	1	1	4	0	1	1	-4	-4	-4	-4	-4	-4	-4	1	12	1982	3	0	3	1	1	-4	-4	2300	-4	0	-4	-4	1
201001	637	6	-4	1	0	0	3	1	1	3	1	4	1	1	4	3	4	1	5	4	2	-4	-4	-4	1	-4	0	0	100	0	0	100	100	2	11	1981	4	0	3	0	0	-4	-4	-4	-4	0	-4	-4	1
200803	638	-4	-4	0	0	0	0	1	2	2	1	3	2	1	1	1	4	1	5	1	1	1	4	1	2	1	-4	-4	-4	-4	-4	-4	-4	1	1	1984	2	0	3	0	1	-4	-4	33000	-4	0	-4	-4	0
200501	639	3	-4	0	0	0	10	2	2	3	4	3	3	2	2	1	2	1	3	1	2	-4	-4	-4	3	-4	60	40	99	5	5	50	80	2	1	1981	1	1	1	0	1	-4	-4	26000	-4	0	-4	-4	1
200603	640	3	-4	0	0	0	0	2	2	2	2	3	2	2	1	1	3	2	4	1	2	1	4	1	2	8	-4	-4	-4	-4	-4	-4	-4	1	7	1982	1	0	1	0	1	-4	-4	19000	-4	0	-4	-4	1
200802	641	8	-4	0	0	0	0	2	2	3	3	2	2	2	2	2	4	1	4	1	1	-4	-4	-4	2	-4	0	0	100	0	1	100	40	2	9	1980	2	0	2	0	1	-4	-4	10000	-4	0	-4	-4	1
200702	642	8	-4	1	0	0	3	2	2	1	2	2	2	1	2	1	3	1	5	2	2	-4	-4	-4	1	-4	10	10	99	10	10	90	100	1	6	1980	1	0	1	0	1	-4	-4	-2	4	0	-4	-4	1
200902	643	7	-4	0	0	0	0	1	2	1	2	1	2	1	3	2	4	1	5	2	2	1	4	0	1	12	-4	-4	-4	-4	-4	-4	-4	1	3	1982	1	0	1	0	1	-4	-4	-2	4	0	-4	-4	1
-4	644	3	-4	0	0	0	2	2	1	3	1	3	3	2	5	2	3	1	3	2	3	-4	-4	-4	3	-4	0	0	100	50	0	50	100	1	9	1981	3	1	4	1	0	-4	-4	-4	-4	0	-4	-4	1
-4	645	-4	-4	0	0	1	2	2	3	3	2	2	3	1	5	4	3	2	1	4	2	0	-4	0	2	8	-4	-4	-4	-4	-4	-4	-4	1	1	1983	3	1	4	1	0	-4	-4	-4	-4	0	-4	-4	1
-4	646	3	-4	1	0	0	0	2	2	1	3	3	4	2	5	2	5	3	4	1	2	-4	-4	-4	3	-4	0	0	100	50	0	75	100	1	10	1980	2	0	-4	-4	1	-4	-4	35000	-4	0	-4	-4	-4
200102	647	-4	-4	5	3	0	0	3	1	1	2	1	3	2	4	4	5	1	3	1	3	1	4	0	3	1	-4	-4	-4	-4	-4	-4	-4	1	7	1984	1	0	1	0	1	-4	-4	20000	-4	0	-4	-4	1
200902	648	6	-4	0	0	0	0	2	2	2	1	1	1	1	5	4	5	1	5	4	2	-4	-4	-4	1	-4	5	25	100	2	50	100	90	1	1	1981	1	0	1	0	1	-4	-4	17000	-4	0	-4	-4	1
200802	649	7	-4	0	0	0	0	2	2	3	1	2	2	2	4	2	4	1	5	2	2	1	5	0	1	1	-4	-4	-4	-4	-4	-4	-4	1	6	1982	1	0	1	0	1	-4	-4	17000	-4	0	-4	-4	1
200701	650	-4	-4	0	0	0	0	2	1	2	2	2	1	2	3	1	4	2	4	3	2	1	5	0	3	1	-4	-4	-4	-4	-4	-4	-4	2	5	1984	1	0	1	0	1	-4	-4	17000	-4	0	-4	-4	1
5	651	-4	-4	0	2	0	0	2	2	1	3	2	2	3	3	4	4	1	2	1	2	1	5	0	1	1	-4	-4	-4	-4	-4	-4	-4	2	9	1982	3	0	4	1	0	-4	-4	-4	-4	0	-4	-4	0
5	652	-4	-4	0	0	0	0	2	2	3	2	3	1	2	2	1	5	2	4	1	1	1	4	0	1	1	-4	-4	-4	-4	-4	-4	-4	2	12	1983	3	0	4	1	0	-4	-4	-4	-4	0	-4	-4	0
200502	653	-4	-4	2	10	3	0	2	3	3	2	2	1	1	1	1	3	1	3	1	1	1	4	1	2	1	-4	-4	-4	-4	-4	-4	-4	1	12	1983	2	1	3	0	1	-4	-4	45000	-4	0	-4	-4	1
200602	654	8	-4	0	0	0	5	2	2	3	2	3	2	2	2	2	3	2	4	3	4	-4	-4	-4	2	-4	5	10	100	10	20	100	100	2	2	1980	4	1	3	0	1	-4	-4	8000	-4	0	-4	-4	1
5	655	5	-4	1	0	0	2	2	2	2	2	3	3	2	3	5	3	1	4	3	1	-4	-4	-4	1	-4	0	0	100	25	0	100	100	2	1	1981	2	0	2	0	1	-4	-4	6000	-4	1	0	-4	1
200002	656	6	-4	1	0	0	3	2	2	3	2	2	3	2	2	1	4	2	5	2	3	1	4	0	1	6	-4	-4	-4	-4	-4	-4	-4	1	11	1982	3	0	-4	-4	1	-4	-4	25000	-4	0	-4	-4	-4
-4	657	5	-4	0	0	0	3	2	2	3	3	3	3	2	3	3	4	1	5	3	3	-4	-4	-4	2	-4	10	25	100	5	5	90	90	1	3	1981	-4	-4	-4	-4	-4	-4	-4	-4	-4	-4	-4	-4	-4
200902	658	-4	-4	0	0	0	4	2	2	3	2	3	2	2	1	1	3	1	4	2	3	1	4	0	2	1	-4	-4	-4	-4	-4	-4	-4	2	10	1984	-4	-4	-4	-4	-4	-4	-4	-4	-4	-4	-4	-4	-4
200502	659	4	-4	0	0	0	0	2	2	3	2	2	2	2	3	3	4	3	2	3	4	-4	-4	-4	2	-4	25	15	100	10	15	80	99	1	8	1980	2	0	1	0	1	-4	-4	40000	-4	0	-4	-4	1
200001	660	5	-4	1	1	1	14	2	2	1	2	1	3	2	2	3	3	4	3	4	4	0	-4	1	2	8	-4	-4	-4	-4	-4	-4	-4	2	7	1982	2	0	1	0	1	-4	-4	40000	-4	0	-4	-4	1
200403	661	5	-4	0	0	0	0	1	1	2	2	2	2	1	1	1	3	1	2	1	1	1	5	0	1	1	-4	-4	-4	-4	-4	-4	-4	1	11	1982	3	0	3	0	0	-4	-4	-4	-4	0	-4	-4	1
200502	662	1	-4	0	0	2	30	4	3	1	4	2	3	2	3	5	4	4	2	5	4	-4	-4	-4	5	-4	100	100	50	50	0	50	100	1	8	1980	3	0	3	0	1	-4	-4	20000	-4	0	-4	-4	1
200902	663	5	-4	0	0	0	0	2	3	1	3	2	3	3	1	1	4	1	3	3	5	1	4	1	1	1	-4	-4	-4	-4	-4	-4	-4	1	11	1982	2	0	2	0	1	-4	-4	-1	-1	0	-4	-4	1
200804	664	-4	-4	0	0	0	0	4	3	2	4	2	4	4	3	1	2	1	4	1	1	1	5	1	2	1	-4	-4	-4	-4	-4	-4	-4	1	6	1983	2	0	-4	-4	1	-4	-4	10000	-4	0	-4	-4	-4
201308	665	7	-4	0	0	0	10	2	2	3	2	3	2	1	2	1	5	1	5	1	2	-4	-4	-4	1	-4	0	0	100	0	-2	100	100	1	2	1981	2	0	2	0	1	-4	-4	12000	-4	0	-4	-4	1
200402	666	8	-4	0	0	0	0	2	2	2	2	3	2	2	2	1	4	1	5	2	3	-4	-4	-4	2	-4	1	0	100	0	1	100	100	2	6	1981	2	0	2	0	0	-4	-4	-4	-4	0	-4	-4	1
200402	667	-4	-4	0	0	0	0	2	2	3	3	3	3	3	2	2	4	1	3	2	2	1	2	0	2	8	-4	-4	-4	-4	-4	-4	-4	2	11	1982	2	0	2	0	0	-4	-4	-4	-4	0	-4	-4	1
200702	668	-4	-4	0	0	0	0	2	1	1	1	3	1	2	3	1	4	1	5	1	1	0	-4	0	1	1	-4	-4	-4	-4	-4	-4	-4	2	3	1984	2	0	2	0	0	-4	-4	-4	-4	0	-4	-4	1
6	669	-4	-4	4	0	0	20	1	2	4	2	3	1	2	3	1	5	2	4	2	1	1	2	1	1	4	-4	-4	-4	-4	-4	-4	-4	1	2	1983	2	0	2	0	1	-4	-4	90254	-4	0	-4	-4	1
200802	670	5	-4	0	0	0	2	2	2	3	3	3	3	2	2	2	4	1	5	2	3	-4	-4	-4	1	-4	15	15	100	5	10	95	95	1	2	1980	2	0	2	0	1	-4	-4	-1	4	0	-4	-4	1
200403	671	5	-4	0	0	0	0	2	2	3	2	3	2	2	1	1	5	1	1	1	1	1	5	1	1	7	-4	-4	-4	-4	-4	-4	-4	1	12	1982	-4	-4	-4	-4	-4	-4	-4	-4	-4	-4	-4	-4	-4
200903	672	4	-4	0	0	0	2	2	2	2	2	3	2	2	2	1	4	1	4	1	1	-4	-4	-4	3	-4	30	5	100	0	0	99	100	2	1	1980	2	0	3	0	1	-4	-4	22000	-4	0	-4	-4	1
200503	673	-4	-4	0	0	1	4	1	1	3	2	2	2	1	1	1	5	1	5	1	1	1	5	1	1	2	-4	-4	-4	-4	-4	-4	-4	1	11	1982	2	0	3	0	1	-4	-4	22000	-4	0	-4	-4	1
200502	674	-4	-4	0	0	1	0	2	1	2	2	3	2	2	1	1	5	1	4	1	1	1	5	1	2	5	-4	-4	-4	-4	-4	-4	-4	2	8	1983	3	1	-4	-4	0	-4	-4	-4	-4	0	-4	-4	-4
200702	675	7	-4	0	0	0	2	3	3	2	3	2	3	3	5	5	3	5	2	3	4	-4	-4	-4	2	-4	60	60	60	50	60	75	75	2	1	1981	5	1	-4	-4	1	-4	-4	-2	2	0	-4	-4	-4
5	676	-4	-4	0	0	0	0	2	2	3	2	4	2	2	1	1	5	1	4	1	1	1	5	0	4	1	-4	-4	-4	-4	-4	-4	-4	2	9	1984	3	0	3	0	1	-4	-4	-2	1	0	-4	-4	1
5	677	-4	-4	0	2	0	20	2	1	2	2	4	2	1	3	3	5	2	3	4	3	1	5	0	3	1	-4	-4	-4	-4	-4	-4	-4	2	1	1983	2	1	-4	-4	0	-4	-4	-4	-4	0	-4	-4	-4
5	678	-4	-4	1	0	2	0	2	3	2	2	2	2	2	2	1	5	4	5	2	1	1	1	0	1	1	-4	-4	-4	-4	-4	-4	-4	1	8	1984	2	1	-4	-4	0	-4	-4	-4	-4	0	-4	-4	-4
200803	679	5	-4	0	0	0	4	2	2	1	3	2	2	2	1	1	3	2	3	5	5	1	3	0	3	7	-4	-4	-4	-4	-4	-4	-4	2	6	1982	2	0	-4	-4	1	-4	-4	15000	-4	0	-4	-4	-4
4	680	7	-4	2	2	1	2	2	2	1	3	3	2	3	2	2	4	3	2	3	3	-4	-4	-4	2	-4	0	5	100	10	0	90	25	1	3	1980	2	0	-4	-4	1	-4	-4	-2	-1	0	-4	-4	-4
200904	681	-4	-4	1	0	0	1	2	2	1	2	3	2	4	3	1	2	4	3	2	2	1	4	1	3	6	-4	-4	-4	-4	-4	-4	-4	2	3	1984	3	0	-4	-4	1	-4	-4	38000	-4	1	25000	-4	-4
200701	682	6	-4	1	0	0	2	2	1	1	2	1	2	2	5	5	3	5	2	5	5	-4	-4	-4	3	-4	0	30	100	3	0	100	100	2	9	1980	3	0	3	0	1	-4	-4	32500	-4	0	-4	-4	1
6	683	-4	-4	1	0	0	0	2	1	2	2	3	3	2	1	3	5	2	3	1	1	1	1	0	1	2	-4	-4	-4	-4	-4	-4	-4	1	11	1983	-4	-4	-4	-4	-4	-4	-4	-4	-4	-4	-4	-4	-4
200901	684	-4	-4	0	0	0	0	1	1	1	1	1	1	1	1	1	3	1	4	1	1	1	5	0	2	1	-4	-4	-4	-4	-4	-4	-4	2	9	1984	4	1	3	0	0	-4	-4	-4	-4	0	-4	-4	1
200002	685	-4	-4	0	0	0	1	2	4	1	3	4	3	2	1	1	4	1	5	1	1	1	5	0	1	6	-4	-4	-4	-4	-4	-4	-4	1	1	1983	3	0	3	0	0	-4	-4	-4	-4	0	-4	-4	0
4	686	-4	-4	1	99	25	0	2	3	1	2	2	1	3	4	5	2	5	1	5	4	1	3	1	4	13	-4	-4	-4	-4	-4	-4	-4	2	11	1982	3	0	-4	-4	1	-4	-4	7200	-4	0	-4	-4	-4
200902	687	-4	-4	0	6	2	0	1	1	2	1	4	2	2	2	2	4	3	1	3	3	-3	-3	-3	2	2	-4	-4	-4	-4	-4	-4	-4	1	1	1983	2	0	2	0	1	-4	-4	32000	-4	0	-4	-4	0
200501	688	6	-4	0	0	0	0	1	1	1	2	3	2	1	5	3	3	5	3	5	5	1	4	0	3	1	-4	-4	-4	-4	-4	-4	-4	1	11	1982	3	0	1	0	1	-4	-4	9000	-4	0	-4	-4	1
200901	689	-4	-4	0	3	0	0	2	2	2	2	2	2	2	1	1	5	4	4	1	1	1	4	0	4	7	-4	-4	-4	-4	-4	-4	-4	2	8	1983	4	0	-4	-4	1	-4	-4	10247	-4	0	-4	-4	-4
200001	690	3	-4	0	0	0	5	2	2	2	2	2	3	3	3	2	3	2	3	1	2	-4	-4	-4	1	-4	10	10	70	5	0	25	50	1	7	1980	2	0	3	0	1	-4	-4	25000	-4	0	-4	-4	1
200002	691	11	-4	3	15	0	30	3	3	3	2	3	2	3	4	1	3	3	1	3	5	0	-4	0	3	7	-4	-4	-4	-4	-4	-4	-4	1	6	1982	2	0	3	0	1	-4	-4	25000	-4	0	-4	-4	1
200902	692	-4	-4	0	0	0	3	2	2	1	2	2	2	2	1	1	3	1	3	1	2	1	4	1	2	2	-4	-4	-4	-4	-4	-4	-4	1	9	1983	4	0	3	0	1	-4	-4	1050	-4	0	-4	-4	1
200702	693	-4	-4	0	0	0	0	2	2	3	2	3	3	2	2	1	4	2	5	2	4	1	4	0	2	1	-4	-4	-4	-4	-4	-4	-4	2	11	1984	2	0	2	0	1	-4	-4	7000	-4	0	-4	-4	1
200702	694	7	-4	1	3	0	0	2	2	1	3	1	1	2	4	2	3	3	4	3	4	-4	-4	-4	1	-4	5	10	100	0	20	90	100	1	10	1980	3	0	3	0	0	-4	-4	-4	-4	0	-4	-4	1
4	695	5	5	-4	-4	-4	-4	3	3	2	3	1	1	3	1	1	5	1	5	1	1	-4	-4	-4	3	-4	20	80	40	5	25	25	80	1	4	1980	4	0	3	0	1	-4	-4	6000	-4	0	-4	-4	1
4	696	-4	-4	0	0	0	0	2	2	3	2	2	2	2	1	1	3	1	3	1	1	1	3	0	3	1	-4	-4	-4	-4	-4	-4	-4	1	9	1982	4	0	3	0	1	-4	-4	6000	-4	0	-4	-4	1
-4	697	-4	-4	0	0	0	0	2	2	2	2	2	1	2	2	1	5	1	5	1	1	1	5	0	4	1	-4	-4	-4	-4	-4	-4	-4	1	8	1984	-4	-4	-4	-4	-4	-4	-4	-4	-4	-4	-4	-4	-4
200802	698	7	-4	0	0	0	0	4	3	1	2	1	4	3	5	5	2	4	2	3	4	-4	-4	-4	3	-4	50	0	100	0	50	100	100	2	5	1980	1	0	-4	-4	1	-4	-4	-1	3	1	-1	2	-4
4	699	-4	-4	0	0	2	10	2	1	2	2	3	2	1	1	1	4	1	3	1	1	1	5	0	1	1	-4	-4	-4	-4	-4	-4	-4	1	6	1984	-4	-4	-4	-4	-4	-4	-4	-4	-4	-4	-4	-4	-4
200002	700	7	-4	0	5	0	4	2	3	2	2	2	4	4	5	5	2	5	4	5	3	-4	-4	-4	2	-4	0	0	100	0	0	0	100	2	9	1980	3	0	-4	-4	1	-4	-4	12000	-4	0	-4	-4	-4
5	701	-4	-4	0	2	12	20	2	2	3	3	1	2	4	5	3	5	5	1	5	3	0	-4	0	3	4	-4	-4	-4	-4	-4	-4	-4	1	7	1982	3	0	-4	-4	1	-4	-4	12000	-4	0	-4	-4	-4
200801	702	2	-4	4	0	1	12	2	1	2	2	4	2	2	2	1	5	3	2	3	2	1	3	0	2	4	-4	-4	-4	-4	-4	-4	-4	1	3	1982	1	0	-4	-4	0	-4	-4	-4	-4	0	-4	-4	-4
4	703	5	-4	0	0	0	25	4	3	2	3	3	3	2	3	4	4	4	2	5	3	-4	-4	-4	3	-4	0	1	100	0	0	80	100	2	11	1980	3	1	-4	-4	1	-4	-4	10000	-4	0	-4	-4	-4
5	704	5	-4	0	0	0	0	2	2	3	1	2	2	3	5	4	2	3	4	4	4	-4	-4	-4	1	-4	0	10	100	50	50	50	25	2	12	1981	1	0	-4	-4	1	-4	-4	28159	-4	0	-4	-4	-4
200702	705	7	-4	0	4	0	0	2	2	1	2	1	2	2	4	4	4	3	3	3	5	-4	-4	-4	1	-4	0	25	100	0	25	100	100	2	8	1980	1	0	-4	-4	1	-4	-4	40000	-4	0	-4	-4	-4
5	706	-4	-4	0	0	1	0	2	3	4	2	3	1	1	1	1	4	1	4	1	2	1	3	0	3	1	-4	-4	-4	-4	-4	-4	-4	1	5	1982	1	0	-4	-4	1	-4	-4	40000	-4	0	-4	-4	-4
201305	707	8	-4	0	1	0	1	1	2	3	3	2	1	1	4	2	3	1	4	3	2	1	5	0	2	1	-4	-4	-4	-4	-4	-4	-4	2	5	1982	-4	-4	-4	-4	-4	-4	-4	-4	-4	-4	-4	-4	-4
2	708	6	-4	0	0	0	3	2	2	3	3	1	3	1	3	3	4	4	3	5	3	-4	-4	-4	1	-4	10	50	100	5	25	90	100	2	4	1980	3	0	-4	-4	1	-4	-4	90254	-4	0	-4	-4	-4
200302	709	7	-4	0	1	0	6	2	2	2	2	2	3	3	5	3	5	1	3	5	3	-4	-4	-4	3	-4	50	10	90	75	50	90	100	2	10	1981	3	0	-4	-4	0	-4	-4	-4	-4	0	-4	-4	-4
5	710	8	-4	0	0	0	0	2	2	2	2	3	3	2	1	1	3	1	3	1	1	1	5	0	2	1	-4	-4	-4	-4	-4	-4	-4	2	1	1982	2	0	2	1	1	-4	-4	38000	-4	0	-4	-4	1
-4	711	-4	-4	4	10	0	0	2	1	2	3	1	2	3	3	2	4	4	2	5	1	1	5	0	1	3	-4	-4	-4	-4	-4	-4	-4	1	8	1984	2	0	3	0	0	-4	-4	-4	-4	0	-4	-4	1
4	712	-4	-4	0	0	0	0	2	1	1	1	3	3	1	2	1	5	3	5	2	1	1	5	1	2	4	-4	-4	-4	-4	-4	-4	-4	1	8	1982	3	0	-4	-4	1	-4	-4	65000	-4	1	10000	-4	-4
4	713	-4	-4	1	0	0	0	2	2	3	2	3	2	2	2	1	3	1	5	1	2	1	4	0	3	4	-4	-4	-4	-4	-4	-4	-4	2	7	1983	3	0	-4	-4	1	-4	-4	65000	-4	1	10000	-4	-4
200802	714	-4	-4	0	0	1	0	2	2	2	3	2	2	3	1	1	5	2	3	1	3	1	2	1	1	1	-4	-4	-4	-4	-4	-4	-4	1	8	1984	1	0	1	0	1	-4	-4	60000	-4	0	-4	-4	1
200604	715	-4	-4	0	0	0	1	2	2	2	2	1	2	3	1	1	5	3	3	1	1	1	5	0	1	1	-4	-4	-4	-4	-4	-4	-4	2	8	1984	2	0	1	0	1	-4	-4	33000	-4	0	-4	-4	1
200804	716	5	-4	0	0	2	5	2	2	2	2	1	3	3	1	2	3	2	4	4	5	0	-4	0	2	13	-4	-4	-4	-4	-4	-4	-4	1	5	1982	3	0	3	0	1	-4	-4	-2	1	0	-4	-4	0
200302	717	4	-4	2	0	4	0	3	2	1	3	1	1	3	4	4	5	5	3	5	5	-4	-4	-4	1	-4	0	0	100	50	75	50	50	1	11	1980	3	0	3	0	1	-4	-4	90254	-4	0	-4	-4	0
200202	718	-4	-4	2	2	2	2	1	1	3	1	1	1	1	1	2	5	3	5	3	2	1	3	1	1	2	-4	-4	-4	-4	-4	-4	-4	1	10	1982	2	0	2	0	1	-4	-4	64000	-4	0	-4	-4	1
200703	719	5	-4	1	0	0	0	1	2	3	2	2	2	1	4	3	4	3	4	4	3	-4	-4	-4	3	-4	0	15	100	15	15	100	100	1	11	1981	1	0	3	0	1	-4	-4	50000	-4	0	-4	-4	1
200902	720	6	-4	0	0	0	0	2	2	4	3	3	2	1	2	3	4	2	4	3	2	-4	-4	-4	1	-4	20	0	100	50	20	75	100	1	2	1980	2	0	3	0	1	-4	-4	45000	-4	0	-4	-4	1
200504	721	6	-4	1	0	0	1	2	1	3	2	2	2	2	3	4	4	2	4	4	3	-4	-4	-4	2	-4	25	15	100	0	25	75	80	2	10	1981	2	0	2	0	1	-4	-4	19000	-4	0	-4	-4	1
200201	722	-4	-4	0	0	0	0	2	2	3	1	3	1	1	1	1	4	1	5	1	2	1	3	1	2	1	-4	-4	-4	-4	-4	-4	-4	1	7	1983	2	0	2	0	1	-4	-4	19000	-4	0	-4	-4	1
200702	723	-4	-4	0	0	0	0	1	1	4	1	2	2	2	2	1	5	1	4	2	2	1	2	1	2	13	-4	-4	-4	-4	-4	-4	-4	1	5	1983	1	1	1	0	1	-4	-4	90254	-4	0	-4	-4	0
-4	724	8	-4	0	0	0	0	2	2	1	2	2	2	2	2	1	4	2	4	1	1	1	5	0	2	4	-4	-4	-4	-4	-4	-4	-4	1	7	1982	2	0	2	0	1	-4	-4	90254	-4	0	-4	-4	1
200402	725	8	-4	1	0	0	0	2	1	3	1	2	2	2	3	2	4	3	4	3	2	-4	-4	-4	1	-4	25	0	100	10	5	90	100	2	9	1980	4	0	3	0	1	-4	-4	90254	-4	0	-4	-4	1
200801	726	7	-4	0	0	0	3	2	2	3	2	3	2	2	3	2	4	1	4	3	2	1	3	1	2	4	-4	-4	-4	-4	-4	-4	-4	1	8	1982	-4	-4	-4	-4	-4	-4	-4	-4	-4	-4	-4	-4	-4
4	727	-4	-4	0	0	0	0	2	2	3	2	3	2	2	1	1	4	1	4	1	1	1	4	1	3	8	-4	-4	-4	-4	-4	-4	-4	2	2	1984	-4	-4	-4	-4	-4	-4	-4	-4	-4	-4	-4	-4	-4
200302	728	-4	-4	0	0	0	0	2	2	3	2	3	2	2	1	1	4	1	3	1	1	1	4	0	3	4	-4	-4	-4	-4	-4	-4	-4	2	5	1983	3	0	3	0	1	-4	-4	25000	-4	0	-4	-4	1
200903	729	4	-4	3	0	0	3	2	2	2	2	1	3	2	4	4	3	4	2	4	4	-4	-4	-4	1	-4	0	0	100	15	50	90	100	1	3	1980	3	0	2	1	1	-4	-4	63000	-4	0	-4	-4	0
4	730	-4	-4	0	0	0	0	1	1	3	2	3	3	1	3	1	5	1	3	1	1	1	5	0	2	1	-4	-4	-4	-4	-4	-4	-4	2	12	1983	-4	-4	-4	-4	-4	-4	-4	-4	-4	-4	-4	-4	-4
200902	731	8	-4	0	0	0	1	2	2	3	2	2	2	1	2	1	4	1	4	4	2	-4	-4	-4	1	-4	0	0	100	0	5	100	100	1	7	1981	1	0	1	0	1	-4	-4	55000	-4	0	-4	-4	1
201303	732	-4	-4	0	0	0	0	2	2	4	1	4	1	1	1	1	5	1	5	1	1	1	4	1	1	2	-4	-4	-4	-4	-4	-4	-4	2	7	1984	2	0	1	0	0	-4	-4	-4	-4	0	-4	-4	1
-4	733	8	-4	0	0	0	0	1	1	3	2	2	2	1	2	2	4	1	5	2	2	-4	-4	-4	1	-4	50	0	100	0	20	100	100	2	8	1981	2	0	2	0	1	-4	-4	20000	-4	0	-4	-4	1
200603	734	-4	-4	0	0	0	0	2	2	2	2	2	3	2	2	1	3	1	4	2	1	1	5	1	1	8	-4	-4	-4	-4	-4	-4	-4	2	12	1983	2	0	2	0	1	-4	-4	20000	-4	0	-4	-4	1
200902	735	8	-4	0	0	0	1	1	2	3	2	2	2	1	3	1	4	1	5	2	1	-4	-4	-4	2	-4	2	2	100	0	2	100	100	2	11	1980	1	0	2	0	0	-4	-4	-4	-4	0	-4	-4	1
-4	736	-4	-4	0	0	0	0	2	1	3	2	3	2	1	1	1	5	1	4	1	1	1	5	1	1	8	-4	-4	-4	-4	-4	-4	-4	2	4	1984	1	0	2	0	0	-4	-4	-4	-4	0	-4	-4	1
200803	737	7	-4	0	0	0	1	1	1	3	1	4	1	1	2	3	4	1	5	3	1	1	5	1	1	7	-4	-4	-4	-4	-4	-4	-4	1	7	1982	1	0	2	0	0	-4	-4	-4	-4	0	-4	-4	1
201001	738	8	-4	0	0	0	0	2	2	3	1	3	2	1	1	1	4	1	4	1	1	-4	-4	-4	2	-4	1	0	100	0	1	80	100	1	1	1981	3	0	1	0	1	-4	-4	50000	-4	0	-4	-4	1
200201	739	7	-4	0	0	0	0	2	3	3	2	3	3	1	3	3	4	1	5	3	3	1	4	1	2	8	-4	-4	-4	-4	-4	-4	-4	2	4	1982	3	0	1	0	1	-4	-4	50000	-4	0	-4	-4	1
200802	740	-4	-4	0	0	0	0	1	1	2	2	3	2	1	1	1	5	1	5	1	1	1	5	1	3	1	-4	-4	-4	-4	-4	-4	-4	2	12	1984	5	1	3	0	1	-4	-4	12000	-4	0	-4	-4	1
200404	741	7	-4	3	2	0	0	2	2	3	3	2	3	2	4	3	3	2	4	3	3	1	5	1	3	13	-4	-4	-4	-4	-4	-4	-4	2	4	1982	3	1	-4	-4	0	-4	-4	-4	-4	0	-4	-4	-4
200603	742	8	-4	0	0	0	0	1	2	2	2	2	1	1	4	2	4	1	4	2	2	1	5	1	2	8	-4	-4	-4	-4	-4	-4	-4	2	1	1982	2	0	2	0	1	-4	-4	28000	-4	0	-4	-4	1
4	743	7	-4	0	0	0	0	1	1	3	1	3	1	1	1	1	4	1	5	1	1	1	4	0	1	1	-4	-4	-4	-4	-4	-4	-4	1	11	1982	1	0	2	0	0	-4	-4	-4	-4	0	-4	-4	1
-4	744	8	-4	0	10	0	0	2	2	1	1	2	4	2	3	2	4	2	4	1	2	1	4	1	3	1	-4	-4	-4	-4	-4	-4	-4	1	11	1982	1	0	2	0	0	-4	-4	-4	-4	0	-4	-4	1
200703	745	6	-4	0	0	0	1	2	2	3	2	3	3	1	3	2	4	1	5	1	1	-4	-4	-4	2	-4	5	3	99	0	5	90	95	1	10	1980	2	0	1	0	0	-4	-4	-4	-4	0	-4	-4	1
200702	746	8	-4	0	0	0	0	3	2	2	2	2	2	2	1	1	4	1	4	1	1	1	5	1	3	1	-4	-4	-4	-4	-4	-4	-4	1	1	1982	2	0	2	0	0	-4	-4	-4	-4	0	-4	-4	1
-4	747	4	-4	0	1	0	0	2	2	2	2	2	2	2	2	1	4	1	4	1	3	-4	-4	-4	2	-4	5	3	100	20	3	90	100	1	1	1981	1	0	1	0	1	-4	-4	90254	-4	0	-4	-4	1
200702	748	-4	-4	0	0	0	0	2	2	2	2	3	2	2	1	1	4	1	4	1	1	0	-4	0	1	8	-4	-4	-4	-4	-4	-4	-4	2	8	1983	-4	-4	-4	-4	-4	-4	-4	-4	-4	-4	-4	-4	-4
200703	749	-4	-4	0	0	0	1	2	2	3	2	2	2	2	1	1	3	1	3	1	2	1	4	0	2	1	-4	-4	-4	-4	-4	-4	-4	2	4	1983	2	0	2	0	1	-4	-4	34000	-4	0	-4	-4	1
200803	750	-4	-4	1	0	1	2	1	2	4	1	4	4	1	1	1	5	1	5	1	1	1	4	0	2	1	-4	-4	-4	-4	-4	-4	-4	1	10	1982	5	1	-4	-4	0	-4	-4	-4	-4	0	-4	-4	-4
200902	751	-4	-4	0	0	0	5	1	2	4	1	4	1	1	1	1	5	1	4	1	2	1	5	0	2	4	-4	-4	-4	-4	-4	-4	-4	2	11	1984	5	1	-4	-4	0	-4	-4	-4	-4	0	-4	-4	-4
4	752	-4	-4	0	0	1	10	1	1	1	2	3	1	4	1	1	5	2	4	2	1	0	-4	0	1	1	-4	-4	-4	-4	-4	-4	-4	1	3	1983	3	1	-4	-4	0	-4	-4	-4	-4	0	-4	-4	-4
200603	753	-4	-4	0	1	1	0	2	1	1	3	1	2	3	1	2	5	1	4	1	2	0	-4	1	1	1	-4	-4	-4	-4	-4	-4	-4	1	12	1982	3	0	-4	-4	1	-4	-4	30420	-4	0	-4	-4	-4
200002	754	6	-4	0	0	0	0	1	1	2	1	3	2	1	2	3	3	2	3	5	2	-4	-4	-4	1	-4	10	0	100	0	0	100	100	1	11	1980	1	0	1	0	1	-4	-4	55000	-4	0	-4	-4	1
200401	755	8	-4	0	0	0	0	2	2	2	2	3	2	1	2	1	3	1	3	1	1	1	5	0	1	4	-4	-4	-4	-4	-4	-4	-4	2	4	1982	1	0	1	0	0	-4	-4	-4	-4	0	-4	-4	0
-4	756	-4	-4	0	0	0	0	1	1	2	1	3	1	1	1	1	3	1	4	1	1	1	2	0	1	4	-4	-4	-4	-4	-4	-4	-4	2	10	1984	1	0	1	0	0	-4	-4	-4	-4	0	-4	-4	0
200703	757	6	-4	1	1	0	0	1	2	2	2	3	3	2	1	2	5	1	5	1	1	-4	-4	-4	3	-4	25	10	100	50	50	75	99	2	11	1980	3	0	1	0	0	-4	-4	-4	-4	1	48000	-4	1
-4	758	8	-4	0	0	0	0	1	2	2	1	2	1	1	2	1	4	1	5	1	1	1	5	0	1	8	-4	-4	-4	-4	-4	-4	-4	1	3	1982	2	0	2	0	0	-4	-4	-4	-4	0	-4	-4	1
200201	759	-4	-4	0	0	0	0	1	2	2	2	2	1	1	1	1	5	1	4	1	1	1	4	0	1	3	-4	-4	-4	-4	-4	-4	-4	1	5	1983	3	0	3	0	1	-4	-4	54000	-4	0	-4	-4	1
-4	760	7	-4	0	0	0	0	2	2	2	2	3	2	2	3	2	2	1	5	1	1	1	3	0	2	1	-4	-4	-4	-4	-4	-4	-4	2	7	1982	1	0	-4	-4	0	-4	-4	-4	-4	0	-4	-4	-4
5	761	-4	-4	0	0	0	0	3	3	2	2	1	3	2	2	1	5	1	4	1	1	1	3	0	2	1	-4	-4	-4	-4	-4	-4	-4	1	12	1982	2	0	4	1	1	-4	-4	10000	-4	0	-4	-4	1
201101	762	5	-4	0	0	0	0	2	2	2	2	1	3	2	4	4	4	1	5	3	3	-4	-4	-4	2	-4	75	0	100	0	100	100	100	2	12	1980	1	0	3	0	1	-4	-4	0	-4	1	138625	-4	0
9801	763	8	-4	0	0	0	0	2	2	2	2	1	2	2	4	4	5	2	5	4	3	-4	-4	-4	1	-4	25	2	100	0	10	99	99	1	1	1980	2	0	-4	-4	1	-4	-4	41000	-4	0	-4	-4	-4
5	764	3	-4	0	0	0	2	3	3	1	2	3	3	2	3	3	2	2	2	4	1	-4	-4	-4	4	-4	10	10	100	0	5	90	100	1	11	1981	5	1	-4	-4	0	-4	-4	-4	-4	0	-4	-4	-4
200902	765	-4	-4	1	0	0	2	2	2	3	2	2	2	2	2	1	4	3	2	2	1	1	4	1	2	8	-4	-4	-4	-4	-4	-4	-4	1	9	1983	1	0	3	0	1	-4	-4	17000	-4	0	-4	-4	1
-4	766	-4	-4	2	0	0	0	2	3	2	1	2	1	2	2	1	5	1	4	1	1	0	-4	0	2	1	-4	-4	-4	-4	-4	-4	-4	1	5	1984	3	0	3	0	1	-4	-4	31000	-4	0	-4	-4	1
201901	767	8	-4	0	0	0	0	2	2	3	2	2	2	2	3	4	3	2	4	3	2	-4	-4	-4	1	-4	10	0	100	0	0	100	100	2	5	1981	2	0	1	0	0	-4	-4	-4	-4	0	-4	-4	1
200602	768	-4	-4	0	0	0	0	2	2	2	2	3	2	3	1	1	4	1	3	1	3	1	5	0	2	1	-4	-4	-4	-4	-4	-4	-4	1	8	1984	3	0	-4	-4	1	-4	-4	51000	-4	0	-4	-4	-4
200005	769	7	8	-4	-4	-4	-4	3	2	1	3	1	4	4	4	4	1	4	1	3	4	-4	-4	-4	4	-4	4	2	100	0	3	75	100	2	6	1980	2	0	2	0	0	-4	-4	-4	-4	1	20000	-4	1
201002	770	-4	-4	0	2	1	0	2	2	3	2	1	2	2	4	2	4	1	5	3	2	1	5	1	1	8	-4	-4	-4	-4	-4	-4	-4	2	7	1984	2	0	1	0	1	-4	-4	3000	-4	0	-4	-4	1
200801	772	-4	-4	0	0	0	0	2	2	4	2	2	1	1	2	1	4	1	4	1	1	1	5	1	2	8	-4	-4	-4	-4	-4	-4	-4	2	6	1984	1	0	4	1	1	-4	-4	47000	-4	0	-4	-4	1
-4	773	4	-4	1	3	0	0	2	2	3	2	3	3	2	3	1	4	1	5	2	2	1	4	1	2	13	-4	-4	-4	-4	-4	-4	-4	1	3	1982	-4	-4	-4	-4	-4	-4	-4	-4	-4	-4	-4	-4	-4
200403	774	7	-4	0	0	0	2	2	3	2	2	1	2	2	3	3	4	2	4	4	3	-4	-4	-4	3	-4	0	15	100	5	15	100	100	2	12	1981	1	0	-4	-4	1	-4	-4	14000	-4	0	-4	-4	-4
6	775	5	-4	4	15	12	25	2	3	2	3	1	2	3	5	5	3	4	3	5	4	-4	-4	-4	1	-4	80	15	100	50	15	100	100	1	4	1980	2	0	-4	-4	1	-4	-4	6000	-4	0	-4	-4	-4
200706	776	-4	-4	0	2	0	0	2	2	3	1	4	1	2	1	1	4	1	5	1	1	1	5	1	1	2	-4	-4	-4	-4	-4	-4	-4	1	12	1984	-4	-4	-4	-4	-4	-4	-4	-4	-4	-4	-4	-4	-4
-4	777	-4	-4	0	0	0	0	2	1	3	1	4	2	1	2	1	5	1	5	1	2	1	5	1	2	8	-4	-4	-4	-4	-4	-4	-4	2	8	1983	-4	-4	-4	-4	-4	-4	-4	-4	-4	-4	-4	-4	-4
201001	778	-4	-4	0	0	0	0	2	2	1	1	2	3	2	1	1	1	1	3	1	1	1	3	0	1	6	-4	-4	-4	-4	-4	-4	-4	2	6	1983	2	0	-4	-4	1	-4	-4	38000	-4	0	-4	-4	-4
4	779	6	-4	1	0	0	2	2	2	1	2	3	2	1	1	1	5	1	4	1	1	-4	-4	-4	2	-4	0	0	100	50	0	100	100	1	1	1980	3	1	-4	-4	1	-4	-4	3000	-4	0	-4	-4	-4
5	780	-4	-4	0	0	0	2	2	2	1	1	3	2	2	2	1	5	1	3	1	1	1	3	1	4	1	-4	-4	-4	-4	-4	-4	-4	1	6	1984	3	1	-4	-4	1	-4	-4	3000	-4	0	-4	-4	-4
200701	781	6	-4	0	0	1	0	2	2	2	3	2	3	2	3	3	5	1	5	3	2	-4	-4	-4	4	-4	2	0	100	0	5	75	100	1	12	1980	1	0	1	0	1	-4	-4	30000	-4	0	-4	-4	1
200901	782	7	-4	2	0	0	0	2	1	3	2	2	2	1	4	3	3	1	5	3	1	1	5	1	2	9	-4	-4	-4	-4	-4	-4	-4	2	7	1982	1	0	1	0	1	-4	-4	30000	-4	0	-4	-4	1
200702	783	-4	-4	0	3	1	0	2	3	2	2	2	3	3	1	1	2	3	1	3	2	1	4	1	2	2	-4	-4	-4	-4	-4	-4	-4	1	5	1984	1	0	1	0	1	-4	-4	30000	-4	0	-4	-4	1
6	784	8	5	10	2	1	50	1	1	1	1	4	3	1	4	2	1	1	4	3	1	-4	-4	-4	1	-4	10	10	100	0	50	50	100	1	5	1981	3	0	3	0	1	-4	-4	23000	-4	0	-4	-4	1
201001	785	-4	-4	0	0	0	0	1	1	2	1	3	2	1	2	1	3	1	3	2	1	1	5	1	1	1	-4	-4	-4	-4	-4	-4	-4	1	12	1984	2	0	1	0	1	-4	-4	3500	-4	0	-4	-4	1
-4	786	5	-4	2	0	0	0	2	2	1	3	1	2	3	3	2	2	2	4	4	2	-4	-4	-4	2	-4	10	0	100	0	0	100	80	1	11	1980	1	0	-4	-4	1	-4	-4	28000	-4	0	-4	-4	-4
-4	787	-4	-4	2	1	0	2	2	2	3	3	3	2	3	1	1	1	1	1	1	1	0	-4	0	1	8	-4	-4	-4	-4	-4	-4	-4	1	8	1982	1	0	-4	-4	1	-4	-4	28000	-4	0	-4	-4	-4
200503	788	8	-4	0	0	0	5	2	1	4	1	3	1	1	2	1	3	1	4	1	1	1	5	1	1	8	-4	-4	-4	-4	-4	-4	-4	1	2	1982	2	0	1	0	1	-4	-4	0	-4	1	6000	-4	1
200202	789	5	-4	0	0	0	2	2	2	1	2	1	2	1	3	2	4	1	4	2	3	-4	-4	-4	2	-4	25	10	100	10	25	75	75	1	8	1980	3	0	3	0	1	-4	-4	30000	-4	0	-4	-4	1
5	790	-4	-4	0	0	0	2	2	2	2	2	2	4	2	2	3	5	1	4	2	2	0	-4	0	1	8	-4	-4	-4	-4	-4	-4	-4	1	2	1983	3	0	3	0	1	-4	-4	30000	-4	0	-4	-4	1
200701	791	8	-4	0	0	0	0	2	2	1	2	3	2	1	2	1	4	1	5	1	2	1	5	1	1	8	-4	-4	-4	-4	-4	-4	-4	2	5	1982	4	0	5	1	0	-4	-4	-4	-4	1	46800	-4	0
200001	792	6	-4	0	0	0	0	2	3	2	3	2	3	2	2	3	2	1	2	2	4	-4	-4	-4	2	-4	10	0	100	0	0	75	100	1	8	1981	1	0	2	0	1	-4	-4	4500	-4	0	-4	-4	1
200801	793	-4	-4	0	0	0	0	2	3	1	3	2	3	2	2	1	4	2	5	1	1	1	5	0	2	4	-4	-4	-4	-4	-4	-4	-4	1	10	1983	1	0	2	0	1	-4	-4	4500	-4	0	-4	-4	1
200601	794	-4	-4	0	0	0	0	2	1	3	2	2	2	2	3	3	4	1	4	3	1	1	5	1	2	8	-4	-4	-4	-4	-4	-4	-4	1	10	1982	2	0	2	0	1	-4	-4	28000	-4	0	-4	-4	1
-4	795	7	-4	0	0	0	4	2	3	4	2	3	2	2	3	3	4	1	3	4	4	-4	-4	-4	3	-4	50	15	99	0	10	80	99	2	11	1981	1	0	1	0	1	-4	-4	25000	-4	0	-4	-4	1
200703	796	-4	-4	0	0	0	0	1	1	3	1	4	2	1	1	1	4	1	5	1	1	1	5	0	1	1	-4	-4	-4	-4	-4	-4	-4	2	5	1983	1	0	2	0	1	-4	-4	34000	-4	0	-4	-4	1
200701	797	8	-4	0	0	0	2	1	2	2	2	2	3	2	2	1	4	1	5	1	3	-4	-4	-4	2	-4	0	0	100	2	2	98	99	2	6	1981	1	0	-4	-4	1	-4	-4	36000	-4	1	36000	-4	-4
200601	798	-4	-4	0	0	0	0	1	1	2	1	3	2	1	1	1	3	1	3	1	1	1	5	0	1	1	-4	-4	-4	-4	-4	-4	-4	1	10	1983	1	0	1	0	1	-4	-4	7700	-4	0	-4	-4	1
201002	799	8	-4	0	0	0	0	2	2	3	2	3	2	2	3	3	4	1	4	2	4	-4	-4	-4	1	-4	20	0	100	0	20	100	100	1	4	1981	1	0	1	0	1	-4	-4	3000	-4	0	-4	-4	1
200402	800	7	-4	0	0	0	1	2	2	3	3	3	2	2	3	2	4	1	4	2	3	1	5	0	1	1	-4	-4	-4	-4	-4	-4	-4	1	5	1982	1	0	2	0	1	-4	-4	90254	-4	0	-4	-4	1
200802	801	-4	-4	0	0	0	0	2	2	1	1	3	2	1	1	1	5	1	3	1	1	1	3	0	1	7	-4	-4	-4	-4	-4	-4	-4	2	3	1984	1	0	2	0	1	-4	-4	90254	-4	0	-4	-4	1
200901	802	-4	-4	0	1	1	0	2	2	2	2	3	2	2	1	1	5	1	1	1	1	1	5	0	1	13	-4	-4	-4	-4	-4	-4	-4	2	11	1983	4	0	-4	-4	1	-4	-4	15000	-4	0	-4	-4	-4
200902	803	1	-4	0	0	0	0	2	2	1	1	4	2	2	3	3	1	1	2	5	5	-4	-4	-4	2	-4	0	10	80	50	50	60	90	1	9	1980	3	0	-4	-4	1	-4	-4	10000	-4	0	-4	-4	-4
-4	804	5	-4	0	0	0	3	2	2	3	2	2	4	2	3	2	2	1	2	2	3	-4	-4	-4	1	-4	0	0	100	26	0	96	100	1	11	1981	3	0	-4	-4	1	-4	-4	20000	-4	0	-4	-4	-4
200402	805	5	-4	0	0	0	0	2	2	2	2	2	3	2	3	3	4	2	3	2	2	-4	-4	-4	2	-4	40	30	100	0	25	75	100	1	10	1980	2	0	2	0	1	-4	-4	22000	-4	0	-4	-4	1
200902	806	-4	-4	1	0	0	0	2	2	2	3	2	3	2	2	1	5	1	3	1	1	1	5	0	2	1	-4	-4	-4	-4	-4	-4	-4	1	10	1983	2	0	2	0	1	-4	-4	22000	-4	0	-4	-4	1
5	807	-4	-4	0	1	0	2	3	2	1	3	1	3	2	3	2	3	2	4	3	2	1	5	1	4	1	-4	-4	-4	-4	-4	-4	-4	2	10	1982	3	0	2	0	1	-4	-4	16000	-4	0	-4	-4	1
200303	808	-4	-4	0	1	1	0	3	2	2	3	3	2	2	2	1	4	1	4	1	2	1	5	0	2	10	-4	-4	-4	-4	-4	-4	-4	1	9	1983	3	0	2	0	1	-4	-4	16000	-4	0	-4	-4	1
199903	809	7	-4	0	0	0	0	2	2	1	2	2	2	2	4	4	3	2	5	3	3	-4	-4	-4	2	-4	15	15	100	20	25	85	100	2	4	1980	3	0	3	0	1	-4	-4	32000	-4	0	-4	-4	1
200502	810	2	-4	0	0	0	0	2	2	1	1	2	1	1	4	3	3	1	5	4	4	-4	-4	-4	1	-4	0	0	75	0	0	0	100	1	4	1981	3	0	3	0	1	-4	-4	32000	-4	0	-4	-4	1
-4	811	6	-4	0	0	0	0	2	2	3	2	2	2	1	5	4	5	2	4	5	3	-4	-4	-4	1	-4	0	0	100	0	0	100	100	2	7	1981	1	0	3	0	1	-4	-4	38000	-4	0	-4	-4	1
200906	812	-4	-4	0	0	1	5	2	2	1	3	2	4	1	1	1	4	2	3	1	2	1	4	1	3	8	-4	-4	-4	-4	-4	-4	-4	2	3	1983	-4	-4	-4	-4	-4	-4	-4	-4	-4	-4	-4	-4	-4
200803	813	5	-4	0	0	0	2	2	2	2	3	3	2	2	2	4	4	2	4	2	3	-4	-4	-4	4	-4	10	0	100	0	0	100	100	2	2	1980	1	0	-1	-1	1	-4	-4	-1	-1	-1	-4	-4	-1
200704	814	-4	-4	1	5	0	2	2	2	1	2	1	2	2	-2	-2	1	-2	2	-2	1	1	5	1	4	4	-4	-4	-4	-4	-4	-4	-4	2	9	1984	3	0	-4	-4	1	-4	-4	9995	-4	0	-4	-4	-4
200902	815	5	-4	1	8	0	6	2	2	3	2	2	2	2	3	2	4	3	4	4	5	-4	-4	-4	1	-4	10	0	100	30	10	100	100	2	2	1981	1	0	-4	-4	1	-4	-4	30000	-4	0	-4	-4	-4
200902	816	-4	-4	0	2	1	0	2	3	1	2	1	4	3	5	2	5	2	1	3	1	1	3	0	3	1	-4	-4	-4	-4	-4	-4	-4	2	10	1982	3	0	-4	-4	1	-4	-4	7000	-4	0	-4	-4	-4
4	817	-4	-4	0	0	0	1	2	1	3	1	2	2	2	2	1	5	4	3	1	2	1	5	0	1	1	-4	-4	-4	-4	-4	-4	-4	1	11	1983	2	0	-4	-4	1	-4	-4	648	-4	0	-4	-4	-4
200502	818	6	-4	0	0	0	2	2	2	2	3	3	3	2	2	2	4	2	4	3	4	-4	-4	-4	1	-4	10	10	100	5	5	95	95	2	5	1981	1	0	-4	-4	1	-4	-4	-1	-1	0	-4	-4	-4
200301	819	3	-4	0	0	0	15	2	3	1	4	1	4	1	3	5	5	3	4	5	5	-4	-4	-4	2	-4	-3	-3	-3	-3	-3	-3	-3	1	1	1980	4	0	3	0	1	-4	-4	25000	-4	1	1000	-4	1
200301	820	-4	-4	1	2	2	0	1	1	1	1	1	1	2	1	1	5	1	3	1	1	1	4	1	2	1	-4	-4	-4	-4	-4	-4	-4	1	8	1984	4	0	3	0	1	-4	-4	25000	-4	1	1000	-4	1
200102	821	4	-4	0	0	0	0	2	2	3	2	2	2	2	3	3	4	4	3	2	4	-4	-4	-4	1	-4	0	0	100	0	0	75	100	2	1	1980	3	0	2	0	1	-4	-4	3700	-4	0	-4	-4	1
200801	822	4	-4	1	0	0	6	3	3	2	3	2	3	2	3	3	4	2	3	3	5	-4	-4	-4	2	-4	20	10	90	50	15	25	85	2	1	1980	2	0	3	0	1	-4	-4	-1	-1	0	-4	-4	1
4	823	-4	-4	1	0	0	7	2	2	2	2	3	3	2	1	1	4	2	4	2	4	1	5	0	2	4	-4	-4	-4	-4	-4	-4	-4	1	12	1984	2	0	3	0	1	-4	-4	-1	-1	0	-4	-4	1
200002	824	4	-4	0	0	0	5	3	2	2	1	2	1	1	3	2	4	3	4	2	3	-4	-4	-4	2	-4	50	5	99	0	50	85	99	2	5	1980	-4	-4	-4	-4	-4	-4	-4	-4	-4	-4	-4	-4	-4
200902	825	-4	-4	0	0	0	0	2	2	1	2	3	2	2	1	1	4	1	4	2	1	1	4	0	1	1	-4	-4	-4	-4	-4	-4	-4	2	7	1982	-4	-4	-4	-4	-4	-4	-4	-4	-4	-4	-4	-4	-4
200902	826	2	-4	0	0	0	8	2	2	2	2	2	2	2	3	4	5	1	4	4	5	-4	-4	-4	1	-4	50	50	90	20	50	65	100	1	12	1981	2	-2	1	0	1	-4	-4	26000	-4	0	-4	-4	1
4	827	-4	-4	0	0	0	0	2	1	2	1	2	3	2	2	2	3	1	3	1	1	1	4	0	1	8	-4	-4	-4	-4	-4	-4	-4	1	3	1983	1	0	1	0	1	-4	-4	31000	-4	0	-4	-4	1
200502	828	-4	-4	1	0	0	1	2	1	2	2	2	1	1	1	1	4	1	5	1	1	1	5	0	2	8	-4	-4	-4	-4	-4	-4	-4	2	3	1983	1	0	1	0	1	-4	-4	10000	-4	0	-4	-4	1
-4	829	-4	-4	0	0	0	0	2	1	4	2	3	2	1	1	1	5	1	4	1	1	1	5	0	3	1	-4	-4	-4	-4	-4	-4	-4	2	7	1984	1	0	-4	-4	1	-4	-4	18000	-4	0	-4	-4	-4
200602	830	9	-4	0	0	0	0	1	1	2	1	3	1	1	2	1	4	1	4	1	1	1	3	0	2	2	-4	-4	-4	-4	-4	-4	-4	1	2	1982	2	0	1	0	1	-4	-4	5484	-4	0	-4	-4	1
200802	831	-4	-4	0	0	0	0	2	1	3	2	3	2	2	1	1	5	1	5	1	1	1	1	0	3	1	-4	-4	-4	-4	-4	-4	-4	1	11	1984	1	0	-4	-4	1	-4	-4	35800	-4	0	-4	-4	-4
-4	832	-4	-4	1	1	0	8	2	3	3	2	1	1	1	3	2	5	1	4	1	1	1	5	0	1	8	-4	-4	-4	-4	-4	-4	-4	2	8	1983	2	0	2	0	1	-4	-4	31974	-4	0	-4	-4	1
5	833	-4	-4	2	0	0	0	2	2	2	1	4	1	1	2	1	4	1	5	2	1	1	4	1	2	7	-4	-4	-4	-4	-4	-4	-4	2	4	1983	1	0	1	0	0	-4	-4	-4	-4	0	-4	-4	1
199901	834	-4	-4	3	0	0	0	2	1	3	1	4	2	1	1	1	5	1	4	1	1	1	5	0	2	1	-4	-4	-4	-4	-4	-4	-4	1	4	1984	1	0	1	0	0	-4	-4	-4	-4	1	6000	-4	0
200402	835	-4	-4	2	3	0	0	2	2	2	2	2	3	2	2	3	4	2	4	4	2	1	3	0	3	8	-4	-4	-4	-4	-4	-4	-4	2	9	1982	-4	-4	-4	-4	-4	-4	-4	-4	-4	-4	-4	-4	-4
200004	836	7	-4	0	0	0	0	2	2	3	2	3	2	2	2	4	3	1	4	3	1	-4	-4	-4	2	-4	0	0	100	0	0	0	100	1	11	1980	2	0	2	0	0	-4	-4	-4	-4	1	25000	-4	1
5	837	3	-4	0	2	0	0	3	4	3	2	1	4	2	2	1	3	1	4	2	1	-4	-4	-4	1	-4	50	50	100	50	50	50	100	1	5	1980	3	1	3	0	1	-4	-4	-2	3	0	-4	-4	1
5	838	6	-4	1	3	0	0	3	2	4	2	2	3	2	1	1	3	1	5	1	1	-4	-4	-4	2	-4	0	0	100	98	50	99	100	2	10	1981	3	1	3	0	1	-4	-4	-2	3	0	-4	-4	1
200902	839	6	-4	0	0	0	0	2	1	3	2	2	1	1	1	1	3	1	5	1	1	-4	-4	-4	2	-4	1	1	100	0	50	100	100	2	4	1980	1	0	1	0	1	-4	-4	15500	-4	0	-4	-4	1
200902	840	-4	-4	0	0	0	0	1	1	3	1	3	1	1	1	1	5	1	4	1	1	1	4	0	2	8	-4	-4	-4	-4	-4	-4	-4	2	2	1984	1	0	1	0	1	-4	-4	15500	-4	0	-4	-4	1
201003	841	8	-4	1	0	0	0	2	1	3	2	3	1	1	2	2	5	1	4	1	1	1	3	0	2	4	-4	-4	-4	-4	-4	-4	-4	2	4	1982	2	0	2	0	1	-4	-4	16500	-4	0	-4	-4	0
200802	842	-4	-4	0	0	0	0	2	2	2	1	4	1	1	1	1	3	1	3	1	1	1	5	0	3	1	-4	-4	-4	-4	-4	-4	-4	1	1	1983	2	0	1	0	1	-4	-4	9000	-4	0	-4	-4	1
4	843	4	-4	5	2	0	30	3	2	4	2	2	2	2	2	2	2	1	5	2	2	-4	-4	-4	3	-4	10	10	90	5	15	95	95	1	4	1980	-4	-4	-4	-4	-4	-4	-4	-4	-4	-4	-4	-4	-4
200402	844	-4	-4	0	0	0	0	2	2	2	2	2	2	2	1	1	5	1	5	1	1	1	4	0	3	1	-4	-4	-4	-4	-4	-4	-4	2	5	1983	4	0	3	0	1	-4	-4	13000	-4	0	-4	-4	1
-4	845	8	-4	0	0	0	6	2	2	3	3	2	2	1	3	2	4	1	5	3	4	-4	-4	-4	2	-4	0	0	100	0	25	100	100	1	6	1980	2	0	2	0	1	-4	-4	-1	4	0	-4	-4	1
200802	846	7	-4	0	0	0	1	2	1	3	2	1	2	1	2	2	3	1	4	2	1	-4	-4	-4	1	-4	50	15	100	0	50	100	100	2	12	1980	2	0	2	0	1	-4	-4	44000	-4	0	-4	-4	1
199999	847	4	-4	1	0	0	11	2	2	1	2	2	3	2	3	4	5	1	3	5	4	1	4	1	2	8	-4	-4	-4	-4	-4	-4	-4	1	9	1982	3	1	3	0	1	-4	-4	40000	-4	0	-4	-4	1
200202	848	-4	-4	0	4	0	0	3	2	2	2	2	3	2	1	1	5	1	5	1	1	1	3	1	3	1	-4	-4	-4	-4	-4	-4	-4	2	4	1984	3	1	3	0	1	-4	-4	40000	-4	0	-4	-4	1
4	849	3	-4	0	0	0	60	4	2	2	3	4	2	2	5	1	3	2	3	2	3	-4	-4	-4	4	-4	0	0	100	50	0	50	100	2	4	1980	2	1	-4	-4	0	-4	-4	-4	-4	0	-4	-4	-4
5	850	8	-4	0	0	0	10	2	2	2	2	1	1	1	4	3	3	2	2	4	5	-4	-4	-4	2	-4	50	50	100	25	50	100	100	2	4	1981	1	0	-4	-4	1	-4	-4	9000	-4	0	-4	-4	-4
200702	851	-4	-4	0	0	0	3	2	2	2	2	2	2	3	2	3	3	2	3	4	4	1	3	0	3	5	-4	-4	-4	-4	-4	-4	-4	2	1	1983	2	0	3	0	1	-4	-4	37000	-4	0	-4	-4	1
200901	852	-4	-4	0	0	0	15	2	2	2	1	3	2	1	2	1	2	1	3	1	4	1	2	0	1	13	-4	-4	-4	-4	-4	-4	-4	1	7	1983	3	0	3	0	1	-4	-4	41000	-4	0	-4	-4	1
6	853	-4	-4	0	0	1	15	2	2	3	3	1	3	1	3	2	4	3	2	3	2	1	3	0	2	12	-4	-4	-4	-4	-4	-4	-4	2	2	1984	2	0	3	0	1	-4	-4	37000	-4	0	-4	-4	1
-4	854	-4	-4	2	10	1	0	2	1	1	2	2	1	3	1	1	4	2	4	1	1	1	5	1	1	7	-4	-4	-4	-4	-4	-4	-4	2	2	1984	4	1	2	0	0	-4	-4	-4	-4	0	-4	-4	0
200904	855	7	-4	2	0	0	4	1	1	4	2	4	3	1	3	3	5	1	5	3	4	-4	-4	-4	1	-4	10	0	100	3	10	90	95	2	7	1981	1	0	1	0	1	-4	-4	25000	-4	0	-4	-4	1
200502	856	4	-4	3	1	1	6	2	1	1	3	2	2	2	2	2	3	1	4	3	3	-4	-4	-4	1	-4	0	0	100	0	0	50	100	1	2	1980	3	0	-4	-4	1	-4	-4	61000	-4	0	-4	-4	-4
5	857	7	-4	0	0	0	0	2	2	3	2	3	2	1	2	2	4	1	5	2	1	-4	-4	-4	2	-4	0	0	100	0	0	100	100	2	12	1980	3	0	2	0	1	-4	-4	90254	-4	0	-4	-4	1
200602	858	-4	-4	0	2	0	1	1	2	2	1	2	1	2	1	1	4	1	4	1	1	1	4	0	2	1	-4	-4	-4	-4	-4	-4	-4	2	5	1983	3	0	2	0	1	-4	-4	90254	-4	0	-4	-4	1
200901	859	-4	-4	0	0	0	1	1	1	1	2	3	1	1	1	1	3	1	4	2	2	1	4	0	2	2	-4	-4	-4	-4	-4	-4	-4	1	6	1982	2	0	2	0	1	-4	-4	90254	-4	0	-4	-4	1
200502	860	6	-4	1	0	0	2	2	2	3	2	3	2	1	2	2	5	1	5	2	2	1	5	1	3	1	-4	-4	-4	-4	-4	-4	-4	1	1	1982	1	0	1	0	1	-4	-4	63000	-4	0	-4	-4	1
200802	861	-4	-4	0	0	0	0	2	1	2	1	3	2	2	1	1	4	1	4	1	1	1	5	0	2	2	-4	-4	-4	-4	-4	-4	-4	1	8	1984	-4	-4	-4	-4	-4	-4	-4	-4	-4	-4	-4	-4	-4
5	862	2	-4	1	4	0	50	2	1	1	1	1	3	2	4	3	4	3	2	4	4	-4	-4	-4	2	-4	10	10	100	0	50	75	100	2	1	1981	2	0	-4	-4	1	-4	-4	28000	-4	0	-4	-4	-4
200802	863	-4	-4	0	0	0	0	2	1	2	3	1	1	1	2	1	4	1	4	2	1	1	5	0	3	1	-4	-4	-4	-4	-4	-4	-4	2	11	1984	2	0	-4	-4	1	-4	-4	28000	-4	0	-4	-4	-4
5	864	2	-4	2	8	0	10	4	2	1	2	2	3	4	5	5	1	1	2	5	5	1	4	0	3	8	-4	-4	-4	-4	-4	-4	-4	2	3	1982	2	0	-4	-4	0	-4	-4	-4	-4	0	-4	-4	-4
200904	865	-4	-4	0	0	0	0	1	2	2	2	3	2	2	1	1	4	1	3	1	1	1	5	1	2	8	-4	-4	-4	-4	-4	-4	-4	1	5	1984	1	0	1	0	1	-4	-4	30000	-4	0	-4	-4	1
200803	866	-4	-4	0	0	-2	1	2	2	2	1	1	4	1	3	5	3	1	4	5	3	1	5	0	2	13	-4	-4	-4	-4	-4	-4	-4	1	6	1982	-4	-4	-4	-4	-4	-4	-4	-4	-4	-4	-4	-4	-4
200402	867	-4	-4	0	1	1	4	2	1	2	1	3	3	2	2	1	3	1	3	2	2	1	3	0	1	1	-4	-4	-4	-4	-4	-4	-4	1	10	1983	1	0	-4	-4	1	-4	-4	-2	4	0	-4	-4	-4
200601	868	-4	-4	0	0	0	10	3	3	1	3	1	4	2	4	5	4	2	3	5	2	1	4	0	2	6	-4	-4	-4	-4	-4	-4	-4	2	11	1983	1	0	-4	-4	1	-4	-4	-1	3	0	-4	-4	-4
-4	869	-4	-4	0	0	0	2	2	1	1	2	2	2	2	1	1	2	1	5	1	1	1	3	0	1	1	-4	-4	-4	-4	-4	-4	-4	2	2	1984	-4	-4	-4	-4	-4	-4	-4	-4	-4	-4	-4	-4	-4
5	870	-4	-4	0	0	0	0	3	3	2	2	2	3	1	1	1	5	1	4	1	1	1	5	0	1	1	-4	-4	-4	-4	-4	-4	-4	1	6	1984	2	0	-4	-4	0	-4	-4	-4	-4	0	-4	-4	-4
5	871	-4	-4	0	0	1	0	4	4	3	3	2	3	3	5	5	3	4	3	5	5	1	3	0	4	4	-4	-4	-4	-4	-4	-4	-4	2	11	1982	2	0	-4	-4	1	-4	-4	22000	-4	0	-4	-4	-4
-4	872	8	-4	2	0	1	19	2	2	4	4	2	4	1	4	4	2	3	3	4	3	1	5	0	3	13	-4	-4	-4	-4	-4	-4	-4	1	2	1982	2	1	-4	-4	0	-4	-4	-4	-4	0	-4	-4	-4
201003	873	-4	-4	1	0	0	0	3	2	1	3	2	3	2	3	3	4	1	3	3	2	1	5	1	2	8	-4	-4	-4	-4	-4	-4	-4	2	1	1984	2	1	-4	-4	0	-4	-4	-4	-4	0	-4	-4	-4
200701	874	-4	-4	0	0	0	0	2	2	3	2	3	2	2	1	1	3	1	3	1	1	1	4	0	3	1	-4	-4	-4	-4	-4	-4	-4	1	4	1984	4	0	4	1	0	-4	-4	-4	-4	0	-4	-4	1
200902	875	-4	-4	1	0	0	5	2	3	2	2	2	2	2	4	5	4	3	2	5	3	1	5	1	2	4	-4	-4	-4	-4	-4	-4	-4	2	9	1982	2	0	-4	-4	1	-4	-4	20800	-4	0	-4	-4	-4
4	876	-4	-4	0	0	0	0	2	1	2	2	4	1	1	1	1	4	1	5	1	1	1	5	0	1	1	-4	-4	-4	-4	-4	-4	-4	2	12	1984	1	0	1	0	1	-4	-4	3600	-4	0	-4	-4	1
5	877	4	3	1	0	0	2	1	1	3	1	2	4	2	5	5	5	4	1	3	4	-4	-4	-4	1	-4	0	0	100	85	0	35	100	1	7	1980	2	0	-4	-4	1	-4	-4	-1	2	0	-4	-4	-4
5	878	-4	-4	0	1	0	5	3	3	1	2	2	3	3	3	2	2	1	2	3	3	1	4	0	2	1	-4	-4	-4	-4	-4	-4	-4	2	1	1984	-4	-4	-4	-4	-4	-4	-4	-4	-4	-4	-4	-4	-4
200001	879	8	-4	0	0	0	0	2	2	3	2	1	2	2	5	3	5	3	5	1	2	-4	-4	-4	2	-4	30	0	90	0	40	60	80	2	7	1981	1	0	-4	-4	1	-4	-4	13000	-4	0	-4	-4	-4
200502	880	6	-4	0	0	0	20	2	2	2	2	1	1	1	3	2	4	3	5	4	3	-4	-4	-4	1	-4	0	0	100	0	0	100	100	2	12	1980	3	0	-4	-4	1	-4	-4	19000	-4	0	-4	-4	-4
5	881	5	-4	0	0	0	0	1	2	1	2	1	2	2	5	5	2	1	4	3	4	1	5	0	1	5	-4	-4	-4	-4	-4	-4	-4	2	1	1982	2	1	-2	-2	0	-4	-4	-4	-4	0	-4	-4	0
4	882	-4	-4	1	3	2	30	2	2	3	3	2	3	2	4	4	2	4	3	4	4	1	3	0	4	12	-4	-4	-4	-4	-4	-4	-4	1	12	1983	5	0	-4	-4	1	-4	-4	30000	-4	0	-4	-4	-4
200503	883	-4	-4	1	0	0	13	2	2	3	2	1	2	2	3	2	4	1	3	4	5	1	5	1	3	8	-4	-4	-4	-4	-4	-4	-4	2	9	1983	3	0	3	0	1	-4	-4	32000	-4	0	-4	-4	1
200901	884	7	-4	3	1	0	14	2	2	2	2	1	2	2	2	1	2	1	4	2	2	-4	-4	-4	2	-4	1	1	100	10	0	100	100	1	11	1981	3	0	4	0	1	-4	-4	32000	-4	0	-4	-4	1
200902	885	-4	-4	3	0	0	4	2	3	1	3	2	1	2	4	2	5	2	4	2	2	1	5	0	2	4	-4	-4	-4	-4	-4	-4	-4	1	12	1983	3	0	4	0	1	-4	-4	32000	-4	0	-4	-4	1
-4	886	6	-4	0	0	0	0	2	2	3	2	2	2	2	4	2	3	1	4	2	2	1	5	0	3	1	-4	-4	-4	-4	-4	-4	-4	1	5	1982	1	0	1	0	1	-4	-4	22000	-4	0	-4	-4	1
5	887	-4	-4	0	0	0	0	2	2	2	2	2	2	2	3	2	4	2	3	2	3	1	4	0	2	1	-4	-4	-4	-4	-4	-4	-4	2	9	1983	1	0	1	0	1	-4	-4	22000	-4	0	-4	-4	1
200901	888	3	-4	0	0	0	2	2	2	3	2	3	1	1	3	1	4	1	5	1	2	-4	-4	-4	1	-4	50	0	99	0	50	99	99	2	2	1981	-4	-4	-4	-4	-4	-4	-4	-4	-4	-4	-4	-4	-4
5	889	-4	-4	2	1	0	0	2	2	2	1	3	3	1	1	1	4	1	3	1	4	1	5	0	1	7	-4	-4	-4	-4	-4	-4	-4	1	4	1984	-4	-4	-4	-4	-4	-4	-4	-4	-4	-4	-4	-4	-4
4	890	6	-4	0	0	0	6	1	2	2	2	2	2	2	1	2	4	1	4	1	4	-4	-4	-4	1	-4	0	50	100	75	0	100	100	1	12	1980	-4	-4	-4	-4	-4	-4	-4	-4	-4	-4	-4	-4	-4
201001	891	-4	-4	0	3	2	4	2	2	3	2	2	3	2	4	3	5	3	3	3	4	1	5	0	1	1	-4	-4	-4	-4	-4	-4	-4	1	4	1982	-4	-4	-4	-4	-4	-4	-4	-4	-4	-4	-4	-4	-4
200902	892	-4	-4	0	0	0	0	2	2	3	2	3	2	2	1	1	5	1	5	1	1	1	5	0	1	1	-4	-4	-4	-4	-4	-4	-4	2	7	1983	-4	-4	-4	-4	-4	-4	-4	-4	-4	-4	-4	-4	-4
200102	893	4	-4	0	0	0	3	2	2	1	2	1	2	2	5	4	3	2	3	5	3	-4	-4	-4	3	-4	25	0	100	50	50	50	100	1	9	1980	-4	-4	-4	-4	-4	-4	-4	-4	-4	-4	-4	-4	-4
200602	894	8	-4	0	0	0	0	2	2	3	2	2	2	2	3	3	5	2	4	3	4	1	5	1	3	2	-4	-4	-4	-4	-4	-4	-4	1	5	1982	2	0	1	0	1	-4	-4	-1	-1	0	-4	-4	1
200302	895	-4	-4	0	2	0	0	2	2	2	2	3	3	2	1	1	2	1	3	1	1	1	5	1	2	1	-4	-4	-4	-4	-4	-4	-4	1	12	1984	2	0	1	0	1	-4	-4	-1	-1	0	-4	-4	1
200302	896	4	-4	3	0	0	2	2	2	2	3	1	2	3	1	1	2	1	2	1	1	1	4	1	2	7	-4	-4	-4	-4	-4	-4	-4	2	8	1983	4	1	2	0	1	-4	-4	24000	-4	0	-4	-4	1
200902	897	-4	-4	0	1	0	0	1	1	2	1	3	2	2	1	1	4	1	5	1	1	1	5	0	1	1	-4	-4	-4	-4	-4	-4	-4	2	8	1984	1	0	3	1	1	-4	-4	25000	-4	0	-4	-4	1
201901	898	-4	-4	3	5	1	0	2	1	3	2	4	2	2	2	1	4	1	3	2	1	1	5	0	2	1	-4	-4	-4	-4	-4	-4	-4	1	10	1983	3	1	1	0	0	-4	-4	-4	-4	0	-4	-4	1
200502	899	4	-4	0	0	0	5	2	2	1	2	1	3	2	3	4	3	1	3	4	3	-4	-4	-4	2	-4	20	25	100	50	50	75	85	2	3	1980	2	1	2	0	0	-4	-4	-4	-4	0	-4	-4	1
200502	900	-4	-4	0	0	4	0	1	1	4	1	2	2	1	2	1	5	1	5	3	1	1	5	0	1	1	-4	-4	-4	-4	-4	-4	-4	1	5	1982	2	1	2	0	0	-4	-4	-4	-4	0	-4	-4	1
200202	901	-4	-4	0	0	0	0	2	2	1	2	2	3	1	2	1	4	1	4	2	1	1	5	1	2	1	-4	-4	-4	-4	-4	-4	-4	2	3	1984	2	0	1	0	1	-4	-4	5000	-4	0	-4	-4	1
-4	902	3	-4	0	0	0	3	2	2	3	4	2	2	2	4	3	3	2	3	4	4	-4	-4	-4	1	-4	0	0	100	0	10	50	100	2	11	1981	3	0	-4	-4	1	-4	-4	13500	-4	0	-4	-4	-4
200302	903	1	-4	0	0	0	2	2	2	3	2	1	2	2	3	2	4	1	3	2	2	-4	-4	-4	1	-4	2	0	95	3	2	50	95	1	9	1981	2	0	2	0	1	-4	-4	90254	-4	0	-4	-4	1
200802	904	-4	-4	0	0	0	5	3	4	2	2	2	4	3	2	1	3	3	3	3	3	0	-4	0	3	5	-4	-4	-4	-4	-4	-4	-4	2	8	1983	4	0	3	0	1	-4	-4	2000	-4	0	-4	-4	1
5	905	-4	-4	0	0	0	3	2	2	3	2	2	2	2	3	2	3	2	2	3	3	1	5	0	3	8	-4	-4	-4	-4	-4	-4	-4	2	9	1983	4	0	4	0	0	-4	-4	-4	-4	0	-4	-4	0
200201	906	-4	-4	0	0	0	4	4	3	2	2	2	2	2	3	2	2	2	3	3	3	1	3	0	3	3	-4	-4	-4	-4	-4	-4	-4	2	4	1984	3	0	-4	-4	1	-4	-4	10900	-4	0	-4	-4	-4
200101	907	-4	-4	0	0	0	10	2	2	3	3	3	2	2	4	3	4	5	2	5	4	1	4	0	4	8	-4	-4	-4	-4	-4	-4	-4	2	1	1982	4	0	4	0	0	-4	-4	-4	-4	0	-4	-4	1
5	908	-4	-4	1	1	0	0	1	1	4	1	4	1	1	1	1	5	1	3	1	3	1	5	1	2	1	-4	-4	-4	-4	-4	-4	-4	2	12	1982	4	1	1	0	0	-4	-4	-4	-4	0	-4	-4	1
4	909	-4	-4	0	0	0	0	2	2	1	1	2	1	1	2	1	4	1	4	1	2	1	5	0	1	1	-4	-4	-4	-4	-4	-4	-4	1	11	1983	4	1	1	0	0	-4	-4	-4	-4	0	-4	-4	1
-4	910	4	-4	0	1	1	50	3	3	2	2	1	3	2	2	1	3	1	4	4	4	-4	-4	-4	3	-4	90	100	100	90	90	90	100	2	4	1981	3	1	3	0	1	-4	-4	24000	-4	0	-4	-4	1
200701	911	-4	-4	0	20	0	15	2	3	4	2	1	4	2	4	4	3	2	4	5	4	1	3	1	1	13	-4	-4	-4	-4	-4	-4	-4	1	6	1983	-4	-4	-4	-4	-4	-4	-4	-4	-4	-4	-4	-4	-4
5	912	6	-4	0	0	0	0	2	2	2	3	1	4	2	5	5	4	1	4	5	2	-4	-4	-4	3	-4	50	25	100	75	25	90	100	2	5	1981	1	0	1	0	1	-4	-4	39000	-4	0	-4	-4	1
200901	913	-4	-4	2	1	0	0	2	2	1	2	2	1	2	3	1	5	1	4	3	3	1	5	0	3	1	-4	-4	-4	-4	-4	-4	-4	2	11	1982	2	0	2	0	0	-4	-4	-4	-4	0	-4	-4	1
-4	914	-4	-4	0	0	0	0	2	2	2	1	2	2	1	2	1	5	1	5	1	1	1	5	0	1	4	-4	-4	-4	-4	-4	-4	-4	1	4	1984	3	1	1	0	0	-4	-4	-4	-4	0	-4	-4	1
200903	915	8	-4	0	0	0	0	2	2	3	2	2	2	1	2	2	5	1	4	2	2	-4	-4	-4	3	-4	0	0	100	0	0	100	100	2	10	1980	1	0	3	0	0	-4	-4	-4	-4	0	-4	-4	1
5	916	-4	-4	1	0	0	0	2	2	2	1	2	2	2	2	1	5	1	5	1	1	1	5	0	2	7	-4	-4	-4	-4	-4	-4	-4	2	3	1983	1	0	3	0	0	-4	-4	-4	-4	0	-4	-4	1
5	917	-4	-4	3	0	1	0	2	1	3	2	3	2	2	1	1	5	1	5	2	1	1	5	0	1	2	-4	-4	-4	-4	-4	-4	-4	1	11	1984	3	0	3	0	0	-4	-4	-4	-4	0	-4	-4	1
200302	918	8	-4	0	0	1	0	2	2	2	2	2	2	2	2	4	5	1	5	4	3	-4	-4	-4	1	-4	20	10	100	2	11	100	97	1	7	1981	2	0	2	0	1	-4	-4	-2	6	1	-2	2	1
5	919	-4	-4	1	0	0	0	1	2	4	1	3	1	1	1	1	5	1	5	1	1	1	5	0	2	1	-4	-4	-4	-4	-4	-4	-4	2	1	1984	2	0	2	0	1	-4	-4	-2	6	1	-2	2	1
201501	920	8	-4	0	0	0	0	2	2	2	1	1	2	1	2	1	4	1	5	2	3	-4	-4	-4	1	-4	3	2	99	2	5	95	97	2	11	1981	3	0	2	0	0	-4	-4	-4	-4	0	-4	-4	1
200802	921	-4	-4	0	0	0	20	2	1	4	2	1	3	1	2	2	3	1	3	3	3	1	5	0	3	1	-4	-4	-4	-4	-4	-4	-4	1	11	1983	2	0	1	0	1	-4	-4	8000	-4	0	-4	-4	1
200502	922	7	-4	1	1	0	5	2	2	3	2	1	4	1	4	4	4	1	5	4	5	1	5	0	3	8	-4	-4	-4	-4	-4	-4	-4	2	6	1982	2	0	2	0	1	-4	-4	22000	-4	0	-4	-4	1
201001	923	4	-4	1	0	0	3	2	2	2	2	2	3	1	3	1	3	2	3	2	4	-4	-4	-4	2	-4	5	0	100	0	5	100	100	2	9	1981	1	0	2	0	1	-4	-4	48000	-4	0	-4	-4	0
200503	924	7	-4	1	0	0	0	1	2	3	2	3	2	2	3	1	2	1	4	1	2	1	5	1	1	4	-4	-4	-4	-4	-4	-4	-4	2	5	1982	1	0	2	0	1	-4	-4	48000	-4	0	-4	-4	0
200302	925	-4	-4	0	0	0	5	3	2	1	3	2	3	3	2	1	3	1	2	1	1	1	5	0	3	1	-4	-4	-4	-4	-4	-4	-4	2	3	1982	4	0	-4	-4	1	-4	-4	14000	-4	0	-4	-4	-4
200702	926	-4	-4	0	0	0	3	3	3	2	3	-2	3	3	4	-2	5	1	2	3	1	1	5	0	1	1	-4	-4	-4	-4	-4	-4	-4	1	4	1983	4	0	-4	-4	1	-4	-4	14000	-4	0	-4	-4	-4
200502	927	5	-4	0	0	1	3	2	2	3	3	1	1	1	2	2	4	2	4	1	3	-4	-4	-4	1	-4	10	10	80	30	10	70	100	1	10	1981	1	0	3	0	1	-4	-4	40000	-4	0	-4	-4	1
200902	928	7	-4	0	0	0	0	2	2	3	2	1	2	2	-2	-2	1	-2	4	-2	-2	1	5	0	3	8	-4	-4	-4	-4	-4	-4	-4	2	1	1983	1	0	3	0	1	-4	-4	40000	-4	0	-4	-4	1
5	929	-4	-4	0	0	0	0	3	2	2	2	2	3	2	1	2	3	1	5	1	1	1	3	1	2	6	-4	-4	-4	-4	-4	-4	-4	1	2	1983	3	0	3	0	1	-4	-4	60000	-4	0	-4	-4	1
200702	930	-4	-4	0	0	0	3	2	2	2	2	4	2	2	1	1	4	1	5	1	1	1	4	0	2	1	-4	-4	-4	-4	-4	-4	-4	2	11	1983	2	1	1	0	1	-4	-4	30000	-4	0	-4	-4	1
201001	931	-4	-4	0	0	0	0	2	2	3	3	3	2	2	1	1	3	1	5	1	1	1	4	0	1	1	-4	-4	-4	-4	-4	-4	-4	2	2	1984	3	0	3	0	-1	-4	-1	-4	-4	-1	-4	-4	-1
5	932	-4	-4	0	0	0	0	2	1	1	1	4	1	1	1	1	3	1	5	1	1	1	5	1	3	1	-4	-4	-4	-4	-4	-4	-4	2	11	1984	2	0	3	1	1	-4	-4	90254	-4	0	-4	-4	1
200603	933	5	-4	0	0	0	6	1	1	2	3	2	2	1	4	4	5	1	5	5	2	-4	-4	-4	1	-4	45	15	98	4	26	99	99	2	7	1981	2	0	2	0	1	-4	-4	0	-4	1	71300	-4	1
200902	934	-4	-4	0	0	0	0	2	1	3	1	3	2	1	1	1	4	1	4	1	1	1	4	0	3	1	-4	-4	-4	-4	-4	-4	-4	2	8	1984	2	0	2	0	1	-4	-4	0	-4	1	71300	-4	1
200201	935	-4	-4	0	0	0	0	2	2	3	2	3	2	2	1	1	5	1	5	1	1	1	4	0	2	4	-4	-4	-4	-4	-4	-4	-4	2	2	1983	1	0	1	0	1	-4	-4	60000	-4	0	-4	-4	1
5	936	-4	-4	0	0	0	10	2	2	3	2	2	2	2	2	1	5	1	5	2	1	1	4	0	1	5	-4	-4	-4	-4	-4	-4	-4	1	7	1984	3	0	2	0	1	-4	-4	44000	-4	0	-4	-4	1
-4	937	8	-4	1	0	0	0	1	1	3	1	1	1	1	1	1	4	1	5	1	1	1	5	0	1	1	-4	-4	-4	-4	-4	-4	-4	1	4	1982	1	0	1	0	0	-4	-4	-4	-4	0	-4	-4	1
-4	938	-4	-4	0	2	3	0	2	1	2	2	2	2	2	2	1	4	1	3	3	1	1	5	0	2	1	-4	-4	-4	-4	-4	-4	-4	1	7	1984	1	0	1	0	0	-4	-4	-4	-4	0	-4	-4	1
200703	939	5	-4	0	0	0	2	1	1	1	2	3	1	2	3	2	4	2	4	2	4	-4	-4	-4	2	-4	0	0	100	10	50	75	100	2	10	1980	-4	-4	-4	-4	-4	-4	-4	-4	-4	-4	-4	-4	-4
200802	940	7	-4	0	7	0	0	3	2	3	4	2	3	3	4	2	4	1	5	2	3	1	4	1	2	8	-4	-4	-4	-4	-4	-4	-4	1	8	1982	2	0	-4	-4	1	-4	-4	3500	-4	0	-4	-4	-4
-4	941	6	-4	0	0	1	20	-2	2	1	2	1	4	1	3	3	4	1	4	3	4	-4	-4	-4	2	-4	10	50	100	0	50	75	99	2	1	1980	-4	-4	-4	-4	-4	-4	-4	-4	-4	-4	-4	-4	-4
201101	942	3	-4	0	0	0	40	2	1	3	2	3	2	1	4	5	2	1	3	5	5	0	-4	0	1	13	-4	-4	-4	-4	-4	-4	-4	1	7	1982	2	0	1	0	1	-4	-4	30000	-4	0	-4	-4	1
200702	943	-4	-4	0	0	0	4	1	1	3	2	3	2	1	1	1	4	1	5	1	1	1	5	0	3	8	-4	-4	-4	-4	-4	-4	-4	1	10	1984	2	0	1	0	1	-4	-4	30000	-4	0	-4	-4	1
-4	944	8	-4	0	0	0	0	2	2	3	1	2	2	1	5	4	4	3	5	4	4	-4	-4	-4	2	-4	0	0	100	0	10	100	90	2	12	1981	3	0	3	0	1	-4	-4	90254	-4	0	-4	-4	1
200703	945	7	-4	0	0	0	5	2	1	2	3	2	2	1	3	2	4	2	4	3	5	-4	-4	-4	1	-4	5	1	100	5	7	98	90	2	10	1980	1	0	1	0	1	-4	-4	13000	-4	0	-4	-4	1
201703	946	6	-4	0	0	1	0	1	1	2	1	3	2	1	2	3	4	1	5	4	1	-4	-4	-4	1	-4	10	10	100	0	15	100	100	1	10	1981	3	0	3	0	1	-4	-4	17000	-4	0	-4	-4	1
-4	947	5	-4	0	1	0	5	2	2	2	2	1	2	3	4	4	4	1	5	5	5	-4	-4	-4	2	-4	0	0	100	10	10	100	100	2	11	1981	1	0	2	0	1	-4	-4	27000	-4	0	-4	-4	1
-4	948	-4	-4	0	0	0	0	1	2	3	1	3	2	1	1	1	5	1	5	1	1	1	4	0	2	4	-4	-4	-4	-4	-4	-4	-4	2	5	1984	1	0	2	0	1	-4	-4	27000	-4	0	-4	-4	1
200602	949	5	-4	0	0	0	2	3	3	1	3	1	4	1	3	3	3	2	4	3	3	-4	-4	-4	3	-4	5	0	100	0	1	100	100	2	7	1980	2	0	2	0	1	-4	-4	90254	-4	0	-4	-4	1
200804	950	-4	-4	0	0	0	0	2	1	3	2	3	1	1	1	1	3	1	5	1	1	1	5	0	1	1	-4	-4	-4	-4	-4	-4	-4	2	11	1984	2	0	2	0	1	-4	-4	90254	-4	0	-4	-4	1
200805	951	7	-4	0	0	0	28	1	1	4	1	2	3	1	4	5	3	1	5	5	3	-4	-4	-4	5	-4	50	10	100	30	30	100	100	2	8	1981	1	0	1	0	1	-4	-4	60000	-4	0	-4	-4	1
-4	952	-4	-4	0	0	0	5	2	2	2	2	3	2	2	1	1	3	1	5	1	1	1	5	0	1	1	-4	-4	-4	-4	-4	-4	-4	2	11	1984	1	0	1	0	1	-4	-4	60000	-4	0	-4	-4	1
5	953	-4	-4	0	0	0	2	1	1	2	2	3	2	1	2	1	3	2	4	2	1	1	4	0	2	2	-4	-4	-4	-4	-4	-4	-4	1	10	1984	1	0	2	0	1	-4	-4	36000	-4	1	36000	-4	1
201002	954	5	-4	0	0	0	5	2	2	2	2	2	2	2	5	4	3	2	4	5	4	-4	-4	-4	1	-4	50	0	100	5	80	100	90	2	1	1981	1	0	1	0	1	-4	-4	35000	-4	0	-4	-4	1
201003	955	-4	-4	0	0	0	1	2	2	1	2	3	2	2	1	1	4	1	4	2	2	1	5	1	2	7	-4	-4	-4	-4	-4	-4	-4	2	3	1984	1	0	1	0	1	-4	-4	43000	-4	0	-4	-4	1
200902	956	-4	-4	0	0	0	1	2	1	4	2	4	2	1	1	1	3	1	4	1	1	1	4	0	1	2	-4	-4	-4	-4	-4	-4	-4	1	3	1983	2	1	-4	-4	1	-4	-4	45000	-4	0	-4	-4	-4
4	957	-4	-4	0	0	0	3	1	1	2	1	4	2	1	1	1	3	1	4	1	1	1	4	0	2	8	-4	-4	-4	-4	-4	-4	-4	1	10	1984	2	0	2	0	1	-4	-4	90254	-4	0	-4	-4	1
200901	958	5	-4	2	0	0	0	2	2	3	3	2	2	2	3	1	3	1	3	4	2	-4	-4	-4	2	-4	15	5	98	5	1	90	95	1	6	1980	2	0	3	0	1	-4	-4	16500	-4	0	-4	-4	1
5	959	-4	-4	0	0	0	6	2	2	2	3	2	3	1	1	1	5	1	4	1	2	1	5	0	2	2	-4	-4	-4	-4	-4	-4	-4	1	9	1983	2	0	3	0	1	-4	-4	16500	-4	0	-4	-4	1
-4	960	7	-4	2	0	0	4	1	1	2	1	3	1	1	2	1	4	1	5	2	1	-4	-4	-4	1	-4	2	5	90	5	15	80	90	1	2	1980	1	0	1	0	1	-4	-4	25000	-4	0	-4	-4	1
200902	961	-4	-4	0	0	0	0	1	1	3	2	4	3	1	1	1	4	1	5	2	2	1	5	0	3	1	-4	-4	-4	-4	-4	-4	-4	2	5	1984	3	0	1	0	1	-4	-4	90254	-4	0	-4	-4	1
200002	962	5	-4	0	0	0	0	2	2	2	3	2	2	3	2	2	3	2	3	4	4	-4	-4	-4	1	-4	5	3	100	27	50	45	65	1	1	1980	2	0	1	0	1	-4	-4	20000	-4	1	-1500	-4	1
200802	963	-4	-4	0	0	0	0	2	1	2	1	4	2	1	1	1	2	1	5	1	1	1	5	1	1	1	-4	-4	-4	-4	-4	-4	-4	1	10	1984	2	0	1	0	1	-4	-4	20000	-4	1	-1500	-4	1
200904	964	8	-4	0	0	0	0	2	1	3	2	2	1	1	3	3	5	1	5	3	2	1	5	1	2	8	-4	-4	-4	-4	-4	-4	-4	2	10	1982	1	0	1	0	1	-4	-4	7000	-4	1	2500	-4	1
-4	965	-4	-4	0	0	1	10	2	2	2	2	3	3	2	2	1	3	1	5	1	1	1	5	0	2	8	-4	-4	-4	-4	-4	-4	-4	2	3	1984	1	0	1	0	1	-4	-4	5000	-4	0	-4	-4	1
200802	966	-4	-4	0	0	0	8	1	1	2	1	3	1	1	1	1	4	1	5	1	1	1	5	0	1	1	-4	-4	-4	-4	-4	-4	-4	2	11	1984	1	0	1	0	0	-4	-4	-4	-4	0	-4	-4	0
200902	967	6	-4	0	0	0	0	2	2	2	2	3	2	2	1	1	5	1	5	1	1	1	5	0	1	1	-4	-4	-4	-4	-4	-4	-4	2	5	1982	1	0	1	0	1	-4	-4	90254	-4	0	-4	-4	1
200604	968	7	-4	0	0	0	2	2	2	3	1	2	1	1	2	3	3	1	3	2	1	-4	-4	-4	1	-4	10	10	100	20	10	85	100	1	6	1981	2	1	1	0	0	-4	-4	-4	-4	0	-4	-4	1
200602	969	-4	-4	0	0	0	0	2	2	2	1	2	1	2	2	2	5	2	5	3	3	1	5	0	1	8	-4	-4	-4	-4	-4	-4	-4	2	9	1984	2	1	1	0	0	-4	-4	-4	-4	0	-4	-4	1
200803	970	-4	-4	0	25	2	1	2	1	2	3	3	4	2	2	1	1	1	4	3	2	0	-4	0	2	8	-4	-4	-4	-4	-4	-4	-4	1	2	1983	1	0	3	0	1	-4	-4	7000	-4	0	-4	-4	1
201001	971	-4	-4	0	0	0	0	2	1	4	2	3	1	1	1	1	5	1	5	1	1	-3	-3	-3	1	1	-4	-4	-4	-4	-4	-4	-4	2	1	1983	3	1	3	0	1	-4	-4	51000	-4	0	-4	-4	1
5	972	7	-4	0	0	0	10	2	1	3	2	3	3	1	2	3	2	1	5	2	4	1	5	0	1	13	-4	-4	-4	-4	-4	-4	-4	1	5	1982	2	0	2	0	1	-4	-4	-2	2	0	-4	-4	1
201309	973	-4	-4	2	2	0	0	2	1	2	2	-2	2	1	2	1	5	1	5	3	3	1	4	1	2	1	-4	-4	-4	-4	-4	-4	-4	1	4	1984	2	0	3	0	0	-4	-4	-4	-4	0	-4	-4	1
200902	974	-4	-4	0	0	0	20	2	2	3	2	1	3	2	1	1	3	1	5	1	1	1	4	0	2	8	-4	-4	-4	-4	-4	-4	-4	1	11	1982	1	0	1	0	1	-4	-4	6400	-4	1	8032	-4	1
200602	975	5	-4	0	0	0	12	2	2	2	1	3	2	1	3	3	3	1	4	2	3	-4	-4	-4	1	-4	50	50	100	50	50	50	100	1	11	1980	2	0	2	0	1	-4	-4	14000	-4	0	-4	-4	1
200503	976	5	-4	1	1	0	20	2	2	2	3	2	2	2	2	4	4	2	4	2	4	-4	-4	-4	2	-4	40	40	90	30	30	75	80	1	11	1981	2	0	2	0	1	-4	-4	14000	-4	0	-4	-4	1
200602	977	6	-4	0	5	0	8	3	3	2	2	2	2	1	2	2	4	1	5	2	3	1	5	0	1	4	-4	-4	-4	-4	-4	-4	-4	1	6	1982	2	0	3	0	1	-4	-4	35000	-4	0	-4	-4	1
200802	978	8	-4	0	0	0	0	1	2	4	2	2	2	1	1	1	4	1	5	1	4	-4	-4	-4	1	-4	2	3	99	0	6	90	87	1	8	1980	1	0	2	0	1	-4	-4	35000	-4	1	60000	-4	1
200902	979	8	-4	0	0	0	2	1	1	2	2	2	2	1	1	1	5	1	5	1	1	1	4	1	1	1	-4	-4	-4	-4	-4	-4	-4	2	7	1982	1	0	2	0	1	-4	-4	35000	-4	1	60000	-4	1
200502	980	6	-4	0	0	0	20	1	2	3	2	3	2	1	3	4	4	1	5	4	4	1	5	1	1	1	-4	-4	-4	-4	-4	-4	-4	1	10	1982	1	0	3	1	1	-4	-4	2000	-4	0	-4	-4	0
200503	981	5	-4	0	0	0	0	1	2	2	2	1	2	1	4	3	4	2	4	1	1	-4	-4	-4	1	-4	5	0	100	0	0	100	100	1	3	1981	1	0	-4	-4	1	-4	-4	90254	-4	0	-4	-4	-4
6	982	8	-4	0	0	0	2	2	2	3	2	3	2	2	1	1	3	1	4	2	2	1	5	1	1	7	-4	-4	-4	-4	-4	-4	-4	1	1	1982	1	0	-4	-4	0	-4	-4	-4	-4	0	-4	-4	-4
200702	983	-4	-4	0	1	0	0	2	2	2	2	2	2	2	1	1	4	1	3	1	1	1	5	0	1	1	-4	-4	-4	-4	-4	-4	-4	2	10	1984	3	0	3	0	1	-4	-4	22000	-4	0	-4	-4	1
200702	984	7	-4	1	0	0	0	2	1	3	2	2	2	1	1	1	1	1	5	1	1	-4	-4	-4	1	-4	1	2	100	50	25	95	98	2	7	1981	4	0	2	0	1	-4	-4	47000	-4	0	-4	-4	0
-4	985	3	1	2	0	1	30	3	2	2	3	1	3	3	5	4	3	3	3	5	4	-4	-4	-4	3	-4	90	100	10	100	50	0	25	2	11	1981	2	0	2	0	0	-4	-4	-4	-4	0	-4	-4	0
5	986	5	-4	-4	-4	-4	-4	-4	-4	-4	-4	-4	-4	-4	4	4	4	1	5	4	3	-4	-4	-4	3	-4	50	50	100	100	50	100	100	2	8	1980	5	1	-4	-4	0	-4	-4	-4	-4	0	-4	-4	-4
201002	987	7	-4	2	0	1	50	2	2	1	3	4	2	1	3	5	4	3	3	5	5	1	2	0	1	1	-4	-4	-4	-4	-4	-4	-4	1	1	1983	5	1	-4	-4	0	-4	-4	-4	-4	0	-4	-4	-4
200702	988	-4	-4	0	0	0	0	2	1	4	1	-2	2	1	1	1	5	1	5	1	1	1	4	1	2	8	-4	-4	-4	-4	-4	-4	-4	2	5	1983	2	0	1	0	1	-4	-4	40000	-4	0	-4	-4	1
200901	989	-4	-4	0	0	0	0	2	2	2	1	3	2	1	1	1	5	1	5	1	1	1	4	0	1	4	-4	-4	-4	-4	-4	-4	-4	2	6	1983	1	0	1	0	1	-4	-4	38000	-4	0	-4	-4	1
200704	990	8	-4	2	1	0	0	1	2	3	2	1	2	2	1	3	4	1	4	3	3	-4	-4	-4	1	-4	10	10	100	10	10	75	100	1	10	1981	-4	-4	-4	-4	-4	-4	-4	-4	-4	-4	-4	-4	-4
200601	991	5	-4	1	0	0	1	2	2	3	2	3	2	2	3	2	5	2	5	2	4	-4	-4	-4	1	-4	0	50	100	50	0	100	100	1	1	1980	-4	-4	-4	-4	-4	-4	-4	-4	-4	-4	-4	-4	-4
5	992	-4	-4	1	10	0	1	2	2	3	1	2	3	3	4	4	4	2	3	5	4	1	5	0	1	7	-4	-4	-4	-4	-4	-4	-4	2	2	1983	2	0	-4	-4	1	-4	-4	49000	-4	0	-4	-4	-4
200902	993	6	-4	0	0	0	0	3	3	2	3	2	4	1	3	4	3	2	3	3	2	-4	-4	-4	2	-4	10	10	80	0	5	100	100	2	12	1981	-4	-4	-4	-4	-4	-4	-4	-4	-4	-4	-4	-4	-4
201504	994	-4	-4	0	0	0	0	2	2	2	2	2	2	2	2	1	4	1	5	1	1	1	4	0	1	1	-4	-4	-4	-4	-4	-4	-4	1	4	1983	1	0	4	1	0	-4	-4	-4	-4	1	7000	-4	1
200901	995	7	5	-4	-4	-4	-4	2	2	3	2	2	3	2	5	5	3	3	4	5	4	-4	-4	-4	2	-4	25	0	100	0	0	20	50	2	5	1980	1	0	-4	-4	1	-4	-4	24000	-4	0	-4	-4	-4
200401	996	6	-4	0	0	0	5	2	3	1	2	1	2	2	5	3	2	2	3	3	4	-4	-4	-4	2	-4	75	0	100	50	75	100	100	2	7	1981	1	0	1	0	1	-4	-4	40000	-4	0	-4	-4	1
200702	997	5	-4	0	0	0	2	2	2	1	2	2	2	2	2	2	4	2	5	2	2	-4	-4	-4	1	-4	0	1	100	20	10	90	99	1	6	1980	2	0	2	0	1	-4	-4	30000	-4	0	-4	-4	1
4	998	4	-4	3	0	0	2	3	3	2	2	1	3	2	3	3	3	3	3	3	2	1	5	0	2	4	-4	-4	-4	-4	-4	-4	-4	1	12	1982	2	0	3	0	1	-4	-4	17000	-4	0	-4	-4	1
200205	999	-4	-4	0	0	1	2	2	2	2	1	2	2	2	3	1	3	3	2	2	3	1	3	0	1	8	-4	-4	-4	-4	-4	-4	-4	1	12	1982	5	1	3	0	0	-4	-4	-4	-4	0	-4	-4	0
4	1000	5	-4	0	0	0	0	2	3	1	3	3	4	2	5	2	3	3	-2	4	3	-4	-4	-4	1	-4	0	0	100	0	5	100	100	1	4	1981	-4	-4	-4	-4	-4	-4	-4	-4	-4	-4	-4	-4	-4
200701	1001	5	-4	0	0	1	1	2	2	1	2	1	4	3	3	4	4	2	2	3	2	1	4	0	1	7	-4	-4	-4	-4	-4	-4	-4	1	6	1982	-4	-4	-4	-4	-4	-4	-4	-4	-4	-4	-4	-4	-4
5	1002	-4	-4	0	2	0	3	2	2	2	2	2	2	2	4	4	3	4	3	4	3	1	5	0	3	2	-4	-4	-4	-4	-4	-4	-4	1	8	1984	-4	-4	-4	-4	-4	-4	-4	-4	-4	-4	-4	-4	-4
200801	1003	-4	-4	5	0	0	16	2	1	3	2	2	2	2	3	2	4	2	5	2	3	-3	-3	-3	1	8	-4	-4	-4	-4	-4	-4	-4	2	1	1982	-4	-4	-4	-4	-4	-4	-4	-4	-4	-4	-4	-4	-4
200903	1004	-4	-4	1	1	0	0	2	2	1	3	1	3	4	5	4	4	3	2	4	3	1	5	0	2	13	-4	-4	-4	-4	-4	-4	-4	1	9	1984	-4	-4	-4	-4	-4	-4	-4	-4	-4	-4	-4	-4	-4
5	1005	-4	-4	1	0	0	1	4	2	3	3	4	2	1	3	1	5	4	5	1	1	0	-4	0	1	8	-4	-4	-4	-4	-4	-4	-4	1	10	1982	2	0	2	0	1	-4	-4	8000	-4	0	-4	-4	1
200701	1006	-4	-4	0	1	1	0	1	2	2	3	2	1	3	2	1	5	3	5	2	2	1	3	0	4	4	-4	-4	-4	-4	-4	-4	-4	1	11	1984	2	0	2	0	1	-4	-4	8000	-4	0	-4	-4	1
201001	1007	-4	-4	0	0	0	0	2	2	1	2	2	1	2	3	1	4	1	5	1	2	1	5	0	3	1	-4	-4	-4	-4	-4	-4	-4	1	7	1983	2	0	4	0	1	-4	-4	2900	-4	0	-4	-4	1
5	1008	7	-4	0	0	0	2	2	3	2	1	1	3	1	5	4	4	1	5	5	5	-4	-4	-4	1	-4	10	0	100	0	0	50	99	2	5	1980	4	0	4	0	1	-4	-4	13000	-4	0	-4	-4	1
6	1009	8	-4	0	1	0	0	2	1	2	1	2	2	2	2	2	3	1	5	2	1	1	5	0	1	4	-4	-4	-4	-4	-4	-4	-4	1	5	1982	4	0	4	0	1	-4	-4	13000	-4	0	-4	-4	1
200302	1010	-4	-4	0	0	0	4	3	2	1	2	1	2	4	3	1	3	4	4	3	3	1	4	1	2	10	-4	-4	-4	-4	-4	-4	-4	2	11	1983	-4	-4	-4	-4	-4	-4	-4	-4	-4	-4	-4	-4	-4
201002	1011	7	-4	1	3	0	5	3	3	2	2	2	2	2	3	2	3	1	4	4	3	-4	-4	-4	1	-4	8	1	98	35	32	78	85	1	8	1981	1	0	3	0	1	-4	-4	41000	-4	0	-4	-4	1
200602	1012	-4	-4	2	0	0	0	2	2	2	2	3	2	1	1	1	4	1	5	1	1	1	5	0	3	8	-4	-4	-4	-4	-4	-4	-4	1	8	1983	1	0	3	0	1	-4	-4	41000	-4	0	-4	-4	1
5	1013	-4	-4	0	0	0	0	1	1	3	1	3	2	1	1	1	5	1	5	3	1	1	5	0	1	2	-4	-4	-4	-4	-4	-4	-4	1	4	1983	2	0	3	0	0	-4	-4	-4	-4	1	3000	-4	1
4	1014	6	-4	9	0	0	30	2	2	4	1	2	2	3	2	3	5	4	4	4	5	1	2	0	1	8	-4	-4	-4	-4	-4	-4	-4	1	7	1982	2	0	2	0	1	-4	-4	32000	-4	0	-4	-4	1
-4	1015	-4	-4	1	0	0	0	2	1	1	1	2	1	2	2	1	2	2	4	1	2	1	4	0	1	1	-4	-4	-4	-4	-4	-4	-4	1	8	1983	2	0	2	0	1	-4	-4	32000	-4	0	-4	-4	1
201303	1016	6	-4	0	0	0	0	1	2	1	2	2	1	2	2	1	5	1	3	2	2	-4	-4	-4	2	-4	10	10	100	0	18	40	100	1	1	1980	1	0	1	0	1	-4	-4	32000	-4	0	-4	-4	1
5	1017	-4	-4	0	0	0	0	1	1	1	1	1	1	2	2	1	4	2	5	1	1	0	-4	0	2	1	-4	-4	-4	-4	-4	-4	-4	2	3	1984	1	0	1	0	1	-4	-4	32000	-4	0	-4	-4	1
5	1018	-4	-4	0	3	1	2	2	2	1	2	2	3	1	1	1	2	1	3	1	1	1	5	0	1	1	-4	-4	-4	-4	-4	-4	-4	1	11	1982	2	0	1	0	1	-4	-4	90254	-4	0	-4	-4	1
200904	1019	-4	-4	0	0	0	0	1	1	1	4	1	1	2	2	2	4	2	5	2	2	1	5	0	1	1	-4	-4	-4	-4	-4	-4	-4	1	5	1983	1	0	1	0	1	-4	-4	55000	-4	0	-4	-4	1
200702	1020	6	-4	0	0	0	0	2	2	1	4	2	1	2	4	3	3	1	3	3	3	-4	-4	-4	1	-4	10	10	100	-2	-2	90	100	1	11	1981	1	0	1	0	1	-4	-4	18000	-4	0	-4	-4	1
200702	1021	-4	-4	0	0	0	0	1	2	3	2	3	3	1	2	1	3	1	4	1	2	1	5	1	1	1	-4	-4	-4	-4	-4	-4	-4	2	10	1984	1	0	1	0	1	-4	-4	50000	-4	0	-4	-4	1
4	1022	6	-4	0	0	0	0	2	2	2	2	2	1	2	3	3	4	2	3	4	3	-4	-4	-4	3	-4	15	0	100	0	15	100	100	2	12	1981	1	0	-4	-4	1	-4	-4	38000	-4	0	-4	-4	-4
-4	1023	-4	-4	0	0	0	0	2	1	2	2	2	2	1	1	1	4	1	5	1	2	1	5	1	2	8	-4	-4	-4	-4	-4	-4	-4	2	12	1983	1	0	1	0	1	-4	-4	-2	2	0	-4	-4	1
200804	1024	8	-4	0	0	0	3	2	2	3	2	2	2	2	3	2	3	1	3	2	2	-4	-4	-4	1	-4	30	20	99	0	-2	99	100	2	4	1981	1	0	1	0	1	-4	-4	36000	-4	0	-4	-4	1
4	1025	7	-4	0	0	0	0	2	1	2	1	3	3	1	1	2	5	1	5	2	2	-4	-4	-4	3	-4	10	5	99	0	50	80	95	1	3	1981	2	0	2	0	0	-4	-4	-4	-4	0	-4	-4	1
199903	1026	6	-4	0	2	0	3	2	2	1	1	3	2	1	4	3	5	2	3	2	1	-4	-4	-4	1	-4	50	10	100	25	15	50	100	1	11	1980	2	0	3	1	0	-4	-4	-4	-4	0	-4	-4	1
0	1027	5	-4	0	0	0	0	2	2	2	2	2	3	3	4	2	4	1	3	5	4	-4	-4	-4	1	-4	0	10	99	0	0	90	99	1	8	1981	3	0	3	0	0	-4	-4	-4	-4	0	-4	-4	1
4	1028	-4	-4	0	0	1	0	2	2	2	2	3	2	2	3	1	5	2	4	1	1	1	4	1	1	7	-4	-4	-4	-4	-4	-4	-4	1	8	1983	3	0	3	0	0	-4	-4	-4	-4	0	-4	-4	1
199902	1029	4	-4	0	0	0	0	3	3	3	2	1	3	2	4	2	3	1	4	4	4	0	-4	1	3	8	-4	-4	-4	-4	-4	-4	-4	2	4	1982	1	0	-4	-4	1	-4	-4	40000	-4	0	-4	-4	-4
201002	1030	6	-4	0	1	0	0	2	1	2	2	2	1	1	4	2	3	1	4	2	2	-4	-4	-4	1	-4	10	0	100	0	1	52	100	1	11	1981	3	1	-4	-4	0	-4	-4	-4	-4	0	-4	-4	-4
200702	1031	6	-4	0	0	0	3	2	1	3	2	2	2	3	3	1	3	1	3	3	4	1	5	1	1	1	-4	-4	-4	-4	-4	-4	-4	1	3	1982	2	0	4	1	1	-4	-4	16000	-4	0	-4	-4	0
201002	1032	-4	-4	0	2	0	1	1	1	3	1	3	1	1	1	1	5	1	5	1	2	1	5	1	1	12	-4	-4	-4	-4	-4	-4	-4	1	8	1982	5	1	-4	-4	0	-4	-4	-4	-4	0	-4	-4	-4
200303	1033	-4	-4	1	0	2	1	2	1	3	3	3	2	2	2	1	1	1	3	1	1	1	5	1	2	1	-4	-4	-4	-4	-4	-4	-4	2	10	1983	5	1	-4	-4	0	-4	-4	-4	-4	0	-4	-4	-4
200401	1034	-4	-4	0	1	5	10	2	4	1	1	1	1	1	5	4	3	3	2	2	2	1	2	0	2	1	-4	-4	-4	-4	-4	-4	-4	1	6	1982	4	1	-4	-4	1	-4	-4	929	-4	0	-4	-4	-4
200803	1035	7	-4	1	1	0	4	2	3	2	2	2	3	2	2	2	4	2	4	3	4	-4	-4	-4	2	-4	20	20	100	10	10	90	90	2	10	1981	-4	-4	-4	-4	-4	-4	-4	-4	-4	-4	-4	-4	-4
200701	1036	-4	-4	-2	30	0	5	3	3	1	2	2	2	4	2	1	4	3	5	1	3	1	5	0	1	1	-4	-4	-4	-4	-4	-4	-4	1	3	1984	4	1	-4	-4	0	-4	-4	-4	-4	0	-4	-4	-4
5	1037	-4	-4	0	0	0	3	3	2	3	2	3	2	4	1	1	5	1	4	1	2	1	5	0	3	7	-4	-4	-4	-4	-4	-4	-4	1	9	1982	1	0	3	0	0	-4	-4	-4	-4	1	1250	-4	0
200602	1038	-4	-4	3	5	7	5	4	2	2	2	3	3	2	1	1	2	1	4	1	5	0	-4	1	5	1	-4	-4	-4	-4	-4	-4	-4	1	1	1984	1	0	3	0	0	-4	-4	-4	-4	1	1250	-4	0
4	1039	-4	-4	0	1	1	0	2	1	2	1	3	1	2	2	1	5	1	5	1	2	1	4	0	2	4	-4	-4	-4	-4	-4	-4	-4	2	6	1984	4	1	3	0	0	-4	-4	-4	-4	0	-4	-4	0
200802	1040	4	-4	0	0	0	0	2	2	3	3	2	2	3	3	3	4	3	3	4	4	-4	-4	-4	4	-4	0	0	100	100	25	70	100	2	12	1981	2	1	-4	-4	0	-4	-4	-4	-4	0	-4	-4	-4
5	1041	2	-4	0	1	12	0	2	2	2	2	2	2	3	2	2	2	3	1	2	2	-4	-4	-4	3	-4	0	100	100	0	0	100	100	1	3	1981	3	0	-4	-4	0	-4	-4	-4	-4	0	-4	-4	-4
200802	1042	3	-4	0	0	1	9	2	2	2	3	3	2	2	5	2	4	1	3	1	3	1	2	0	1	1	-4	-4	-4	-4	-4	-4	-4	2	9	1982	3	0	-4	-4	0	-4	-4	-4	-4	0	-4	-4	-4
4	1043	5	-4	0	0	0	0	2	2	2	2	3	2	2	1	1	4	1	4	1	2	-4	-4	-4	2	-4	0	0	100	0	0	75	100	2	8	1980	3	0	-4	-4	0	-4	-4	-4	-4	0	-4	-4	-4
5	1044	-4	-4	0	0	0	0	2	2	3	2	4	2	2	1	1	5	2	1	3	4	1	4	0	2	1	-4	-4	-4	-4	-4	-4	-4	1	7	1983	3	0	-4	-4	0	-4	-4	-4	-4	0	-4	-4	-4
200902	1045	-2	-4	0	0	0	3	3	3	1	3	2	4	4	4	4	5	3	3	4	3	-4	-4	-4	4	-4	0	0	100	0	0	100	50	2	8	1980	4	1	-4	-4	0	-4	-4	-4	-4	0	-4	-4	-4
200704	1046	-4	-4	1	0	2	1	2	1	2	2	1	2	3	1	1	2	3	2	1	2	1	3	1	4	13	-4	-4	-4	-4	-4	-4	-4	1	6	1983	4	1	-4	-4	0	-4	-4	-4	-4	0	-4	-4	-4
200903	1047	8	-4	1	0	5	0	2	2	3	1	1	3	4	5	5	3	1	2	5	5	-4	-4	-4	3	-4	100	100	100	100	50	100	100	2	6	1980	3	1	-4	-4	0	-4	-4	-4	-4	0	-4	-4	-4
200902	1048	-4	-4	0	0	0	0	1	1	2	2	2	2	3	2	2	5	1	4	1	1	1	5	0	3	1	-4	-4	-4	-4	-4	-4	-4	2	4	1983	1	0	-4	-4	0	-4	-4	-4	-4	0	-4	-4	-4
200602	1049	-4	-4	0	0	0	0	2	2	2	2	2	2	2	1	1	3	1	3	1	1	1	4	0	3	1	-4	-4	-4	-4	-4	-4	-4	1	8	1983	2	0	-4	-4	1	-4	-4	22000	-4	0	-4	-4	-4
200701	1050	3	-4	2	1	0	30	2	2	1	3	2	2	3	4	2	3	5	2	5	4	-4	-4	-4	4	-4	50	50	60	100	80	80	20	2	1	1981	4	0	-4	-4	1	-4	-4	2000	-4	0	-4	-4	-4
5	1051	-4	-4	0	3	3	10	1	2	4	2	2	3	2	1	1	3	1	2	1	2	1	3	0	2	6	-4	-4	-4	-4	-4	-4	-4	1	3	1982	4	0	-4	-4	1	-4	-4	2000	-4	0	-4	-4	-4
5	1052	-4	-4	0	3	3	3	2	2	3	2	3	3	2	5	5	1	1	1	5	1	1	3	1	1	4	-4	-4	-4	-4	-4	-4	-4	2	8	1983	2	0	-4	-4	0	-4	-4	-4	-4	0	-4	-4	-4
200602	1053	8	-4	0	0	0	0	3	1	1	3	2	3	2	4	3	4	5	3	5	3	-4	-4	-4	1	-4	0	0	100	80	5	85	100	1	12	1981	3	0	-4	-4	0	-4	-4	-4	-4	0	-4	-4	-4
5	1054	-4	-4	0	1	2	0	2	2	4	4	3	2	4	2	1	5	1	5	1	2	1	4	0	1	1	-4	-4	-4	-4	-4	-4	-4	2	1	1983	3	1	-4	-4	1	-4	-4	548	-4	-1	-4	-4	-4
200902	1055	-4	-4	0	0	1	0	1	1	3	3	2	2	2	1	1	3	1	3	1	1	1	5	0	3	1	-4	-4	-4	-4	-4	-4	-4	2	11	1982	3	0	-4	-4	1	-4	-4	15000	-4	0	-4	-4	-4
200902	1056	6	-4	2	0	0	0	2	2	3	3	2	2	3	3	2	2	1	5	5	4	-4	-4	-4	2	-4	3	0	100	15	30	100	100	2	1	1980	3	0	-4	-4	1	-4	-4	12480	-4	0	-4	-4	-4
4	1057	3	-4	0	0	0	0	3	3	4	2	2	2	4	4	2	4	5	2	3	5	-4	-4	-4	1	-4	0	0	100	0	0	100	45	2	6	1981	3	0	-4	-4	1	-4	-4	12480	-4	0	-4	-4	-4
5	1058	3	-4	0	1	0	6	2	2	2	2	2	2	2	4	2	3	2	3	3	3	1	3	0	3	4	-4	-4	-4	-4	-4	-4	-4	1	3	1982	3	0	-4	-4	1	-4	-4	22000	-4	0	-4	-4	-4
4	1059	-4	-4	1	0	2	0	2	2	3	2	3	3	2	1	1	2	1	5	1	1	1	3	0	2	1	-4	-4	-4	-4	-4	-4	-4	1	11	1984	2	0	-4	-4	1	-4	-4	5800	-4	0	-4	-4	-4
200502	1060	-4	-4	0	0	0	0	1	1	3	1	3	1	1	2	1	4	1	5	1	1	1	5	1	1	1	-4	-4	-4	-4	-4	-4	-4	2	3	1984	2	0	-4	-4	0	-4	-4	-4	-4	0	-4	-4	-4
4	1061	-4	-4	0	0	0	0	2	2	3	2	3	3	2	3	2	5	2	3	2	2	1	5	0	4	1	-4	-4	-4	-4	-4	-4	-4	2	9	1983	2	0	-4	-4	1	-4	-4	3001	-4	0	-4	-4	-4
200701	1062	6	-4	0	15	0	7	1	1	3	3	1	4	2	4	2	3	2	2	4	5	-4	-4	-4	3	-4	50	50	75	0	50	0	100	1	2	1981	3	1	-4	-4	1	-4	-4	23000	-4	0	-4	-4	-4
5	1063	5	-4	0	80	4	0	3	3	2	2	3	3	3	3	4	3	2	3	5	5	0	-4	0	2	13	-4	-4	-4	-4	-4	-4	-4	1	12	1982	3	0	3	1	1	-4	-4	-2	3	0	-4	-4	1
-4	1064	7	-4	1	0	2	10	3	3	2	2	2	3	2	3	4	4	1	5	5	2	-4	-4	-4	1	-4	15	2	100	30	15	100	100	2	1	1981	3	0	3	0	1	-4	-4	-2	-2	0	-4	-4	1
200602	1065	5	-4	2	0	0	0	2	2	3	3	2	2	2	3	3	3	1	3	3	3	-4	-4	-4	1	-4	0	0	100	0	-1	100	100	1	8	1980	4	0	4	0	1	-4	-4	15000	-4	0	-4	-4	1
200903	1066	-4	-4	0	1	0	0	2	3	2	2	3	2	3	3	1	4	2	5	3	5	1	3	1	1	8	-4	-4	-4	-4	-4	-4	-4	2	2	1984	3	0	3	0	1	-4	-4	6000	-4	0	-4	-4	1
5	1067	-4	-4	0	0	0	0	1	1	4	2	1	3	1	2	1	4	1	4	1	4	0	-4	0	1	7	-4	-4	-4	-4	-4	-4	-4	2	5	1983	4	0	2	0	1	-4	-4	2200	-4	0	-4	-4	1
200602	1068	-4	-4	1	0	1	0	2	2	2	2	4	2	1	1	1	2	1	4	1	1	1	4	0	2	1	-4	-4	-4	-4	-4	-4	-4	1	8	1984	4	0	2	0	1	-4	-4	2200	-4	0	-4	-4	1
-4	1069	5	-4	0	0	1	3	2	2	3	2	1	2	1	4	3	3	2	3	2	2	1	4	0	1	2	-4	-4	-4	-4	-4	-4	-4	1	11	1982	1	0	1	0	1	-4	-4	45000	-4	0	-4	-4	1
201102	1070	6	-4	0	1	0	0	2	2	2	2	1	2	2	3	2	4	1	5	2	2	-4	-4	-4	1	-4	0	0	100	0	50	50	100	2	10	1981	1	0	1	0	1	-4	-4	26000	-4	0	-4	-4	1
4	1071	-4	-4	0	0	1	0	1	2	2	2	4	3	1	1	1	5	1	4	1	2	1	4	0	3	1	-4	-4	-4	-4	-4	-4	-4	1	6	1984	3	0	2	0	1	-4	-4	35000	-4	0	-4	-4	0
199902	1072	6	-4	1	0	1	0	2	2	1	2	1	4	2	4	4	3	2	3	4	4	-4	-4	-4	2	-4	0	0	100	50	0	100	100	1	9	1980	2	0	1	0	1	-4	-4	-1	3	0	-4	-4	1
-4	1073	8	-4	0	0	0	0	2	2	3	2	2	2	1	3	3	5	1	5	5	2	-4	-4	-4	1	-4	20	0	100	20	20	100	100	2	3	1981	4	0	3	0	1	-4	-4	54078	-4	0	-4	-4	1
6	1074	-4	-4	0	0	0	0	1	2	3	1	3	2	1	3	2	5	1	5	2	1	1	4	0	1	13	-4	-4	-4	-4	-4	-4	-4	1	1	1983	4	0	3	0	1	-4	-4	54078	-4	0	-4	-4	1
200702	1075	5	-4	0	2	1	5	1	2	1	1	1	1	2	5	3	3	2	3	5	5	1	5	1	2	8	-4	-4	-4	-4	-4	-4	-4	2	4	1983	1	0	4	0	1	-4	-4	-2	3	0	-4	-4	0
-4	1076	6	-4	0	0	0	0	1	1	3	1	4	1	1	3	2	4	1	5	2	1	1	5	0	2	1	-4	-4	-4	-4	-4	-4	-4	2	1	1982	2	0	2	0	1	-4	-4	22000	-4	0	-4	-4	1
200601	1077	-4	-4	0	0	0	0	2	3	3	2	3	2	1	1	1	5	1	4	1	1	1	4	0	1	8	-4	-4	-4	-4	-4	-4	-4	2	11	1983	2	0	2	0	1	-4	-4	22000	-4	0	-4	-4	1
200802	1078	-4	-4	0	0	0	0	2	2	2	2	3	2	2	2	1	5	1	5	3	2	1	4	0	1	13	-4	-4	-4	-4	-4	-4	-4	1	9	1983	2	0	2	0	0	-4	-4	-4	-4	0	-4	-4	1
-4	1079	5	-4	1	0	0	0	2	3	2	1	3	2	1	3	2	5	1	4	1	2	-4	-4	-4	1	-4	0	0	100	0	10	100	100	1	11	1980	2	0	3	0	1	-4	-4	-2	5	0	-4	-4	1
201502	1080	-4	-4	0	0	0	0	2	2	3	2	3	2	2	4	4	5	2	4	4	4	1	5	0	2	8	-4	-4	-4	-4	-4	-4	-4	2	7	1983	2	0	3	0	1	-4	-4	-2	5	0	-4	-4	1
0	1081	-4	-4	0	0	0	0	2	2	2	2	2	2	2	2	1	4	1	5	1	1	1	5	1	2	2	-4	-4	-4	-4	-4	-4	-4	1	11	1983	2	0	2	0	1	-4	-4	36000	-4	0	-4	-4	1
200902	1082	-4	-4	0	0	0	0	1	1	2	1	3	2	1	2	1	5	1	5	1	1	1	5	1	2	4	-4	-4	-4	-4	-4	-4	-4	2	12	1982	1	0	1	0	1	-4	-4	21000	-4	0	-4	-4	1
200203	1083	7	-4	0	0	0	0	2	1	2	2	2	1	1	4	3	5	1	5	4	2	-4	-4	-4	1	-4	10	8	99	1	8	99	99	2	2	1980	1	0	1	0	1	-4	-4	52000	-4	0	-4	-4	1
200701	1084	7	-4	0	0	0	0	1	1	3	2	3	2	2	3	2	5	1	5	4	2	1	5	0	2	4	-4	-4	-4	-4	-4	-4	-4	2	6	1982	1	0	1	0	1	-4	-4	52000	-4	0	-4	-4	1
200802	1085	3	-4	1	5	0	0	2	2	1	1	2	3	3	5	3	4	1	5	3	3	-4	-4	-4	2	-4	10	2	100	0	50	50	80	1	11	1980	1	0	1	0	1	-4	-4	5000	-4	1	3000	-4	1
200701	1086	-4	-4	0	0	0	0	2	2	3	2	4	2	1	1	1	3	1	3	1	1	1	5	0	1	1	-4	-4	-4	-4	-4	-4	-4	1	7	1983	-4	-4	-4	-4	-4	-4	-4	-4	-4	-4	-4	-4	-4
5	1087	8	-4	0	0	0	0	1	2	3	1	2	2	1	4	3	4	1	5	2	1	-4	-4	-4	1	-4	10	0	100	0	20	100	100	2	1	1981	3	0	2	0	0	-4	-4	-4	-4	0	-4	-4	1
-4	1088	-4	-4	0	0	0	1	2	2	3	2	2	3	2	1	1	4	1	4	1	1	1	5	1	2	8	-4	-4	-4	-4	-4	-4	-4	2	5	1984	1	0	3	1	1	-4	-4	15000	-4	0	-4	-4	1
-4	1089	7	-4	0	3	1	5	3	3	2	3	2	4	2	3	2	4	1	4	2	3	-4	-4	-4	3	-4	25	0	100	0	10	100	100	1	11	1980	1	0	-4	-4	1	-4	-4	30000	-4	0	-4	-4	-4
4	1090	7	-4	0	0	0	3	2	2	2	2	3	2	2	3	3	4	1	3	3	2	1	5	1	1	7	-4	-4	-4	-4	-4	-4	-4	1	11	1982	1	0	-4	-4	1	-4	-4	30000	-4	0	-4	-4	-4
201001	1091	8	-4	1	0	0	0	2	2	1	2	1	3	2	4	3	4	2	3	3	3	-4	-4	-4	2	-4	35	10	100	0	42	94	94	2	10	1980	-4	-4	-4	-4	-4	-4	-4	-4	-4	-4	-4	-4	-4
200803	1092	-4	-4	0	0	0	6	2	2	3	1	1	2	2	3	3	3	3	2	3	1	0	-4	0	4	8	-4	-4	-4	-4	-4	-4	-4	2	12	1982	-4	-4	-4	-4	-4	-4	-4	-4	-4	-4	-4	-4	-4
200302	1093	-4	-4	0	0	0	1	2	2	1	1	4	3	2	3	1	2	1	4	4	5	1	3	0	1	5	-4	-4	-4	-4	-4	-4	-4	1	5	1982	1	0	1	0	1	-4	-4	21000	-4	0	-4	-4	1
5	1094	5	-4	0	0	0	0	2	1	2	2	3	2	1	1	1	2	1	4	1	2	-4	-4	-4	3	-4	75	50	79	50	75	50	75	1	7	1980	1	0	1	0	1	-4	-4	14000	-4	0	-4	-4	1
201001	1095	5	-4	0	0	1	0	1	1	2	2	3	2	1	1	1	3	1	5	1	3	1	3	0	2	2	-4	-4	-4	-4	-4	-4	-4	1	1	1982	1	0	1	0	1	-4	-4	14000	-4	0	-4	-4	1
200802	1096	-4	-4	0	0	4	0	2	2	3	2	2	2	2	1	1	5	1	5	1	3	1	5	0	1	1	-4	-4	-4	-4	-4	-4	-4	2	9	1984	3	0	-4	-4	0	-4	-4	-4	-4	0	-4	-4	-4
4	1097	6	-4	6	1	1	30	3	2	2	3	2	2	4	5	3	4	2	4	4	3	-4	-4	-4	2	-4	85	99	100	0	80	100	100	1	9	1980	1	0	1	0	1	-4	-4	25000	-4	0	-4	-4	1
200805	1098	-4	-4	0	2	0	3	2	2	1	3	1	3	1	4	5	3	2	3	4	4	1	5	0	3	8	-4	-4	-4	-4	-4	-4	-4	2	1	1983	1	0	1	0	1	-4	-4	25000	-4	0	-4	-4	1
5	1099	6	7	0	0	0	45	4	4	3	2	2	3	2	5	5	2	5	2	5	5	-4	-4	-4	3	-4	50	75	100	0	3	3	100	2	2	1980	-4	-4	-4	-4	-4	-4	-4	-4	-4	-4	-4	-4	-4
4	1100	7	-4	2	3	2	0	2	1	2	1	1	2	2	5	5	4	3	5	5	5	1	3	1	2	7	-4	-4	-4	-4	-4	-4	-4	2	2	1982	2	0	-4	-4	1	-4	-4	1000	-4	0	-4	-4	-4
5	1101	-4	-4	0	0	0	0	4	4	2	4	3	4	3	1	1	1	1	4	2	3	1	4	0	3	1	-4	-4	-4	-4	-4	-4	-4	2	6	1982	3	0	-4	-4	0	-4	-4	-4	-4	0	-4	-4	-4
4	1102	-4	-4	1	0	0	0	1	1	2	1	3	1	2	1	5	5	2	4	3	1	1	5	1	3	9	-4	-4	-4	-4	-4	-4	-4	2	2	1984	3	0	-4	-4	0	-4	-4	-4	-4	0	-4	-4	-4
200801	1103	-4	-4	0	0	3	1	2	2	3	2	2	2	2	1	2	5	1	5	1	2	1	5	1	3	1	-4	-4	-4	-4	-4	-4	-4	2	10	1984	3	0	-4	-4	0	-4	-4	-4	-4	0	-4	-4	-4
200103	1104	4	-4	0	0	0	0	2	2	2	2	1	3	2	5	3	4	1	4	4	2	-4	-4	-4	1	-4	0	0	100	25	0	75	100	2	11	1981	2	0	2	0	1	-4	-4	16000	-4	0	-4	-4	1
200103	1105	-4	-4	0	0	0	0	2	2	3	2	3	1	1	1	1	4	1	5	1	1	1	4	0	2	7	-4	-4	-4	-4	-4	-4	-4	2	9	1983	2	0	2	0	1	-4	-4	16000	-4	0	-4	-4	1
5	1106	2	-4	2	0	0	0	3	3	1	2	1	4	1	5	5	2	3	1	5	5	-4	-4	-4	1	-4	0	10	100	0	0	45	100	1	8	1980	2	0	-4	-4	1	-4	-4	25000	-4	0	-4	-4	-4
5	1107	-4	-4	1	0	0	0	2	2	3	2	2	2	2	1	1	5	1	4	1	1	1	4	0	3	1	-4	-4	-4	-4	-4	-4	-4	2	11	1982	2	0	-4	-4	1	-4	-4	25000	-4	0	-4	-4	-4
200604	1108	-4	-4	0	0	0	0	2	2	3	2	1	2	2	4	2	5	2	3	4	1	1	3	0	1	8	-4	-4	-4	-4	-4	-4	-4	1	8	1983	2	0	-4	-4	1	-4	-4	6050	-4	0	-4	-4	-4
200602	1109	-4	-4	0	0	0	0	2	1	2	1	4	1	1	1	1	5	1	5	1	1	1	5	0	1	1	-4	-4	-4	-4	-4	-4	-4	2	8	1984	1	0	1	0	1	-4	-4	19000	-4	0	-4	-4	1
201705	1110	7	-4	0	0	0	0	2	4	1	2	2	2	2	4	3	4	1	4	3	2	-4	-4	-4	2	-4	2	3	100	2	15	100	100	1	3	1981	2	1	2	0	1	-4	-4	4800	-4	0	-4	-4	1
4	1111	-4	-4	0	0	6	0	2	2	2	2	1	2	1	1	1	4	1	4	1	1	1	1	0	2	13	-4	-4	-4	-4	-4	-4	-4	1	11	1984	2	1	2	0	1	-4	-4	4800	-4	0	-4	-4	1
201004	1112	7	-4	0	0	0	0	2	2	2	2	2	2	2	1	1	4	1	4	1	2	-4	-4	-4	2	-4	1	0	100	0	50	100	100	1	10	1981	1	0	1	0	1	-4	-4	20000	-4	0	-4	-4	1
200702	1113	6	-4	0	1	0	0	2	2	3	2	1	2	2	2	2	4	1	3	3	3	-4	-4	-4	1	-4	0	0	100	0	0	70	100	1	3	1981	2	1	2	0	0	-4	-4	-4	-4	0	-4	-4	1
5	1114	-4	-4	0	0	0	9	2	1	3	2	1	3	2	3	2	5	1	4	4	3	1	2	0	1	4	-4	-4	-4	-4	-4	-4	-4	2	1	1983	1	0	4	1	1	-4	-4	40000	-4	0	-4	-4	1
200702	1115	-4	-4	5	0	0	8	2	2	3	2	1	2	2	4	3	3	1	3	4	2	1	4	0	1	13	-4	-4	-4	-4	-4	-4	-4	1	9	1982	1	0	1	0	1	-4	-4	2000	-4	0	-4	-4	1
200502	1116	-4	-4	0	0	0	0	2	1	2	1	3	2	1	1	1	4	1	5	1	1	1	5	1	2	8	-4	-4	-4	-4	-4	-4	-4	2	7	1983	1	0	1	1	1	-4	-4	30826	-4	0	-4	-4	1
200705	1117	-4	-4	0	1	2	0	2	2	2	2	3	3	2	1	1	3	1	5	1	1	1	5	1	1	1	-4	-4	-4	-4	-4	-4	-4	1	12	1984	1	0	1	1	1	-4	-4	30826	-4	0	-4	-4	1
200802	1118	7	-4	0	0	0	1	1	2	2	3	2	4	1	4	5	3	1	4	4	5	-4	-4	-4	3	-4	2	85	100	15	50	100	95	2	2	1980	2	0	3	0	1	-4	-4	8000	-4	0	-4	-4	1
200903	1119	-4	-4	0	0	0	0	2	2	1	2	1	2	1	2	1	5	1	3	2	1	1	3	1	1	8	-4	-4	-4	-4	-4	-4	-4	2	12	1983	2	0	3	0	1	-4	-4	8000	-4	0	-4	-4	1
200903	1120	8	-4	0	0	0	0	2	2	3	2	1	2	2	4	3	4	1	4	4	4	-4	-4	-4	1	-4	5	2	99	1	15	99	99	2	7	1980	1	0	-4	-4	1	-4	-4	50000	-4	1	45000	-4	-4
-4	1121	-4	-4	0	1	0	0	3	3	3	2	2	3	3	3	3	4	2	5	2	2	1	3	0	3	7	-4	-4	-4	-4	-4	-4	-4	2	7	1984	4	1	2	0	0	-4	-4	-4	-4	0	-4	-4	1
200901	1122	8	-4	0	0	0	0	2	2	2	2	2	2	2	2	3	4	1	4	3	2	-4	-4	-4	1	-4	2	0	100	5	1	95	100	1	7	1980	2	0	1	0	1	-4	-4	11000	-4	0	-4	-4	1
200803	1123	-4	-4	0	0	0	0	2	1	3	1	2	1	1	1	1	4	1	5	1	1	1	4	0	3	1	-4	-4	-4	-4	-4	-4	-4	2	11	1984	2	0	1	0	1	-4	-4	11000	-4	0	-4	-4	1
200801	1124	-4	-4	0	0	2	5	3	2	2	2	2	3	3	5	1	4	1	3	5	5	1	3	0	1	6	-4	-4	-4	-4	-4	-4	-4	1	9	1982	2	0	-4	-4	0	-4	-4	-4	-4	1	800	-4	-4
200902	1125	-4	-4	0	0	2	80	3	1	2	1	3	3	1	1	1	3	1	5	1	3	1	1	0	3	1	-4	-4	-4	-4	-4	-4	-4	1	5	1983	1	0	-4	-4	1	-4	-4	52000	-4	0	-4	-4	-4
200202	1126	6	-4	1	0	0	3	2	2	2	2	2	2	2	3	3	3	2	4	2	3	-4	-4	-4	2	-4	50	50	100	10	50	100	100	1	7	1980	-4	-4	-4	-4	-4	-4	-4	-4	-4	-4	-4	-4	-4
4	1127	5	-4	0	0	0	6	2	2	2	3	4	4	3	3	3	4	1	3	5	4	0	-4	1	3	7	-4	-4	-4	-4	-4	-4	-4	2	8	1982	1	1	1	0	1	-4	-4	-2	3	0	-4	-4	1
200903	1128	-4	-4	1	0	0	0	1	2	2	1	3	2	1	1	1	5	2	5	1	2	1	3	1	3	8	-4	-4	-4	-4	-4	-4	-4	2	11	1984	4	1	-4	-4	1	-4	-4	6000	-4	0	-4	-4	-4
6	1129	-4	-4	0	0	0	5	2	2	3	2	3	2	2	1	1	4	1	5	1	1	1	5	1	2	1	-4	-4	-4	-4	-4	-4	-4	1	5	1983	2	0	-4	-4	1	-4	-4	1200	-4	0	-4	-4	-4
200703	1130	-4	-4	2	0	1	4	2	2	2	1	3	1	1	1	1	2	1	5	1	1	1	5	1	2	1	-4	-4	-4	-4	-4	-4	-4	1	10	1984	2	0	-4	-4	1	-4	-4	1200	-4	0	-4	-4	-4
4	1131	-4	-4	0	0	0	0	2	2	2	2	3	2	2	2	1	5	1	4	1	1	1	4	0	2	1	-4	-4	-4	-4	-4	-4	-4	1	5	1983	1	0	1	0	1	-4	-4	38000	-4	0	-4	-4	1
5	1132	5	-4	0	0	1	4	1	2	2	3	3	2	3	4	4	5	2	4	4	4	-4	-4	-4	2	-4	0	0	100	0	0	100	100	2	2	1981	2	1	-4	-4	1	-4	-4	11000	-4	0	-4	-4	-4
5	1133	-4	-4	0	0	0	0	2	2	3	2	2	2	1	2	2	4	1	4	2	1	1	4	1	1	7	-4	-4	-4	-4	-4	-4	-4	2	12	1982	2	1	1	0	1	-4	-4	17000	-4	0	-4	-4	1
5	1134	-4	-4	0	0	1	0	2	2	2	2	2	2	1	1	1	5	1	4	1	1	1	5	0	2	4	-4	-4	-4	-4	-4	-4	-4	2	12	1984	2	1	1	0	1	-4	-4	17000	-4	0	-4	-4	1
200601	1135	-4	-4	0	0	0	0	2	2	2	1	2	2	1	2	1	5	1	4	1	1	1	5	1	3	1	-4	-4	-4	-4	-4	-4	-4	1	3	1984	1	0	1	0	0	-4	-4	-4	-4	0	-4	-4	1
-4	1136	3	-4	2	7	0	3	3	2	2	2	1	3	3	4	4	4	2	2	4	4	-4	-4	-4	4	-4	20	20	100	20	50	20	100	1	6	1981	1	0	-4	-4	1	-4	-4	90254	-4	0	-4	-4	-4
-4	1137	8	-4	0	0	0	0	1	2	3	2	3	2	2	1	1	4	1	5	2	2	-4	-4	-4	1	-4	0	0	100	0	0	95	100	1	2	1981	1	0	1	0	1	-4	-4	-1	-1	-1	-4	-4	-1
200902	1138	5	-4	2	0	0	0	2	3	4	3	2	2	2	5	3	3	1	4	3	3	-4	-4	-4	2	-4	10	0	100	0	0	50	100	2	6	1981	3	0	4	1	1	-4	-4	-1	-1	0	-4	-4	1
-4	1139	-4	-4	1	0	0	0	2	1	2	2	2	2	1	1	1	5	1	4	1	2	1	5	1	1	1	-4	-4	-4	-4	-4	-4	-4	2	3	1983	1	0	1	0	1	-4	-4	1400	-4	0	-4	-4	1
200701	1140	-4	-4	0	0	0	0	1	2	3	1	3	2	2	1	1	4	1	4	1	1	1	3	1	2	2	-4	-4	-4	-4	-4	-4	-4	1	3	1984	2	0	2	0	1	-4	-4	14000	-4	0	-4	-4	1
-4	1141	-4	-4	0	0	0	0	2	2	3	2	4	3	2	2	1	4	1	1	1	1	1	5	1	2	8	-4	-4	-4	-4	-4	-4	-4	1	3	1983	1	0	1	0	1	-4	-4	7000	-4	0	-4	-4	1
5	1142	3	-4	0	0	0	2	2	3	2	2	2	3	2	3	2	4	1	4	3	3	-4	-4	-4	2	-4	25	30	80	50	50	20	80	1	7	1980	2	0	-4	-4	1	-4	-4	9000	-4	0	-4	-4	-4
5	1143	7	-4	0	0	0	2	1	2	2	2	1	3	1	5	4	4	1	4	3	4	1	4	0	2	7	-4	-4	-4	-4	-4	-4	-4	2	6	1982	2	0	-4	-4	1	-4	-4	9000	-4	0	-4	-4	-4
5	1144	-4	-4	0	0	0	1	2	1	3	3	1	2	1	3	3	4	1	5	5	5	1	3	0	3	7	-4	-4	-4	-4	-4	-4	-4	2	7	1983	2	0	-4	-4	1	-4	-4	9000	-4	0	-4	-4	-4
200602	1145	-4	-4	0	0	0	0	1	1	3	2	2	2	2	3	2	3	1	4	1	1	1	5	1	2	8	-4	-4	-4	-4	-4	-4	-4	2	10	1982	2	0	2	0	1	-4	-4	20000	-4	0	-4	-4	1
200802	1146	-4	-4	0	0	0	0	2	2	2	2	3	2	1	3	1	4	1	5	2	1	1	4	0	3	1	-4	-4	-4	-4	-4	-4	-4	2	11	1984	2	0	2	0	1	-4	-4	20000	-4	0	-4	-4	1
200302	1147	8	-4	0	0	0	0	2	2	3	2	3	2	2	2	2	3	1	3	2	1	-4	-4	-4	2	-4	1	0	100	0	1	95	100	1	2	1980	3	0	4	0	0	-4	-4	-4	-4	0	-4	-4	1
200802	1148	6	-4	0	0	0	2	2	2	2	2	3	3	2	4	2	3	2	5	1	4	-4	-4	-4	1	-4	3	0	100	2	50	100	100	2	3	1981	3	0	4	0	0	-4	-4	-4	-4	0	-4	-4	1
200903	1149	-4	-4	0	0	0	0	2	2	1	2	1	3	1	3	2	3	1	4	3	2	1	5	1	1	1	-4	-4	-4	-4	-4	-4	-4	2	8	1983	3	0	4	0	0	-4	-4	-4	-4	0	-4	-4	1
6	1150	-4	-4	0	0	0	2	1	1	2	1	3	2	2	1	1	5	1	5	1	1	1	5	0	1	2	-4	-4	-4	-4	-4	-4	-4	1	10	1984	4	1	-4	-4	0	-4	-4	-4	-4	0	-4	-4	-4
200702	1151	-4	-4	0	0	0	1	2	1	3	2	4	2	1	2	1	4	1	4	1	2	1	4	1	1	8	-4	-4	-4	-4	-4	-4	-4	2	11	1984	2	0	-4	-4	1	-4	-4	35000	-4	0	-4	-4	-4
200402	1152	5	-4	0	1	0	3	3	2	2	3	1	2	1	5	4	5	1	3	4	2	-4	-4	-4	2	-4	15	10	80	80	50	40	100	2	10	1980	3	0	3	0	1	-4	-4	19000	-4	0	-4	-4	1
5	1153	-4	-4	0	0	0	0	2	1	2	1	2	2	2	3	2	4	1	3	2	1	-3	-3	-3	1	4	-4	-4	-4	-4	-4	-4	-4	2	1	1983	3	0	3	0	1	-4	-4	19000	-4	0	-4	-4	1
200602	1154	-4	-4	0	0	0	0	2	1	4	1	3	2	1	2	1	3	1	4	1	2	1	5	0	2	7	-4	-4	-4	-4	-4	-4	-4	2	8	1983	2	0	2	0	1	-4	-4	32500	-4	0	-4	-4	1
200601	1155	5	-4	2	0	0	0	2	1	3	3	2	2	1	4	2	5	1	4	3	3	1	2	0	3	8	-4	-4	-4	-4	-4	-4	-4	1	11	1982	2	0	2	0	1	-4	-4	4000	-4	0	-4	-4	1
200705	1156	-4	-4	0	0	0	0	1	2	1	3	1	3	1	1	1	5	1	5	1	1	1	3	0	1	7	-4	-4	-4	-4	-4	-4	-4	2	1	1984	3	0	1	0	1	-4	-4	4500	-4	0	-4	-4	1
200905	1157	6	-4	1	0	0	1	1	2	1	2	3	3	2	5	3	4	1	4	2	4	-4	-4	-4	1	-4	30	0	100	40	5	100	100	1	5	1980	2	0	2	0	0	-4	-4	-4	-4	0	-4	-4	1
200803	1158	11	-4	0	0	0	0	2	2	3	3	1	3	1	4	3	5	2	5	3	4	-4	-4	-4	1	-4	15	2	100	0	15	100	100	1	7	1981	2	1	1	0	1	-4	-4	-2	3	0	-4	-4	1
200903	1159	-4	-4	1	0	0	0	4	3	3	3	3	3	1	2	1	4	1	5	2	1	0	-4	1	2	7	-4	-4	-4	-4	-4	-4	-4	1	12	1982	-4	-4	-4	-4	-4	-4	-4	-4	-4	-4	-4	-4	-4
200302	1160	7	-4	0	0	0	0	2	1	3	1	4	1	1	4	4	4	1	3	4	2	1	5	1	2	8	-4	-4	-4	-4	-4	-4	-4	2	10	1982	-4	-4	-4	-4	-4	-4	-4	-4	-4	-4	-4	-4	-4
6	1161	5	-4	0	0	0	0	2	2	2	2	3	2	2	2	1	4	1	3	1	1	-4	-4	-4	1	-4	0	0	100	0	0	25	100	1	7	1981	1	0	1	0	1	-4	-4	6000	-4	0	-4	-4	1
9702	1162	6	-4	0	0	0	0	2	2	3	2	2	2	1	3	3	4	1	4	2	1	-4	-4	-4	2	-4	10	10	100	10	50	90	100	1	8	1980	3	0	3	0	1	-4	-4	22000	-4	0	-4	-4	1
200903	1163	-4	-4	0	0	0	0	2	1	3	1	3	2	1	1	1	4	1	4	1	1	1	5	0	1	1	-4	-4	-4	-4	-4	-4	-4	1	8	1983	3	0	3	0	1	-4	-4	22000	-4	0	-4	-4	1
201002	1164	-4	-4	0	5	0	0	1	2	1	2	2	2	2	2	2	5	1	5	2	2	1	4	0	2	6	-4	-4	-4	-4	-4	-4	-4	1	10	1982	-4	-4	-4	-4	-4	-4	-4	-4	-4	-4	-4	-4	-4
200603	1165	-4	-4	0	1	0	0	2	2	3	2	2	2	2	4	1	4	1	4	2	1	1	5	0	4	8	-4	-4	-4	-4	-4	-4	-4	2	10	1983	-4	-4	-4	-4	-4	-4	-4	-4	-4	-4	-4	-4	-4
200703	1166	3	2	0	0	3	15	2	2	4	2	2	2	2	4	4	3	1	4	3	2	-4	-4	-4	2	-4	50	50	100	10	40	50	100	2	1	1980	-4	-4	-4	-4	-4	-4	-4	-4	-4	-4	-4	-4	-4
200501	1167	5	-4	0	1	1	0	2	2	3	2	3	4	2	3	3	3	1	4	5	3	-4	-4	-4	2	-4	2	2	100	0	2	95	100	1	1	1980	2	0	3	1	1	-4	-4	50000	-4	0	-4	-4	0
-4	1168	4	-4	0	0	0	0	3	2	4	3	3	4	2	5	3	2	1	4	5	3	-4	-4	-4	2	-4	15	0	100	10	15	100	100	1	6	1981	2	0	3	1	1	-4	-4	50000	-4	0	-4	-4	0
200903	1169	-4	-4	0	0	0	0	2	2	1	2	2	2	2	2	2	3	1	4	1	2	1	4	1	2	1	-4	-4	-4	-4	-4	-4	-4	2	11	1983	2	0	3	1	1	-4	-4	50000	-4	0	-4	-4	0
-4	1170	7	-4	0	30	0	0	2	2	3	2	1	2	1	4	2	5	1	4	4	1	-4	-4	-4	1	-4	5	5	100	0	5	100	100	1	2	1981	1	0	1	0	1	-4	-4	15000	-4	0	-4	-4	1
200702	1171	-4	-4	0	0	0	0	2	1	2	2	3	2	1	2	1	4	1	5	2	2	1	4	1	3	8	-4	-4	-4	-4	-4	-4	-4	1	2	1984	1	0	1	0	1	-4	-4	15000	-4	0	-4	-4	1
199901	1172	5	-4	0	0	0	0	2	2	2	1	4	3	1	3	1	4	1	5	1	1	-4	-4	-4	3	-4	0	0	90	0	0	50	40	1	2	1981	-4	-4	-4	-4	-4	-4	-4	-4	-4	-4	-4	-4	-4
200802	1173	-4	-4	0	3	1	0	2	1	3	2	4	2	1	4	3	5	1	4	2	2	0	-4	1	2	8	-4	-4	-4	-4	-4	-4	-4	2	5	1983	-4	-4	-4	-4	-4	-4	-4	-4	-4	-4	-4	-4	-4
-4	1174	-4	-4	0	0	1	0	2	2	3	1	2	2	2	2	2	4	1	4	3	1	1	5	0	3	8	-4	-4	-4	-4	-4	-4	-4	1	3	1983	3	0	-4	-4	1	-4	-4	27000	-4	0	-4	-4	-4
200902	1175	7	-4	0	0	0	1	1	1	3	1	2	2	1	2	2	3	1	4	1	1	1	5	1	1	8	-4	-4	-4	-4	-4	-4	-4	2	1	1982	1	0	-4	-4	1	-4	-4	25000	-4	0	-4	-4	-4
201002	1176	-4	-4	0	0	4	0	2	1	2	1	2	3	2	3	2	4	2	4	2	1	1	5	0	3	6	-4	-4	-4	-4	-4	-4	-4	1	2	1984	1	0	-4	-4	1	-4	-4	25000	-4	0	-4	-4	-4
200902	1177	-4	-4	0	0	0	1	2	2	1	2	3	3	1	5	2	5	1	4	3	1	1	4	1	2	8	-4	-4	-4	-4	-4	-4	-4	2	7	1982	-4	-4	-4	-4	-4	-4	-4	-4	-4	-4	-4	-4	-4
5	1178	8	-4	0	0	0	0	2	2	2	1	2	2	1	2	3	4	1	5	3	1	1	4	0	1	6	-4	-4	-4	-4	-4	-4	-4	1	7	1982	2	0	-4	-4	1	-4	-4	59000	-4	0	-4	-4	-4
-4	1179	5	-4	1	0	0	5	2	2	1	2	2	3	2	5	2	5	1	5	4	4	1	5	0	3	7	-4	-4	-4	-4	-4	-4	-4	1	8	1982	3	1	-4	-4	1	-4	-4	10000	-4	1	14000	-4	-4
5	1180	-4	-4	2	2	0	2	2	2	2	2	2	3	3	3	1	3	1	2	-2	1	1	5	0	4	8	-4	-4	-4	-4	-4	-4	-4	1	1	1984	3	1	-4	-4	1	-4	-4	10000	-4	1	14000	-4	-4
-4	1181	7	-4	0	0	0	0	2	2	3	1	3	1	1	2	-2	5	-2	3	-2	2	1	5	0	1	8	-4	-4	-4	-4	-4	-4	-4	2	8	1982	2	0	3	0	1	-4	-4	-2	3	0	-4	-4	1
200902	1182	4	-4	0	0	0	1	2	2	1	2	2	3	2	4	4	3	1	4	3	4	-4	-4	-4	2	-4	30	50	100	10	50	40	100	2	9	1980	2	0	3	0	0	-4	-4	-4	-4	1	9000	-4	1
200503	1183	4	-4	0	0	0	5	2	2	2	2	2	3	2	2	1	3	1	3	1	2	1	5	0	3	8	-4	-4	-4	-4	-4	-4	-4	1	5	1982	2	0	3	0	0	-4	-4	-4	-4	1	9000	-4	1
5	1184	2	-4	0	1	0	18	2	2	3	2	2	2	2	3	3	3	1	4	4	2	-4	-4	-4	1	-4	25	50	90	10	5	40	90	1	6	1980	1	0	-4	-4	1	-4	-4	48000	-4	0	-4	-4	-4
5	1185	-4	-4	0	2	0	2	3	2	3	2	1	3	2	3	2	2	1	4	4	1	1	3	0	3	13	-4	-4	-4	-4	-4	-4	-4	1	5	1983	1	0	-4	-4	1	-4	-4	48000	-4	0	-4	-4	-4
200602	1186	6	-4	0	0	0	1	2	2	3	1	3	3	2	3	3	4	1	4	3	2	-4	-4	-4	3	-4	15	0	100	50	30	80	100	1	6	1980	2	0	2	0	1	-4	-4	11000	-4	0	-4	-4	1
200302	1187	-4	-4	0	0	0	0	2	2	3	2	2	2	2	2	1	3	1	4	2	2	1	4	0	2	4	-4	-4	-4	-4	-4	-4	-4	2	4	1983	2	0	2	0	1	-4	-4	11000	-4	0	-4	-4	1
200302	1188	-4	-4	1	0	0	0	2	3	3	2	2	2	2	3	1	4	1	5	4	3	1	3	0	1	4	-4	-4	-4	-4	-4	-4	-4	2	4	1983	2	0	2	0	1	-4	-4	11000	-4	0	-4	-4	1
4	1189	7	-4	0	0	0	0	2	2	2	2	3	2	2	4	2	5	1	3	2	2	1	5	0	2	1	-4	-4	-4	-4	-4	-4	-4	1	3	1982	2	0	3	0	1	-4	-4	16000	-4	0	-4	-4	1
200803	1190	5	-4	0	1	1	5	2	2	2	2	2	1	3	5	4	4	2	3	4	3	-4	-4	-4	3	-4	30	0	100	0	0	80	100	2	7	1981	2	0	-4	-4	1	-4	-4	23500	-4	0	-4	-4	-4
200203	1191	7	-4	1	1	0	1	2	1	2	2	2	2	1	4	3	4	1	4	3	5	-4	-4	-4	1	-4	0	0	100	20	30	60	100	1	11	1981	2	1	2	0	1	-4	-4	15000	-4	0	-4	-4	1
4	1192	3	1	0	3	1	60	2	3	2	2	1	3	2	4	3	3	1	2	3	2	-4	-4	-4	4	-4	40	75	15	25	50	30	80	1	2	1980	2	1	-4	-4	1	-4	-4	29000	-4	0	-4	-4	-4
200802	1193	6	-4	0	0	0	1	1	1	2	1	1	1	1	3	1	5	1	4	2	3	1	4	0	1	1	-4	-4	-4	-4	-4	-4	-4	1	10	1982	2	0	2	0	1	-4	-4	-2	1	0	-4	-4	1
5	1194	-4	-4	0	0	0	2	2	1	3	2	4	1	1	3	2	4	1	4	1	1	1	4	0	2	1	-4	-4	-4	-4	-4	-4	-4	2	11	1984	2	0	2	0	1	-4	-4	-2	1	0	-4	-4	1
200603	1195	5	-4	3	2	2	6	2	3	1	2	1	2	3	4	4	3	3	2	4	4	-4	-4	-4	3	-4	50	50	50	20	20	50	99	1	9	1981	-4	-4	-4	-4	-4	-4	-4	-4	-4	-4	-4	-4	-4
200702	1196	8	-4	0	0	0	2	2	2	3	1	2	3	1	3	3	5	1	4	3	1	1	3	0	1	1	-4	-4	-4	-4	-4	-4	-4	1	2	1983	-4	-4	-4	-4	-4	-4	-4	-4	-4	-4	-4	-4	-4
4	1197	-4	-4	0	3	0	2	1	1	1	2	4	1	1	2	1	3	2	5	3	4	1	4	0	1	4	-4	-4	-4	-4	-4	-4	-4	2	7	1984	-4	-4	-4	-4	-4	-4	-4	-4	-4	-4	-4	-4	-4
5	1198	3	5	0	1	0	7	2	3	4	2	3	2	3	-4	-4	-4	-4	-4	-4	-4	-4	-4	-4	4	-4	0	0	92	0	0	0	90	1	11	1980	3	1	2	0	1	-4	-4	26000	-4	0	-4	-4	1
200902	1199	-4	-4	0	10	0	0	2	2	1	2	2	2	4	5	3	2	1	3	4	1	1	3	0	3	8	-4	-4	-4	-4	-4	-4	-4	1	3	1983	3	1	2	0	1	-4	-4	26000	-4	0	-4	-4	1
4	1200	1	-4	1	0	0	40	2	2	1	2	3	2	2	4	3	3	2	1	2	2	-4	-4	-4	3	-4	30	15	100	30	30	80	100	2	8	1980	1	0	3	0	1	-4	-4	15000	-4	0	-4	-4	1
5	1201	-4	-4	0	15	4	3	2	1	3	1	3	2	3	4	4	5	5	4	3	4	1	2	0	3	7	-4	-4	-4	-4	-4	-4	-4	1	2	1984	1	0	3	0	1	-4	-4	15000	-4	0	-4	-4	1
201001	1202	5	-4	0	0	0	0	2	3	2	2	3	3	2	1	2	3	2	3	1	1	-4	-4	-4	2	-4	0	0	100	0	5	100	100	1	3	1981	4	0	-4	-4	0	-4	-4	-4	-4	0	-4	-4	-4
5	1203	-4	-4	0	0	0	0	2	2	2	3	3	2	1	1	1	5	1	2	1	1	-4	-4	-4	1	-4	0	0	100	0	0	100	100	2	2	1981	4	1	-4	-4	0	-4	-4	-4	-4	0	-4	-4	-4
200701	1204	-4	-4	1	0	0	0	1	1	1	1	4	1	1	1	1	5	1	5	1	1	1	5	1	1	7	-4	-4	-4	-4	-4	-4	-4	1	10	1983	4	1	-4	-4	0	-4	-4	-4	-4	0	-4	-4	-4
201002	1205	5	-4	2	0	0	0	2	2	3	3	2	3	3	3	4	2	2	2	4	5	-4	-4	-4	3	-4	50	0	100	0	50	100	100	2	10	1980	1	0	4	1	1	-4	-4	35000	-4	0	-4	-4	0
201001	1206	-4	-4	0	3	0	0	1	4	1	3	3	4	4	4	5	2	3	4	1	5	1	3	0	4	1	-4	-4	-4	-4	-4	-4	-4	2	9	1984	4	0	-4	-4	1	-4	-4	1100	-4	0	-4	-4	-4
5	1207	4	-4	1	0	0	0	2	2	2	2	1	2	2	2	2	4	1	3	3	4	1	3	1	1	1	-4	-4	-4	-4	-4	-4	-4	1	3	1982	-4	-4	-4	-4	-4	-4	-4	-4	-4	-4	-4	-4	-4
4	1208	6	-4	1	0	2	10	2	2	4	2	1	3	2	4	2	3	4	5	3	3	1	5	0	2	1	-4	-4	-4	-4	-4	-4	-4	1	8	1982	2	0	3	0	1	-4	-4	30000	-4	0	-4	-4	1
200703	1209	-4	-4	1	5	1	2	3	2	3	2	3	2	3	3	1	2	2	2	1	1	0	-4	0	2	1	-4	-4	-4	-4	-4	-4	-4	2	10	1983	3	0	-4	-4	1	-4	-4	-1	1	0	-4	-4	-4
5	1210	-4	-4	0	10	0	0	4	2	2	3	4	2	4	1	1	3	1	3	1	1	0	-4	0	3	1	-4	-4	-4	-4	-4	-4	-4	1	10	1983	3	0	-4	-4	1	-4	-4	-1	1	0	-4	-4	-4
200501	1211	4	3	0	0	0	6	4	3	1	3	3	3	2	4	3	4	3	2	3	4	-4	-4	-4	3	-4	0	0	100	100	0	100	100	1	3	1980	4	1	-4	-4	1	-4	-4	-1	-1	0	-4	-4	-4
2	1212	-4	-4	0	1	0	0	1	1	2	1	2	3	1	5	4	1	1	3	2	3	1	3	1	2	1	-4	-4	-4	-4	-4	-4	-4	2	6	1983	4	1	-4	-4	1	-4	-4	-1	-1	0	-4	-4	-4
-4	1213	-4	-4	2	20	0	5	3	3	3	2	1	4	2	5	1	5	1	5	3	2	1	4	1	2	1	-4	-4	-4	-4	-4	-4	-4	1	7	1984	4	1	-4	-4	1	-4	-4	-1	-1	0	-4	-4	-4
201001	1214	-4	-4	1	0	0	0	2	1	2	3	4	3	2	1	1	5	2	4	1	3	1	1	1	2	4	-4	-4	-4	-4	-4	-4	-4	1	9	1982	4	0	-4	-4	1	-4	-4	300	-4	0	-4	-4	-4
200702	1215	6	-4	0	0	0	10	2	2	1	2	1	1	2	1	2	3	1	5	3	4	-4	-4	-4	3	-4	20	0	100	30	25	100	100	1	8	1980	-4	-4	-4	-4	-4	-4	-4	-4	-4	-4	-4	-4	-4
5	1216	6	-4	0	0	0	10	2	2	1	2	1	2	2	1	1	3	1	5	2	3	1	4	0	3	10	-4	-4	-4	-4	-4	-4	-4	2	8	1982	-4	-4	-4	-4	-4	-4	-4	-4	-4	-4	-4	-4	-4
0	1217	4	-4	0	0	0	0	2	2	1	3	3	2	1	5	5	3	1	3	5	5	-4	-4	-4	1	-4	0	0	100	0	0	100	100	1	10	1981	1	0	-4	-4	1	-4	-4	42000	-4	0	-4	-4	-4
200402	1218	-4	-4	0	0	0	0	2	1	3	1	3	2	2	4	4	5	2	4	4	4	1	2	0	2	1	-4	-4	-4	-4	-4	-4	-4	1	9	1983	3	0	3	0	1	-4	-4	-1	3	0	-4	-4	1
200501	1219	-4	-4	1	3	3	8	2	2	2	2	3	2	2	1	1	3	1	1	1	2	1	5	1	3	6	-4	-4	-4	-4	-4	-4	-4	1	1	1984	5	1	-4	-4	1	-4	-4	-2	1	0	-4	-4	-4
4	1220	3	-4	0	0	0	2	2	2	2	3	2	2	4	3	1	2	2	3	2	3	-4	-4	-4	1	-4	0	0	100	0	0	100	100	2	5	1981	1	0	-4	-4	1	-4	-4	13000	-4	0	-4	-4	-4
200803	1221	4	-4	0	0	0	1	2	2	1	2	2	2	3	1	2	3	2	3	2	3	-4	-4	-4	1	-4	0	10	100	0	5	100	100	1	4	1981	-4	-4	-4	-4	-4	-4	-4	-4	-4	-4	-4	-4	-4
200901	1222	6	-4	2	1	1	0	2	2	1	2	4	1	2	2	1	5	1	4	3	2	1	5	1	3	1	-4	-4	-4	-4	-4	-4	-4	1	10	1982	3	0	-4	-4	1	-4	-4	10000	-4	0	-4	-4	-4
200502	1223	5	-4	0	0	0	15	2	2	2	2	1	2	2	4	4	3	1	3	3	4	-4	-4	-4	2	-4	-2	10	100	0	-2	99	95	2	6	1980	1	0	-4	-4	1	-4	-4	52000	-4	0	-4	-4	-4
4	1224	5	-4	0	0	1	0	2	2	3	2	3	2	2	3	2	4	2	4	3	3	-4	-4	-4	2	-4	0	0	100	15	0	100	100	1	7	1981	2	0	-4	-4	1	-4	-4	820	-4	0	-4	-4	-4
-4	1225	5	-4	2	0	0	0	2	2	3	2	3	2	2	3	2	3	2	3	2	3	-4	-4	-4	4	-4	0	0	100	0	0	100	100	2	11	1980	3	0	3	0	0	-4	-4	-4	-4	0	-4	-4	0
200801	1226	6	-4	0	0	0	3	2	1	2	2	3	2	2	3	3	4	1	4	1	2	-4	-4	-4	2	-4	20	0	100	0	0	100	100	1	9	1980	3	0	-2	0	0	-4	-4	-4	-4	0	-4	-4	1
6	1227	-4	-4	2	0	0	0	2	2	2	2	3	2	2	1	1	3	1	5	1	1	1	5	1	1	9	-4	-4	-4	-4	-4	-4	-4	2	9	1983	1	0	1	1	0	-4	-4	-4	-4	0	-4	-4	1
199902	1228	6	-4	0	3	0	0	2	2	3	3	2	4	1	3	3	4	1	5	3	3	-4	-4	-4	1	-4	5	0	100	0	2	100	100	1	2	1980	1	0	1	0	1	-4	-4	50000	-4	0	-4	-4	1
200803	1229	-4	-4	0	0	0	0	1	1	3	1	4	1	1	1	1	5	1	5	1	1	1	5	0	3	1	-4	-4	-4	-4	-4	-4	-4	2	11	1984	1	0	1	0	1	-4	-4	52000	-4	0	-4	-4	1
200902	1230	-4	-4	0	0	1	5	3	2	3	1	3	3	2	2	1	4	2	4	1	1	1	4	1	2	13	-4	-4	-4	-4	-4	-4	-4	1	9	1984	3	0	3	0	1	-4	-4	24000	-4	0	-4	-4	1
200803	1231	8	-4	0	0	0	1	2	2	2	3	1	3	1	3	4	5	1	5	4	4	-4	-4	-4	1	-4	5	0	100	5	1	99	99	1	10	1980	1	0	1	0	1	-4	-4	-2	6	0	-4	-4	1
200802	1232	-4	-4	0	0	0	0	2	2	3	2	1	2	1	4	3	4	1	5	3	4	1	4	1	1	7	-4	-4	-4	-4	-4	-4	-4	1	3	1983	1	0	1	0	1	-4	-4	-2	6	0	-4	-4	1
200902	1233	-4	-4	0	0	0	0	1	1	2	1	2	2	1	1	1	4	1	4	1	2	1	2	0	1	8	-4	-4	-4	-4	-4	-4	-4	1	11	1983	2	0	2	0	1	-4	-4	50000	-4	0	-4	-4	1
200102	1234	-4	-4	3	0	0	0	2	3	2	3	2	2	1	1	1	5	1	4	3	2	1	3	1	2	1	-4	-4	-4	-4	-4	-4	-4	1	11	1983	1	0	2	0	1	-4	-4	5000	-4	0	-4	-4	1
200502	1235	-4	-4	0	0	0	0	1	2	1	1	3	1	1	1	1	4	1	5	1	1	1	3	1	1	8	-4	-4	-4	-4	-4	-4	-4	1	3	1983	1	0	1	0	1	-4	-4	5500	-4	0	-4	-4	1
9802	1236	-4	-4	1	0	0	2	2	2	2	2	3	2	1	2	1	4	1	5	1	3	1	4	0	1	1	-4	-4	-4	-4	-4	-4	-4	1	12	1982	2	0	2	0	1	-4	-4	39000	-4	0	-4	-4	1
200604	1237	-4	-4	0	0	0	0	1	2	3	1	4	2	1	1	1	5	1	5	1	1	1	4	0	1	1	-4	-4	-4	-4	-4	-4	-4	1	2	1983	2	0	2	0	1	-4	-4	-2	5	0	-4	-4	1
5	1238	-4	-4	0	0	0	0	2	1	1	1	2	2	1	1	1	5	1	5	1	1	1	3	0	2	1	-4	-4	-4	-4	-4	-4	-4	2	6	1983	2	0	2	0	0	-4	-4	-4	-4	0	-4	-4	1
200801	1239	-4	-4	0	0	0	0	2	2	3	2	3	2	2	2	1	3	1	5	1	1	1	3	0	2	1	-4	-4	-4	-4	-4	-4	-4	1	4	1983	2	0	2	0	1	-4	-4	54000	-4	0	-4	-4	1
4	1240	-4	-4	0	0	0	0	2	1	2	2	2	1	1	3	2	5	1	5	1	1	1	5	0	1	8	-4	-4	-4	-4	-4	-4	-4	1	12	1982	2	0	1	0	1	-4	-4	-2	2	0	-4	-4	1
200602	1241	8	-4	0	0	0	1	2	2	2	2	1	2	1	2	2	4	1	4	2	1	-4	-4	-4	2	-4	5	7	100	0	15	80	85	2	10	1981	1	0	1	0	0	-4	-4	-4	-4	0	-4	-4	1
201710	1242	-4	-4	0	0	0	0	2	2	3	2	3	2	2	1	1	4	1	5	1	2	1	5	1	3	9	-4	-4	-4	-4	-4	-4	-4	2	10	1984	2	0	2	0	1	-4	-4	90254	-4	0	-4	-4	0
201003	1243	-4	-4	1	1	1	0	1	1	2	1	4	1	1	1	1	5	1	5	1	2	1	5	1	1	1	-4	-4	-4	-4	-4	-4	-4	2	9	1984	1	0	1	0	1	-4	-4	90254	-4	0	-4	-4	1
201902	1244	8	-4	1	3	0	0	1	2	1	2	2	1	1	5	3	5	2	5	2	4	-4	-4	-4	1	-4	10	5	100	5	10	100	100	1	4	1981	1	0	1	0	0	-4	-4	-4	-4	1	-2	5	1
200501	1245	6	-4	0	0	0	0	2	2	2	2	1	1	2	3	3	4	2	4	3	3	-4	-4	-4	2	-4	0	0	100	0	50	100	100	2	6	1980	3	0	2	0	1	-4	-4	48000	-4	0	-4	-4	1
201002	1246	6	-4	0	0	0	0	3	1	4	4	4	4	1	3	2	5	4	5	5	3	-4	-4	-4	4	-4	0	0	75	-2	0	-2	-2	2	1	1980	2	0	2	0	0	-4	-4	-4	-4	0	-4	-4	1
4	1247	7	-4	0	0	0	0	2	1	2	1	3	2	2	3	3	2	1	5	2	2	1	1	0	3	1	-4	-4	-4	-4	-4	-4	-4	1	3	1982	2	0	2	0	0	-4	-4	-4	-4	0	-4	-4	1
5	1248	-4	-4	0	0	0	0	2	2	3	2	3	1	2	-2	1	4	1	5	-2	1	1	5	1	2	1	-4	-4	-4	-4	-4	-4	-4	2	3	1984	2	0	2	0	0	-4	-4	-4	-4	0	-4	-4	1
200902	1249	7	-4	0	0	0	2	2	2	1	1	1	3	2	4	3	4	1	5	2	2	-4	-4	-4	2	-4	2	0	100	0	1	100	90	2	3	1981	2	0	1	0	1	-4	-4	7000	-4	0	-4	-4	1
5	1250	-4	-4	0	25	0	5	1	2	2	2	1	2	1	2	1	4	1	4	2	1	1	1	0	1	1	-4	-4	-4	-4	-4	-4	-4	1	9	1982	2	0	1	0	1	-4	-4	7000	-4	0	-4	-4	1
200902	1251	7	-4	0	0	0	1	2	2	3	2	1	2	1	3	2	3	1	4	1	2	-4	-4	-4	1	-4	5	0	100	0	10	90	95	1	11	1981	1	0	1	0	0	-4	-4	-4	-4	1	20000	-4	0
5	1252	-4	-4	2	20	0	1	3	4	2	1	1	2	2	3	1	4	1	3	1	1	1	3	0	3	12	-4	-4	-4	-4	-4	-4	-4	1	1	1982	1	0	1	0	0	-4	-4	-4	-4	1	20000	-4	0
200803	1253	-4	-4	0	0	0	0	2	2	1	2	3	3	2	2	1	3	1	5	1	2	1	5	1	2	1	-4	-4	-4	-4	-4	-4	-4	2	6	1984	3	0	3	0	1	-4	-4	33000	-4	0	-4	-4	1
200801	1254	8	-4	0	0	0	0	2	2	2	2	2	3	1	3	3	3	1	4	3	2	1	5	1	2	8	-4	-4	-4	-4	-4	-4	-4	2	9	1982	-4	-4	-4	-4	-4	-4	-4	-4	-4	-4	-4	-4	-4
-4	1255	7	-4	0	1	0	0	4	2	2	2	1	3	2	5	4	3	1	4	5	4	1	2	0	1	1	-4	-4	-4	-4	-4	-4	-4	1	2	1982	-4	-4	-4	-4	-4	-4	-4	-4	-4	-4	-4	-4	-4
5	1256	-4	-4	0	0	1	2	2	3	2	2	2	2	2	4	4	4	2	3	4	3	1	2	0	2	7	-4	-4	-4	-4	-4	-4	-4	2	10	1984	-4	-4	-4	-4	-4	-4	-4	-4	-4	-4	-4	-4	-4
201302	1257	-4	-4	0	3	0	0	2	2	4	3	4	1	1	5	2	3	2	5	3	3	0	-4	0	2	8	-4	-4	-4	-4	-4	-4	-4	2	1	1984	3	0	2	0	1	-4	-4	2000	-4	0	-4	-4	1
201701	1258	4	-4	0	0	0	4	3	3	2	2	2	3	2	4	3	4	1	3	3	3	1	4	1	2	8	-4	-4	-4	-4	-4	-4	-4	2	11	1982	4	0	-4	-4	1	-4	-4	31000	-4	0	-4	-4	-4
200302	1259	-4	-4	0	2	0	1	3	4	2	4	2	3	3	4	2	3	2	3	3	2	1	1	0	4	13	-4	-4	-4	-4	-4	-4	-4	1	10	1984	4	0	-4	-4	1	-4	-4	31000	-4	0	-4	-4	-4
200703	1260	-4	-4	0	30	1	48	3	3	2	2	1	3	3	5	3	4	1	1	3	4	0	-4	0	2	1	-4	-4	-4	-4	-4	-4	-4	1	12	1983	3	0	3	0	0	-4	-4	-4	-4	0	-4	-4	1
200005	1261	4	-4	0	0	0	4	2	3	2	3	1	2	2	4	4	3	1	3	4	3	-4	-4	-4	2	-4	0	1	100	90	0	75	100	1	7	1981	3	1	1	0	1	-4	-4	65000	-4	0	-4	-4	0
6	1262	-4	-4	0	0	0	0	1	2	2	1	3	2	2	1	1	3	1	3	1	1	1	3	1	2	2	-4	-4	-4	-4	-4	-4	-4	1	9	1984	3	1	1	0	1	-4	-4	65000	-4	0	-4	-4	0
200903	1263	-4	-4	0	0	0	1	2	1	2	1	2	2	1	1	1	4	1	5	2	1	1	3	0	2	7	-4	-4	-4	-4	-4	-4	-4	1	9	1982	2	0	3	1	1	-4	-4	7000	-4	1	300	-4	0
4	1264	-4	-4	0	0	0	0	2	2	1	1	2	2	2	1	1	3	1	4	1	2	0	-4	0	3	2	-4	-4	-4	-4	-4	-4	-4	1	6	1984	2	0	2	0	0	-4	-4	-4	-4	0	-4	-4	1
200402	1265	8	-4	0	0	0	1	2	2	1	2	1	3	1	4	4	3	2	5	3	4	-4	-4	-4	2	-4	2	0	100	25	50	100	100	2	3	1980	1	0	2	0	1	-4	-4	51000	-4	0	-4	-4	1
5	1266	-4	-4	0	4	2	2	2	2	2	2	1	2	3	4	2	2	1	3	4	3	0	-4	1	3	7	-4	-4	-4	-4	-4	-4	-4	2	9	1983	-4	-4	-4	-4	-4	-4	-4	-4	-4	-4	-4	-4	-4
4	1267	7	-4	0	0	0	7	2	1	2	1	2	1	1	2	2	3	1	2	2	3	-4	-4	-4	1	-4	0	0	100	25	15	100	100	1	6	1981	2	0	2	0	1	-4	-4	2400	-4	0	-4	-4	0
201002	1268	4	-4	0	0	0	4	1	1	3	1	4	1	1	5	5	3	1	3	5	4	-4	-4	-4	2	-4	50	75	98	95	5	50	100	2	3	1980	2	0	-4	-4	1	-4	-4	30000	-4	1	4000	-4	-4
200503	1269	7	-4	0	0	0	10	1	1	4	1	3	2	1	5	5	3	1	4	4	4	-4	-4	-4	2	-4	50	50	100	50	50	100	100	2	10	1981	2	0	-4	-4	1	-4	-4	30000	-4	1	4000	-4	-4
200802	1270	7	-4	2	0	0	0	1	1	2	1	3	1	1	4	3	4	2	4	5	3	-4	-4	-4	2	-4	5	0	100	0	1	95	80	1	11	1981	2	1	2	0	1	-4	-4	14000	-4	0	-4	-4	1
201002	1271	6	-4	0	0	0	4	3	3	4	2	2	3	2	5	4	3	2	4	4	5	1	2	0	3	7	-4	-4	-4	-4	-4	-4	-4	2	4	1982	-4	-4	-4	-4	-4	-4	-4	-4	-4	-4	-4	-4	-4
4	1272	6	5	0	0	2	99	3	3	1	1	1	1	1	5	5	4	1	4	5	5	-4	-4	-4	3	-4	10	15	100	0	0	100	100	1	1	1981	1	0	1	0	1	-4	-4	25000	-4	0	-4	-4	1
4	1273	3	-4	0	0	0	0	4	2	4	2	-2	3	1	5	5	4	1	4	5	5	-4	-4	-4	2	-4	0	0	100	0	0	70	100	1	10	1980	1	0	-4	-4	1	-4	-4	42000	-4	0	-4	-4	-4
-4	1274	5	-4	0	10	0	6	3	3	2	2	1	3	2	3	3	4	2	3	3	4	-4	-4	-4	3	-4	50	10	99	25	15	50	99	2	9	1980	-4	-4	-4	-4	-4	-4	-4	-4	-4	-4	-4	-4	-4
200601	1275	-4	-4	0	0	0	2	2	2	2	2	1	2	2	5	3	2	2	4	3	3	1	3	0	3	7	-4	-4	-4	-4	-4	-4	-4	2	1	1983	4	0	3	0	1	-4	-4	11000	-4	0	-4	-4	1
200802	1276	6	-4	0	0	0	0	1	2	3	2	2	2	2	5	5	4	1	4	3	3	-4	-4	-4	1	-4	0	0	100	0	25	100	100	2	8	1980	3	0	3	0	1	-4	-4	11000	-4	0	-4	-4	1
200902	1277	6	-4	1	0	0	5	2	2	3	2	2	2	2	3	2	4	1	5	2	1	1	3	1	1	4	-4	-4	-4	-4	-4	-4	-4	1	7	1982	-4	-4	-4	-4	-4	-4	-4	-4	-4	-4	-4	-4	-4
5	1278	8	-4	0	0	0	0	1	2	2	1	3	1	1	1	1	4	1	4	1	1	1	4	1	2	1	-4	-4	-4	-4	-4	-4	-4	1	1	1982	3	1	1	0	0	-4	-4	-4	-4	0	-4	-4	1
200302	1279	8	-4	0	1	0	2	2	2	3	2	2	1	1	2	1	3	1	4	2	1	1	4	0	2	1	-4	-4	-4	-4	-4	-4	-4	1	1	1982	3	1	1	0	0	-4	-4	-4	-4	0	-4	-4	1
200802	1280	4	-4	0	0	0	0	1	2	4	2	1	2	1	2	1	3	1	4	1	2	1	4	0	1	1	-4	-4	-4	-4	-4	-4	-4	1	11	1982	4	0	3	0	0	-4	-4	-4	-4	0	-4	-4	1
200702	1281	-4	-4	0	0	0	0	2	2	2	2	3	2	2	1	1	4	1	5	1	1	1	4	1	2	1	-4	-4	-4	-4	-4	-4	-4	1	1	1984	3	0	3	0	1	-4	-4	10500	-4	0	-4	-4	1
200802	1282	8	-4	0	0	0	1	2	2	3	2	2	1	1	3	2	3	1	4	2	1	-4	-4	-4	2	-4	10	2	100	5	1	90	100	2	3	1981	1	0	-4	-4	1	-4	-4	90254	-4	0	-4	-4	-4
4	1283	-4	-4	1	0	0	0	2	2	4	2	2	2	1	-2	-2	2	1	4	1	1	1	2	0	1	2	-4	-4	-4	-4	-4	-4	-4	1	9	1983	1	0	-4	-4	1	-4	-4	90254	-4	0	-4	-4	-4
200602	1284	2	-4	0	0	1	5	2	3	2	2	3	4	2	3	3	3	2	3	2	2	-4	-4	-4	2	-4	70	5	50	50	50	75	96	1	5	1981	2	0	3	1	0	-4	-4	-4	-4	0	-4	-4	1
5	1285	5	-4	1	0	0	5	2	2	2	4	2	3	2	3	4	5	1	5	3	2	-4	-4	-4	2	-4	10	0	100	2	50	90	87	2	7	1981	3	0	-4	-4	1	-4	-4	10500	-4	1	-2	5	-4
200901	1286	-4	-4	0	0	0	0	1	2	2	1	1	1	1	1	1	1	1	5	1	1	1	1	1	3	8	-4	-4	-4	-4	-4	-4	-4	1	2	1983	1	0	2	0	1	-4	-4	1000	-4	0	-4	-4	1
5	1287	-4	-4	0	7	0	0	1	1	2	1	2	1	1	1	1	4	1	5	1	2	1	4	0	3	2	-4	-4	-4	-4	-4	-4	-4	1	11	1982	2	0	-4	-4	0	-4	-4	-4	-4	1	6000	-4	-4
200702	1288	-4	-4	0	0	0	0	2	1	2	2	3	3	1	1	1	3	1	4	1	1	1	5	0	2	9	-4	-4	-4	-4	-4	-4	-4	1	3	1983	2	1	2	0	1	-4	-4	1700	-4	0	-4	-4	1
-4	1289	6	-4	1	1	0	0	2	2	3	2	2	2	2	2	3	4	1	4	1	1	-4	-4	-4	2	-4	5	2	100	0	1	100	95	1	3	1980	3	0	2	0	0	-4	-4	-4	-4	0	-4	-4	0
200603	1290	7	-4	0	0	0	0	2	1	1	1	2	1	1	2	2	4	1	5	2	1	-4	-4	-4	2	-4	0	0	100	10	25	80	90	2	10	1981	2	0	2	0	1	-4	-4	-1	-1	0	-4	-4	1
200502	1291	6	-4	1	2	0	3	3	3	1	2	2	3	2	3	3	4	1	5	4	4	-4	-4	-4	3	-4	5	5	100	0	5	95	100	1	5	1980	2	0	1	0	1	-4	-4	59000	-4	0	-4	-4	1
200703	1292	-4	-4	0	0	0	0	2	2	1	2	4	4	1	3	2	5	1	4	2	2	1	5	1	1	8	-4	-4	-4	-4	-4	-4	-4	2	7	1982	3	0	3	0	1	-4	-4	50000	-4	0	-4	-4	1
-4	1293	4	-4	0	0	0	0	2	2	3	1	3	2	1	2	1	3	1	4	2	3	-4	-4	-4	2	-4	1	1	100	4	1	75	85	1	11	1981	2	0	2	0	1	-4	-4	32000	-4	1	1500	-4	1
5	1294	-4	-4	0	0	0	0	1	1	3	1	4	2	1	1	1	4	1	4	1	1	1	5	1	3	13	-4	-4	-4	-4	-4	-4	-4	1	5	1984	2	0	2	0	0	-4	-4	-4	-4	0	-4	-4	1
-4	1295	8	-4	0	0	0	5	2	2	3	2	2	3	1	4	4	5	1	5	4	5	-4	-4	-4	1	-4	20	0	100	0	0	100	100	2	1	1980	1	0	3	0	1	-4	-4	90254	-4	0	-4	-4	1
200902	1296	-4	-4	0	0	0	0	2	2	2	2	3	1	1	3	1	3	1	5	1	2	1	5	0	1	12	-4	-4	-4	-4	-4	-4	-4	2	4	1983	-4	-4	-4	-4	-4	-4	-4	-4	-4	-4	-4	-4	-4
200603	1297	8	-4	2	0	0	1	2	2	2	2	1	2	2	4	4	4	2	3	2	4	-4	-4	-4	1	-4	5	0	100	5	10	75	90	1	11	1980	1	0	2	0	0	-4	-4	-4	-4	0	-4	-4	1
200802	1298	3	-4	1	0	1	0	3	3	2	3	1	4	2	5	5	3	1	4	4	5	-4	-4	-4	3	-4	50	50	100	50	50	50	100	1	9	1981	1	0	1	0	1	-4	-4	48000	-4	0	-4	-4	1
-4	1299	-4	-4	1	0	0	2	3	3	2	2	3	2	2	1	1	3	1	4	1	2	1	4	0	1	1	-4	-4	-4	-4	-4	-4	-4	1	12	1982	4	1	3	1	0	-4	-4	-4	-4	0	-4	-4	1
-4	1300	-4	-4	0	0	0	0	2	2	1	2	3	2	2	1	1	2	1	4	1	2	1	5	0	2	1	-4	-4	-4	-4	-4	-4	-4	1	4	1984	4	1	3	1	0	-4	-4	-4	-4	0	-4	-4	1
5	1301	-4	-4	1	0	0	0	2	2	2	1	3	2	1	1	1	4	1	3	1	1	1	5	0	1	2	-4	-4	-4	-4	-4	-4	-4	1	9	1984	1	0	1	0	0	-4	-4	-4	-4	0	-4	-4	1
201303	1302	7	-4	0	0	0	0	2	2	1	2	1	2	1	3	2	4	1	4	2	4	-4	-4	-4	2	-4	0	0	100	0	10	90	100	2	7	1981	2	1	2	0	1	-4	-4	3000	-4	0	-4	-4	1
200802	1303	-4	-4	0	0	0	0	2	2	1	2	1	2	1	1	1	5	1	4	1	2	1	4	1	1	1	-4	-4	-4	-4	-4	-4	-4	2	9	1984	2	1	2	0	1	-4	-4	3000	-4	0	-4	-4	1
199902	1304	8	-4	0	0	0	0	2	2	1	2	1	2	2	4	3	1	3	4	2	5	-4	-4	-4	1	-4	0	5	100	25	0	80	90	1	3	1980	1	0	-4	-4	1	-4	-4	45000	-4	0	-4	-4	-4
200203	1305	8	-4	0	0	0	0	2	3	3	2	1	2	2	4	3	5	1	4	3	4	-4	-4	-4	2	-4	2	15	100	5	0	95	100	1	11	1981	1	0	-4	-4	1	-4	-4	45000	-4	0	-4	-4	-4
200501	1306	7	-4	0	0	0	0	2	2	2	2	1	2	1	3	3	3	2	4	3	3	-4	-4	-4	2	-4	5	5	100	20	50	90	90	2	6	1981	3	0	-4	-4	1	-4	-4	45000	-4	0	-4	-4	-4
200902	1307	-4	-4	0	0	0	0	2	2	1	2	2	2	2	2	1	4	1	4	2	2	1	5	0	1	1	-4	-4	-4	-4	-4	-4	-4	2	5	1984	3	0	-4	-4	1	-4	-4	45000	-4	0	-4	-4	-4
200502	1308	-4	-4	0	0	0	0	2	1	2	2	1	2	1	2	2	3	1	4	2	1	1	5	1	3	8	-4	-4	-4	-4	-4	-4	-4	2	10	1983	3	1	2	0	0	-4	-4	-4	-4	0	-4	-4	1
5	1309	8	-4	0	0	0	0	2	3	2	2	1	3	2	4	1	4	1	4	2	5	1	5	0	3	8	-4	-4	-4	-4	-4	-4	-4	2	3	1982	1	0	-4	-4	1	-4	-4	-2	4	0	-4	-4	-4
200901	1310	5	-4	0	0	0	30	2	3	1	2	1	2	2	3	4	3	1	3	4	3	-4	-4	-4	4	-4	100	50	60	0	15	70	100	1	4	1981	2	1	-4	-4	1	-4	-4	21500	-4	0	-4	-4	-4
200002	1311	5	-4	0	0	0	0	2	2	2	2	2	2	2	3	3	3	1	4	2	2	-4	-4	-4	2	-4	0	0	100	0	20	100	100	2	6	1980	2	0	2	0	1	-4	-4	-2	5	0	-4	-4	1
199901	1312	4	-4	0	0	0	0	2	2	1	2	2	3	2	4	4	3	1	3	5	3	-4	-4	-4	2	-4	10	0	100	0	20	85	90	2	11	1980	2	0	2	0	0	-4	-4	-4	-4	0	-4	-4	1
200701	1313	-4	-4	0	3	0	1	2	2	1	1	2	2	1	3	2	5	1	4	1	1	1	3	1	1	8	-4	-4	-4	-4	-4	-4	-4	2	1	1983	2	0	2	0	0	-4	-4	-4	-4	0	-4	-4	1
199902	1314	8	-4	0	0	0	1	2	2	3	3	2	2	2	3	2	5	1	5	1	4	1	5	1	2	1	-4	-4	-4	-4	-4	-4	-4	2	8	1982	1	0	-4	-4	1	-4	-4	47000	-4	0	-4	-4	-4
199902	1315	5	-4	1	0	0	10	2	2	2	2	2	3	3	3	2	2	1	4	3	4	-4	-4	-4	1	-4	15	2	90	10	20	15	95	2	4	1980	1	0	2	0	1	-4	-4	25000	-4	0	-4	-4	1
5	1316	-4	-4	2	1	0	0	2	3	3	2	2	3	2	3	2	5	1	3	2	2	1	5	0	2	1	-4	-4	-4	-4	-4	-4	-4	2	5	1983	1	0	2	0	1	-4	-4	25000	-4	0	-4	-4	1
-4	1317	7	-4	0	0	0	0	1	2	3	2	1	2	2	4	3	3	2	4	3	3	1	5	0	3	1	-4	-4	-4	-4	-4	-4	-4	2	2	1982	1	0	3	0	1	-4	-4	15000	-4	0	-4	-4	1
201002	1318	-4	-4	0	1	0	0	1	2	1	1	2	1	2	4	1	5	2	4	3	3	0	-4	0	2	1	-4	-4	-4	-4	-4	-4	-4	1	11	1984	3	0	3	0	1	-4	-4	4200	-4	0	-4	-4	1
200802	1319	-4	-4	0	1	0	0	2	2	3	2	2	1	2	3	1	5	1	4	3	2	1	4	0	1	1	-4	-4	-4	-4	-4	-4	-4	2	9	1984	3	0	3	1	1	-4	-4	7000	-4	0	-4	-4	1
200802	1320	5	-4	0	0	0	10	2	3	1	3	2	2	1	3	2	3	1	3	2	3	-4	-4	-4	2	-4	1	25	100	25	1	25	100	1	7	1980	2	0	2	0	1	-4	-4	22000	-4	0	-4	-4	1
200803	1321	4	-4	0	0	0	5	3	2	3	2	3	2	2	3	1	4	1	3	2	3	1	4	0	2	7	-4	-4	-4	-4	-4	-4	-4	1	10	1982	2	0	2	0	1	-4	-4	22000	-4	0	-4	-4	1
200402	1322	8	-4	1	0	0	0	2	2	1	1	2	2	1	4	1	5	1	5	2	2	1	4	1	3	8	-4	-4	-4	-4	-4	-4	-4	2	10	1982	2	0	1	0	1	-4	-4	32000	-4	1	300	-4	1
200502	1323	-4	-4	0	5	1	0	2	2	1	1	3	2	2	1	1	5	1	2	2	1	1	5	0	2	2	-4	-4	-4	-4	-4	-4	-4	1	7	1984	3	0	2	0	1	-4	-4	29000	-4	1	5000	-4	1
200603	1324	5	-4	0	0	0	1	2	2	2	2	3	3	2	5	5	2	4	4	3	5	-4	-4	-4	1	-4	0	0	100	0	0	100	100	2	6	1980	1	0	-4	-4	1	-4	-4	16320	-4	0	-4	-4	-4
200502	1325	-4	-4	1	0	0	1	2	2	3	2	4	1	1	1	-2	3	-2	5	-2	3	1	5	1	2	7	-4	-4	-4	-4	-4	-4	-4	2	10	1982	3	0	-4	-4	1	-4	-4	40000	-4	0	-4	-4	-4
9801	1326	-4	-4	0	4	0	5	2	1	3	2	-2	2	3	2	1	4	2	2	2	1	1	3	0	3	1	-4	-4	-4	-4	-4	-4	-4	1	2	1983	3	0	2	0	1	-4	-4	18000	-4	0	-4	-4	1
5	1327	5	-4	0	1	0	0	2	2	1	2	1	2	2	3	2	4	4	3	2	4	-4	-4	-4	1	-4	0	0	100	10	0	50	25	2	12	1981	3	0	4	0	1	-4	-4	-2	3	0	-4	-4	1
4	1328	7	-4	0	0	0	5	4	2	3	2	1	2	4	2	3	4	1	4	5	5	-4	-4	-4	4	-4	50	0	100	50	50	20	100	2	10	1980	2	0	-4	-4	1	-4	-4	-2	3	0	-4	-4	-4
200902	1329	5	-4	0	4	0	15	3	3	3	2	1	3	4	4	2	3	5	1	4	3	-4	-4	-4	3	-4	10	50	75	75	75	50	75	2	3	1981	3	0	2	0	1	-4	-4	10000	-4	0	-4	-4	0
201302	1330	6	-4	0	0	0	0	2	1	3	2	3	1	1	4	4	5	1	5	2	1	1	5	1	2	8	-4	-4	-4	-4	-4	-4	-4	2	3	1982	2	0	2	0	0	-4	-4	-4	-4	0	-4	-4	1
-4	1331	-4	-4	0	0	0	0	1	2	3	1	2	2	1	2	1	5	1	4	1	2	1	5	1	1	1	-4	-4	-4	-4	-4	-4	-4	2	7	1983	1	0	2	0	1	-4	-4	24000	-4	0	-4	-4	1
201002	1332	7	-4	0	0	0	1	2	1	2	3	2	1	2	3	2	5	1	5	2	2	-4	-4	-4	2	-4	10	10	100	10	20	100	100	1	2	1980	-4	-4	-4	-4	-4	-4	-4	-4	-4	-4	-4	-4	-4
5	1333	7	-4	0	0	0	0	1	1	1	2	2	2	1	2	2	5	1	4	1	1	0	-4	0	1	7	-4	-4	-4	-4	-4	-4	-4	2	9	1982	-4	-4	-4	-4	-4	-4	-4	-4	-4	-4	-4	-4	-4
200602	1334	8	-4	0	0	0	2	1	1	3	3	2	4	1	2	3	5	1	5	2	3	-4	-4	-4	1	-4	50	10	100	0	15	100	100	2	9	1980	1	0	-4	-4	1	-4	-4	90254	-4	1	138625	-4	-4
200802	1335	7	-4	0	0	0	3	2	1	2	2	2	3	1	2	2	4	1	5	3	4	-4	-4	-4	1	-4	5	1	100	0	5	100	100	1	12	1980	1	0	3	0	1	-4	-4	20000	-4	0	-4	-4	1
200602	1336	-4	-4	1	0	0	0	2	1	2	2	2	2	1	1	1	3	1	5	1	1	1	5	0	1	4	-4	-4	-4	-4	-4	-4	-4	1	6	1984	1	0	3	0	1	-4	-4	20000	-4	0	-4	-4	1
-4	1337	-4	-4	0	0	0	0	2	3	4	2	2	2	1	2	1	3	2	4	1	1	1	5	0	1	1	-4	-4	-4	-4	-4	-4	-4	2	11	1982	2	0	1	0	1	-4	-4	-2	5	0	-4	-4	1
200901	1338	8	-4	0	0	0	0	2	3	2	2	2	2	2	2	2	5	1	4	1	2	-4	-4	-4	1	-4	3	2	100	2	5	100	90	2	10	1981	2	0	2	0	1	-4	-4	14000	-4	0	-4	-4	1
201002	1339	3	-4	0	0	0	3	2	1	3	2	1	1	1	3	4	5	1	4	1	2	-4	-4	-4	2	-4	5	5	99	5	10	85	90	1	3	1981	3	0	2	0	1	-4	-4	0	-4	1	-2	2	1
-4	1340	-4	-4	0	0	0	1	2	2	2	1	3	1	1	1	1	4	1	5	1	1	1	5	1	2	7	-4	-4	-4	-4	-4	-4	-4	2	11	1984	3	0	2	0	1	-4	-4	0	-4	1	-2	2	1
4	1341	-4	-4	0	0	1	3	2	2	2	2	2	2	3	3	2	4	2	3	3	2	1	5	0	3	2	-4	-4	-4	-4	-4	-4	-4	1	1	1983	3	0	2	0	1	-4	-4	-2	5	0	-4	-4	1
200702	1342	6	-4	0	0	0	0	2	2	1	2	2	2	2	2	2	3	1	3	2	2	-4	-4	-4	1	-4	40	30	100	40	30	75	98	1	3	1980	1	0	1	0	1	-4	-4	18000	-4	0	-4	-4	1
4	1343	6	-4	0	0	0	5	3	3	2	2	2	3	2	4	5	2	1	4	4	4	-4	-4	-4	1	-4	50	90	100	80	20	90	100	1	12	1980	1	0	1	0	1	-4	-4	58000	-4	0	-4	-4	1
200402	1344	-4	-4	0	0	0	0	1	2	2	1	3	1	1	2	1	3	1	4	1	2	1	3	0	1	12	-4	-4	-4	-4	-4	-4	-4	2	10	1983	1	0	1	0	1	-4	-4	58000	-4	0	-4	-4	1
200103	1345	8	-4	2	0	0	0	2	2	3	3	2	3	2	1	1	4	1	5	2	1	-4	-4	-4	2	-4	50	25	100	0	25	100	100	2	1	1980	2	0	-4	-4	1	-4	-4	55000	-4	0	-4	-4	-4
-4	1346	-4	-4	3	5	1	0	2	2	1	2	3	2	2	3	1	5	2	3	2	3	1	4	1	1	9	-4	-4	-4	-4	-4	-4	-4	1	11	1983	1	0	2	0	1	-4	-4	13000	-4	0	-4	-4	1
5	1347	-4	-4	0	0	0	0	1	1	1	1	2	1	1	3	2	5	1	3	3	3	1	5	0	3	8	-4	-4	-4	-4	-4	-4	-4	2	1	1983	2	0	1	0	1	-4	-4	20000	-4	0	-4	-4	1
-4	1348	7	-4	0	0	0	0	2	1	3	2	3	2	1	1	1	3	1	4	1	1	-4	-4	-4	2	-4	0	0	100	0	0	75	100	1	12	1981	4	1	1	0	0	-4	-4	-4	-4	0	-4	-4	1
200702	1349	-4	-4	0	1	0	0	2	2	1	2	1	3	4	4	2	2	3	3	3	3	1	4	0	2	4	-4	-4	-4	-4	-4	-4	-4	1	9	1983	1	0	1	0	1	-4	-4	40000	-4	0	-4	-4	0
200401	1350	-4	-4	0	0	2	0	2	1	3	2	3	2	2	1	1	2	1	5	1	1	1	5	1	3	12	-4	-4	-4	-4	-4	-4	-4	2	11	1983	3	0	1	0	1	-4	-4	16000	-4	0	-4	-4	0
200902	1351	-4	-4	0	0	0	1	4	1	2	2	1	1	1	1	1	4	1	4	1	1	-4	-4	-4	2	-4	0	0	100	10	10	100	100	1	11	1981	2	0	2	0	0	-4	-4	-4	-4	0	-4	-4	0
200402	1352	-4	-4	0	0	0	0	2	2	2	1	3	2	2	1	1	4	1	5	1	1	1	4	1	2	2	-4	-4	-4	-4	-4	-4	-4	1	5	1983	2	0	2	0	0	-4	-4	-4	-4	0	-4	-4	0
200802	1353	-4	-4	0	1	0	0	2	2	2	2	3	2	2	1	1	4	1	4	1	1	0	-4	1	4	2	-4	-4	-4	-4	-4	-4	-4	1	8	1984	2	0	2	0	0	-4	-4	-4	-4	0	-4	-4	0
-4	1354	4	-4	-4	-4	-4	-4	2	2	3	2	3	2	2	1	1	2	1	1	1	1	-4	-4	-4	3	-4	0	5	5	10	25	5	25	2	7	1980	-4	-4	-4	-4	-4	-4	-4	-4	-4	-4	-4	-4	-4
-4	1355	-4	-4	0	0	0	4	2	2	3	2	3	2	2	1	1	4	2	4	1	1	-4	-4	-4	3	-4	0	0	25	50	0	25	75	2	11	1981	-4	-4	-4	-4	-4	-4	-4	-4	-4	-4	-4	-4	-4
200001	1356	7	-4	0	0	0	0	2	1	3	3	2	1	1	1	1	2	1	2	1	1	-4	-4	-4	2	-4	10	1	70	50	100	25	60	2	5	1981	3	1	3	1	0	-4	-4	-4	-4	0	-4	-4	0
200402	1357	-4	-4	0	0	0	0	1	1	3	1	3	1	1	1	1	3	3	4	1	2	1	5	0	1	1	-4	-4	-4	-4	-4	-4	-4	2	10	1982	3	1	3	1	0	-4	-4	-4	-4	0	-4	-4	0
200402	1358	-4	-4	0	0	0	0	1	1	3	1	3	1	1	1	1	3	2	4	1	2	1	4	0	1	1	-4	-4	-4	-4	-4	-4	-4	2	8	1984	3	1	3	1	0	-4	-4	-4	-4	0	-4	-4	0
201003	1359	5	-4	0	0	0	1	3	2	3	1	1	2	2	3	3	5	2	4	3	4	-4	-4	-4	1	-4	0	1	100	0	0	100	100	1	5	1981	2	0	-4	-4	1	-4	-4	11000	-4	0	-4	-4	-4
200301	1360	8	-4	0	0	0	1	1	2	3	2	1	2	2	2	1	4	1	3	1	1	-4	-4	-4	1	-4	5	4	97	5	3	85	85	1	7	1981	1	0	1	0	1	-4	-4	52000	-4	0	-4	-4	1
200601	1361	-4	-4	0	0	0	0	2	1	2	2	3	2	1	1	1	4	1	4	1	1	1	4	1	1	2	-4	-4	-4	-4	-4	-4	-4	1	11	1982	1	0	1	0	1	-4	-4	52000	-4	0	-4	-4	1
201001	1362	8	-4	0	2	0	0	2	1	3	2	1	1	2	5	5	3	5	2	5	4	-4	-4	-4	4	-4	75	10	100	0	65	100	100	2	7	1980	1	0	1	0	1	-4	-4	31000	-4	0	-4	-4	1
5	1363	5	-4	0	0	0	1	2	1	3	2	3	2	2	4	2	5	1	3	3	2	-4	-4	-4	1	-4	0	0	80	-2	-2	40	100	1	3	1981	1	0	-4	-4	1	-4	-4	16000	-4	0	-4	-4	-4
4	1364	5	-4	1	0	0	0	2	2	1	2	3	2	2	5	2	3	2	2	3	4	-4	-4	-4	1	-4	0	0	100	45	35	20	100	1	12	1980	1	0	-4	-4	0	-4	-4	-4	-4	0	-4	-4	-4
200902	1365	-4	-4	0	0	0	0	2	2	3	2	3	2	2	1	1	3	1	2	1	1	1	5	1	1	1	-4	-4	-4	-4	-4	-4	-4	1	7	1982	3	0	-4	-4	0	-4	-4	-4	-4	0	-4	-4	-4
200502	1366	8	-4	1	0	2	4	1	1	3	1	1	1	1	4	2	3	1	3	3	2	-4	-4	-4	1	-4	0	0	100	0	0	95	100	1	3	1980	1	0	1	0	1	-4	-4	11000	-4	0	-4	-4	1
200702	1367	-4	-4	0	0	0	0	2	1	1	2	3	4	1	1	1	4	1	5	1	2	1	1	1	2	8	-4	-4	-4	-4	-4	-4	-4	1	2	1984	3	1	2	0	1	-4	-4	2500	-4	0	-4	-4	1
200302	1368	-4	-4	0	0	0	0	2	1	1	1	2	1	1	2	1	5	1	4	2	2	1	4	0	1	1	-4	-4	-4	-4	-4	-4	-4	2	12	1982	2	0	2	0	1	-4	-4	22000	-4	0	-4	-4	1
6	1369	8	-4	0	2	0	0	2	2	1	2	1	2	1	1	1	3	1	4	1	1	-4	-4	-4	2	-4	25	25	100	50	50	100	100	2	9	1981	1	0	1	0	1	-4	-4	19000	-4	0	-4	-4	1
200802	1370	-4	-4	0	0	0	0	2	2	2	2	2	2	2	3	1	5	1	5	3	1	1	2	0	1	1	-4	-4	-4	-4	-4	-4	-4	2	3	1984	1	0	1	0	1	-4	-4	10000	-4	0	-4	-4	1
201304	1371	7	-4	0	0	0	1	2	2	1	2	3	2	2	2	1	3	1	3	1	2	-4	-4	-4	2	-4	10	3	99	5	5	90	90	1	10	1981	1	0	2	0	0	-4	-4	-4	-4	0	-4	-4	1
4	1372	-4	-4	1	0	0	1	2	2	2	2	1	2	2	2	1	3	2	3	2	1	1	4	1	1	7	-4	-4	-4	-4	-4	-4	-4	2	8	1983	1	0	2	0	0	-4	-4	-4	-4	0	-4	-4	1
200803	1373	-4	-4	0	0	1	12	2	2	3	3	1	2	1	2	2	4	1	4	2	1	1	3	0	1	1	-4	-4	-4	-4	-4	-4	-4	1	8	1983	1	0	1	0	0	-4	-4	-4	-4	0	-4	-4	1
200703	1374	2	-4	0	5	1	0	2	2	3	2	1	1	2	4	2	3	1	3	2	2	0	-4	0	3	2	-4	-4	-4	-4	-4	-4	-4	1	5	1982	3	0	4	0	1	-4	-4	-2	2	0	-4	-4	1
200802	1375	-4	-4	0	2	0	1	2	2	1	2	3	2	2	1	1	4	1	2	1	1	1	4	1	2	6	-4	-4	-4	-4	-4	-4	-4	2	12	1984	3	0	4	0	1	-4	-4	-2	2	0	-4	-4	1
200802	1376	7	-4	1	0	0	4	2	2	3	2	2	2	2	4	3	5	1	4	4	3	-4	-4	-4	3	-4	50	0	100	0	40	90	100	1	4	1980	3	0	2	0	0	-4	-4	-4	-4	0	-4	-4	1
200702	1377	-4	-4	0	0	0	0	2	2	2	2	3	2	2	1	1	5	1	3	1	1	1	1	0	3	2	-4	-4	-4	-4	-4	-4	-4	1	3	1984	3	0	3	0	1	-4	-4	-2	3	0	-4	-4	1
200402	1378	-4	-4	0	0	0	0	2	1	2	2	2	2	2	2	1	4	1	2	1	1	0	-4	0	3	6	-4	-4	-4	-4	-4	-4	-4	1	6	1983	3	0	-4	-4	0	-4	-4	-4	-4	0	-4	-4	-4
200701	1379	-4	-4	0	0	0	0	2	2	2	2	3	2	2	1	1	3	1	5	1	1	1	5	0	3	1	-4	-4	-4	-4	-4	-4	-4	2	8	1984	3	0	-4	-4	0	-4	-4	-4	-4	0	-4	-4	-4
200702	1380	5	-4	1	0	0	0	2	2	1	3	3	4	2	4	2	3	3	3	3	2	-4	-4	-4	2	-4	25	5	100	2	25	50	100	2	2	1980	1	0	1	0	1	-4	-4	24000	-4	0	-4	-4	1
-4	1381	-4	-4	2	0	0	1	2	2	3	1	3	1	1	2	1	4	1	5	1	2	1	2	1	2	2	-4	-4	-4	-4	-4	-4	-4	1	9	1983	3	0	-4	-4	1	-4	-4	-2	4	0	-4	-4	-4
5	1382	-4	-4	0	1	1	1	2	2	3	1	4	2	2	3	1	4	1	3	2	2	1	4	1	3	1	-4	-4	-4	-4	-4	-4	-4	1	4	1984	4	1	2	0	1	-4	-4	-2	4	0	-4	-4	1
200702	1383	-4	-4	1	10	0	7	2	1	1	2	3	4	1	2	1	4	2	5	3	3	1	1	1	2	1	-4	-4	-4	-4	-4	-4	-4	1	12	1982	1	0	2	0	1	-4	-4	-2	3	0	-4	-4	1
201001	1384	-4	-4	3	0	0	0	2	2	1	2	2	2	2	3	1	5	5	4	2	1	1	3	0	3	12	-4	-4	-4	-4	-4	-4	-4	2	10	1983	3	0	-4	-4	1	-4	-4	-2	2	0	-4	-4	-4
4	1385	-4	-4	1	0	0	5	2	2	3	2	3	2	2	1	1	4	1	4	2	2	0	-4	0	2	8	-4	-4	-4	-4	-4	-4	-4	2	9	1982	2	0	-4	-4	0	-4	-4	-4	-4	0	-4	-4	-4
200602	1386	-4	-4	0	0	0	0	2	2	3	2	3	2	2	1	1	4	1	3	1	2	-4	-4	-4	3	-4	0	0	100	50	50	50	100	2	9	1981	3	0	-4	-4	1	-4	-4	1200	-4	0	-4	-4	-4
201001	1387	-4	-4	0	0	0	0	2	1	2	2	3	2	2	1	1	5	1	5	1	1	-4	-4	0	1	1	-4	-4	-4	-4	-4	-4	-4	2	9	1982	3	0	-4	-4	1	-4	-4	1200	-4	0	-4	-4	-4
5	1388	-4	-4	0	1	0	0	2	3	2	3	2	3	1	1	1	3	3	5	1	1	-4	-4	1	1	1	-4	-4	-4	-4	-4	-4	-4	2	8	1984	3	0	-4	-4	1	-4	-4	1200	-4	0	-4	-4	-4
200601	1389	5	-4	0	0	0	0	4	3	2	2	4	1	2	5	4	2	5	1	4	3	-4	-4	-4	1	-4	0	50	100	0	0	50	100	2	2	1980	5	1	-4	-4	0	-4	-4	-4	-4	0	-4	-4	-4
200601	1390	-4	-4	0	0	0	0	1	1	2	1	3	1	1	1	1	5	1	2	1	1	1	2	1	1	1	-4	-4	-4	-4	-4	-4	-4	1	3	1982	-4	-4	-4	-4	-4	-4	-4	-4	-4	-4	-4	-4	-4
4	1391	13	-4	0	0	0	0	2	2	2	2	3	2	3	2	3	4	3	3	3	2	-4	-4	-4	5	-4	50	25	45	5	40	50	70	2	7	1980	1	0	1	0	1	-4	-4	-2	2	0	-4	-4	1
200502	1392	5	-4	0	0	0	2	2	-2	2	1	2	2	2	3	2	2	4	2	3	4	-4	-4	-4	3	-4	0	10	100	50	30	100	75	2	7	1980	1	0	1	0	1	-4	-4	-2	2	0	-4	-4	1
200901	1393	-4	-4	2	0	0	0	2	2	2	2	2	2	2	2	1	5	1	3	4	3	1	2	0	2	1	-4	-4	-4	-4	-4	-4	-4	2	7	1984	1	0	1	0	1	-4	-4	-2	2	0	-4	-4	1
4	1394	-4	-4	0	8	1	0	2	2	2	2	2	3	2	1	1	4	3	2	1	2	1	3	0	4	1	-4	-4	-4	-4	-4	-4	-4	1	2	1984	1	0	-4	-4	1	-4	-4	-2	3	0	-4	-4	-4
-4	1395	-4	-4	0	0	1	0	1	2	2	1	3	1	1	2	-2	5	1	4	2	2	1	2	0	2	2	-4	-4	-4	-4	-4	-4	-4	1	8	1983	3	0	3	0	1	-4	-4	-2	1	0	-4	-4	1
4	1396	-4	-4	0	0	2	1	2	2	2	2	2	2	2	1	1	2	3	4	1	2	1	3	0	3	4	-4	-4	-4	-4	-4	-4	-4	1	11	1984	3	0	3	0	1	-4	-4	-2	1	0	-4	-4	1
5	1397	-4	-4	2	1	4	4	2	2	2	2	2	2	3	5	2	5	5	1	5	4	0	-4	0	3	1	-4	-4	-4	-4	-4	-4	-4	1	4	1982	5	1	4	0	0	-4	-4	-4	-4	0	-4	-4	1
5	1398	7	6	-4	-4	-4	-4	2	2	3	1	3	1	1	2	5	4	5	1	5	3	-4	-4	-4	1	-4	50	90	90	0	0	0	90	2	7	1980	3	1	3	1	1	-4	-4	-2	2	0	-4	-4	1
4	1399	-4	-4	0	2	0	3	3	3	3	3	3	2	2	1	1	5	5	5	1	2	1	3	1	1	1	-4	-4	-4	-4	-4	-4	-4	2	10	1984	2	0	-4	-4	1	-4	-4	586	-4	0	-4	-4	-4
5	1400	4	-4	0	0	0	0	2	2	1	2	1	3	2	3	3	4	3	4	3	4	-4	-4	-4	1	-4	30	10	100	15	40	60	100	1	7	1980	5	1	-4	-4	0	-4	-4	-4	-4	0	-4	-4	-4
200903	1401	-4	-4	0	0	1	0	2	2	1	1	3	2	1	2	1	4	1	5	2	3	1	2	1	2	1	-4	-4	-4	-4	-4	-4	-4	1	7	1983	5	1	-4	-4	0	-4	-4	-4	-4	0	-4	-4	-4
6	1402	-4	-4	0	0	0	0	1	1	2	2	3	3	1	1	1	5	1	4	1	2	0	-4	0	1	1	-4	-4	-4	-4	-4	-4	-4	1	9	1983	2	0	-4	-4	1	-4	-4	31000	-4	0	-4	-4	-4
200503	1403	7	-4	0	0	0	0	1	1	2	1	1	2	1	3	3	5	2	5	3	4	-4	-4	-4	1	-4	15	0	100	0	50	100	100	2	6	1981	3	0	-4	-4	1	-4	-4	26000	-4	0	-4	-4	-4
201901	1404	-4	-4	0	0	0	0	2	2	1	2	3	1	1	1	1	4	2	4	1	2	1	3	1	1	2	-4	-4	-4	-4	-4	-4	-4	1	6	1983	3	0	-4	-4	1	-4	-4	26000	-4	0	-4	-4	-4
5	1405	5	-4	7	0	10	13	1	2	3	4	1	3	2	4	4	5	1	3	3	4	1	2	0	1	1	-4	-4	-4	-4	-4	-4	-4	1	3	1982	5	1	-4	-4	1	-4	-4	4400	-4	0	-4	-4	-4
200701	1406	-4	-4	0	0	0	0	1	1	3	1	4	2	1	1	1	5	1	5	1	1	1	5	1	1	1	-4	-4	-4	-4	-4	-4	-4	1	11	1983	1	0	1	0	1	-4	-4	40000	-4	0	-4	-4	1
2	1407	-4	-4	3	0	0	0	2	2	2	3	3	3	4	1	1	2	1	-2	1	1	1	5	1	1	2	-4	-4	-4	-4	-4	-4	-4	1	11	1983	2	0	2	0	1	-4	-4	-2	5	0	-4	-4	1
201905	1408	5	-4	1	0	0	7	2	2	3	3	2	2	1	4	4	4	1	4	2	2	-4	-4	-4	2	-4	80	40	100	10	5	85	80	1	3	1980	2	0	2	0	1	-4	-4	17000	-4	0	-4	-4	1
5	1409	-4	-4	0	0	0	2	2	2	3	2	3	3	1	2	2	3	1	4	2	2	0	-4	0	3	7	-4	-4	-4	-4	-4	-4	-4	1	2	1982	2	0	1	0	1	-4	-4	36000	-4	1	4000	-4	1
200602	1410	6	-4	0	0	0	3	2	2	1	2	1	3	1	4	5	2	1	3	2	3	-4	-4	-4	2	-4	10	5	100	0	5	99	100	2	5	1980	2	0	-4	-4	1	-4	-4	60000	-4	0	-4	-4	-4
200502	1411	8	-4	0	0	0	0	2	2	3	2	3	2	2	4	4	3	1	5	3	4	-4	-4	-4	1	-4	0	0	100	0	0	100	90	2	5	1980	1	0	1	0	1	-4	-4	42000	-4	1	900	-4	1
200602	1412	-4	-4	0	0	0	0	2	1	3	1	3	2	2	1	1	5	1	5	1	1	1	5	0	2	8	-4	-4	-4	-4	-4	-4	-4	2	6	1982	1	0	1	0	1	-4	-4	42000	-4	1	900	-4	1
6	1413	-4	-4	0	0	0	0	2	2	2	1	3	2	2	1	1	4	1	5	1	2	1	4	0	3	1	-4	-4	-4	-4	-4	-4	-4	2	8	1984	2	0	2	0	1	-4	-4	30000	-4	0	-4	-4	1
200902	1414	5	-4	0	0	0	2	2	2	3	2	2	3	2	4	2	5	1	4	1	3	1	3	1	2	8	-4	-4	-4	-4	-4	-4	-4	2	7	1982	3	1	-1	-1	0	-4	-4	-4	-4	0	-4	-4	-1
5	1415	-4	-4	0	0	0	3	2	2	3	2	1	2	1	5	3	3	1	3	2	2	0	-4	0	3	8	-4	-4	-4	-4	-4	-4	-4	2	10	1982	3	0	3	1	0	-4	-4	-4	-4	0	-4	-4	1
200601	1416	-4	-4	0	0	0	3	2	2	3	2	2	2	2	2	3	5	3	4	1	1	1	1	0	3	1	-4	-4	-4	-4	-4	-4	-4	2	8	1982	-4	-4	-4	-4	-4	-4	-4	-4	-4	-4	-4	-4	-4
200702	1417	-4	-4	0	0	0	0	2	1	2	2	3	2	1	1	1	4	1	5	-2	1	1	3	0	2	1	-4	-4	-4	-4	-4	-4	-4	1	2	1983	3	0	2	0	1	-4	-4	-2	3	0	-4	-4	1
4	1418	-4	-4	3	0	0	0	3	3	2	2	2	2	2	3	1	4	3	2	2	2	1	5	0	1	1	-4	-4	-4	-4	-4	-4	-4	1	11	1983	5	1	1	0	1	-4	-4	-2	1	0	-4	-4	1
200102	1419	-4	-4	0	0	0	0	3	3	2	2	3	2	2	5	2	5	1	5	1	1	1	3	0	2	7	-4	-4	-4	-4	-4	-4	-4	2	8	1982	5	1	-4	-4	0	-4	-4	-4	-4	0	-4	-4	-4
200104	1420	5	-4	0	5	0	0	3	2	3	2	3	3	3	3	2	3	1	-2	4	3	1	2	1	3	8	-4	-4	-4	-4	-4	-4	-4	2	8	1982	5	1	-4	-4	0	-4	-4	-4	-4	0	-4	-4	-4
200803	1421	-4	-4	0	0	1	1	1	2	3	1	3	2	1	2	1	4	2	5	1	1	1	5	1	1	1	-4	-4	-4	-4	-4	-4	-4	1	6	1983	1	0	1	0	1	-4	-4	50000	-4	0	-4	-4	1
200802	1422	5	-4	1	0	0	0	3	3	2	2	1	3	2	4	2	3	2	4	4	2	1	5	0	1	13	-4	-4	-4	-4	-4	-4	-4	2	7	1982	3	0	-4	-4	1	-4	-4	-1	5	0	-4	-4	-4
-4	1423	-4	-4	1	0	0	0	2	2	2	2	3	2	2	3	2	5	3	3	2	3	1	5	0	1	8	-4	-4	-4	-4	-4	-4	-4	2	1	1983	2	0	3	0	1	-4	-4	-1	4	0	-4	-4	1
5	1424	-4	-4	0	0	2	-2	1	1	3	2	3	2	1	5	5	3	2	5	5	5	0	-4	0	1	-1	-4	-4	-4	-4	-4	-4	-4	2	7	1983	2	0	-4	-4	1	-4	-4	-2	3	0	-4	-4	-4
200902	1425	5	-4	1	0	0	-2	2	2	2	2	2	2	2	5	4	5	3	4	3	4	-4	-4	-4	2	-4	50	0	100	5	10	100	100	1	3	1981	-4	-4	-4	-4	-4	-4	-4	-4	-4	-4	-4	-4	-4
200402	1426	-4	-4	1	0	0	0	2	2	2	2	2	2	2	4	4	5	3	3	1	4	1	5	0	1	2	-4	-4	-4	-4	-4	-4	-4	1	10	1982	4	1	-4	-4	0	-4	-4	-4	-4	0	-4	-4	-4
200801	1427	-4	-4	0	0	0	0	2	3	2	2	3	3	2	1	1	4	1	3	1	1	1	-2	0	2	1	-4	-4	-4	-4	-4	-4	-4	2	6	1984	-4	-4	-4	-4	-4	-4	-4	-4	-4	-4	-4	-4	-4
5	1428	5	1	-4	-4	-4	-4	4	4	1	2	3	3	4	5	-2	3	4	2	5	5	-4	-4	-4	3	-4	50	50	20	100	10	0	90	2	3	1980	3	1	-4	-4	1	-4	-4	-1	-1	0	-4	-4	-4
5	1429	7	-4	1	0	0	4	2	2	3	2	3	2	1	2	4	5	1	4	3	4	-4	-4	-4	1	-4	25	5	100	0	25	100	100	2	3	1981	1	0	2	0	1	-4	-4	27000	-4	0	-4	-4	1
6	1430	-4	-4	0	0	0	0	2	2	3	1	2	2	1	1	1	4	1	4	2	3	1	5	0	2	4	-4	-4	-4	-4	-4	-4	-4	2	12	1982	1	0	2	0	1	-4	-4	27000	-4	0	-4	-4	1
200703	1431	7	-4	1	3	0	2	2	2	3	2	1	2	1	4	4	3	1	4	3	3	-4	-4	-4	1	-4	5	0	100	0	5	100	100	1	6	1980	2	0	1	0	1	-4	-4	36700	-4	1	2100	-4	1
200702	1432	7	-4	0	2	0	3	2	2	2	3	1	2	2	4	3	3	1	4	4	5	1	5	1	1	7	-4	-4	-4	-4	-4	-4	-4	2	7	1982	2	0	1	0	1	-4	-4	36700	-4	1	2100	-4	1
200802	1433	-4	-4	0	0	0	0	2	2	2	3	2	3	3	1	1	4	2	4	1	2	1	4	1	1	4	-4	-4	-4	-4	-4	-4	-4	2	9	1984	2	0	1	0	1	-4	-4	36700	-4	1	2100	-4	1
200501	1434	8	-4	1	0	0	0	2	1	2	2	3	2	1	3	3	4	1	4	3	3	-4	-4	-4	1	-4	15	0	100	0	3	90	90	1	6	1980	-4	-4	-4	-4	-4	-4	-4	-4	-4	-4	-4	-4	-4
200802	1435	5	-4	1	1	0	2	3	3	4	3	3	2	3	4	3	4	1	2	3	5	1	4	1	1	7	-4	-4	-4	-4	-4	-4	-4	1	10	1982	2	0	3	0	1	-4	-4	24000	-4	0	-4	-4	1
200901	1436	-4	-4	0	5	5	0	1	1	2	2	3	4	1	4	2	2	4	3	3	4	1	2	0	2	7	-4	-4	-4	-4	-4	-4	-4	2	2	1984	2	0	3	0	1	-4	-4	24000	-4	0	-4	-4	1
201305	1437	7	7	0	0	0	0	2	2	3	2	3	2	2	4	3	5	2	5	3	3	-4	-4	-4	1	-4	25	25	100	0	50	100	100	2	4	1980	1	0	5	1	0	-4	-4	-4	-4	1	9110	-4	0
200801	1438	8	-4	0	0	0	0	2	1	3	2	3	2	2	1	1	3	1	3	1	1	1	4	1	1	1	-4	-4	-4	-4	-4	-4	-4	2	5	1982	1	0	1	0	0	-4	-4	-4	-4	1	20000	-4	0
200302	1439	-4	-4	1	0	0	2	2	2	1	1	1	1	1	3	3	4	2	4	4	3	1	2	0	3	8	-4	-4	-4	-4	-4	-4	-4	1	4	1983	3	0	-4	-4	1	-4	-4	60000	-4	0	-4	-4	-4
200402	1440	8	-4	1	0	0	1	1	2	3	1	3	1	1	2	1	3	1	5	1	1	-4	-4	-4	2	-4	5	2	100	0	3	100	65	2	4	1981	1	0	2	0	0	-4	-4	-4	-4	0	-4	-4	1
200604	1441	4	-4	0	0	0	5	2	2	2	1	2	1	2	4	3	5	1	4	3	3	-4	-4	-4	1	-4	0	0	100	25	0	75	85	1	5	1980	3	0	4	1	1	-4	-4	58000	-4	0	-4	-4	0
200502	1442	6	-4	0	1	0	3	2	2	1	2	2	2	1	4	3	5	2	5	2	3	-4	-4	-4	1	-4	25	0	100	0	50	100	100	2	7	1981	3	0	4	1	1	-4	-4	58000	-4	0	-4	-4	0
4	1443	-4	-4	0	0	0	0	1	1	3	1	3	2	1	3	1	5	1	5	1	1	1	4	0	1	4	-4	-4	-4	-4	-4	-4	-4	1	1	1983	3	0	4	1	1	-4	-4	58000	-4	0	-4	-4	0
200002	1444	6	-4	0	0	0	0	2	2	2	2	1	2	1	1	1	4	1	5	1	1	-4	-4	-4	3	-4	0	0	95	0	0	95	95	2	2	1981	1	0	1	0	1	-4	-4	35000	-4	0	-4	-4	1
200702	1445	8	-4	0	0	0	0	2	2	3	1	2	2	1	4	2	5	1	5	4	4	1	5	0	2	8	-4	-4	-4	-4	-4	-4	-4	2	1	1982	1	0	1	0	0	-4	-4	-4	-4	0	-4	-4	1
200803	1446	-4	-4	0	0	0	0	1	1	3	1	3	1	1	1	1	4	1	4	1	2	1	5	0	2	2	-4	-4	-4	-4	-4	-4	-4	1	10	1984	1	0	1	0	0	-4	-4	-4	-4	0	-4	-4	1
200902	1447	-4	-4	0	0	1	0	2	1	2	1	2	2	1	1	1	4	1	5	1	1	1	4	0	2	1	-4	-4	-4	-4	-4	-4	-4	1	10	1983	1	0	1	0	1	-4	-4	37000	-4	0	-4	-4	1
200402	1448	8	-4	0	0	0	0	3	2	3	3	2	3	1	3	2	4	1	5	2	3	1	4	0	1	7	-4	-4	-4	-4	-4	-4	-4	2	12	1982	1	0	1	0	0	-4	-4	-4	-4	0	-4	-4	1
200802	1449	7	-4	0	0	0	0	2	2	2	2	2	1	2	3	3	4	1	5	4	3	-4	-4	-4	2	-4	30	5	100	17	10	100	100	1	8	1980	4	1	1	0	1	-4	-4	65000	-4	0	-4	-4	1
200605	1450	8	-4	0	0	0	0	1	1	3	1	3	2	1	1	1	4	1	5	1	2	-4	-4	-4	1	-4	1	1	100	0	1	95	95	2	9	1981	1	0	1	0	1	-4	-4	90254	-4	0	-4	-4	1
5	1451	7	-4	0	0	0	0	2	2	3	2	3	3	2	3	2	2	1	5	3	2	-4	-4	-4	1	-4	5	0	100	0	5	100	100	2	9	1981	-4	-4	-4	-4	-4	-4	-4	-4	-4	-4	-4	-4	-4
6	1452	-4	-4	0	0	0	0	2	2	2	2	3	2	1	2	1	2	1	4	1	2	1	4	0	1	2	-4	-4	-4	-4	-4	-4	-4	1	3	1983	1	0	1	0	1	-4	-4	-1	3	0	-4	-4	1
200702	1453	8	-4	0	0	0	0	2	2	3	1	2	2	2	3	2	4	1	4	3	3	-4	-4	-4	1	-4	25	0	100	0	50	100	100	2	11	1981	1	0	1	0	1	-4	-4	90254	-4	0	-4	-4	1
200802	1454	8	-4	0	0	0	0	2	2	2	2	3	2	2	3	3	4	1	4	3	4	-4	-4	-4	4	-4	1	1	100	1	5	100	99	2	4	1981	1	1	1	0	1	-4	-4	13000	-4	1	15000	-4	1
6	1455	-4	-4	0	0	0	0	2	2	3	2	4	-2	2	1	1	3	1	5	1	2	1	5	0	2	1	-4	-4	-4	-4	-4	-4	-4	1	10	1983	1	1	1	0	1	-4	-4	13000	-4	1	15000	-4	1
200601	1456	7	-4	0	0	0	0	2	2	3	2	2	2	2	3	3	3	1	4	3	3	-4	-4	-4	1	-4	5	5	100	5	5	90	100	1	4	1980	1	0	1	0	1	-4	-4	90254	-4	0	-4	-4	1
200603	1457	-4	-4	0	0	0	0	2	2	3	2	4	2	2	2	1	4	1	5	1	1	1	5	0	1	8	-4	-4	-4	-4	-4	-4	-4	1	3	1983	1	0	1	0	1	-4	-4	-1	3	0	-4	-4	1
5	1458	6	-4	0	1	0	1	2	2	2	2	2	3	2	2	2	4	2	5	4	3	-4	-4	-4	1	-4	5	50	95	5	25	95	100	1	4	1981	1	0	1	0	1	-4	-4	9000	-4	0	-4	-4	1
5	1459	-4	-4	0	0	0	0	1	1	2	1	2	1	1	1	1	5	1	5	1	1	1	5	0	2	1	-4	-4	-4	-4	-4	-4	-4	2	11	1984	1	0	1	0	1	-4	-4	9000	-4	0	-4	-4	1
200501	1460	-4	-4	0	0	0	0	2	1	2	1	3	2	1	1	1	4	1	3	1	2	1	4	1	2	2	-4	-4	-4	-4	-4	-4	-4	1	4	1984	1	0	1	0	0	-4	-4	-4	-4	0	-4	-4	1
200404	1461	5	-4	0	0	0	2	2	2	1	2	1	1	1	5	5	4	1	3	4	5	-4	-4	-4	3	-4	25	0	90	0	50	85	100	1	10	1981	-4	-4	-4	-4	-4	-4	-4	-4	-4	-4	-4	-4	-4
200803	1462	-4	-4	0	0	0	0	2	2	1	1	3	1	1	1	1	5	1	4	1	2	1	4	0	1	1	-4	-4	-4	-4	-4	-4	-4	2	10	1984	-4	-4	-4	-4	-4	-4	-4	-4	-4	-4	-4	-4	-4
200101	1463	8	-4	0	0	0	3	2	2	3	3	2	4	1	2	2	3	1	4	2	3	-4	-4	-4	2	-4	46	3	100	3	3	100	100	1	5	1980	-4	-4	-4	-4	-4	-4	-4	-4	-4	-4	-4	-4	-4
201303	1464	-4	-4	0	0	0	0	1	1	2	1	4	1	1	1	1	5	1	5	1	2	1	5	0	1	1	-4	-4	-4	-4	-4	-4	-4	2	3	1984	2	0	3	0	1	-4	-4	10000	-4	0	-4	-4	1
5	1465	-4	-4	0	3	2	0	2	3	2	2	3	2	3	5	2	5	2	2	3	4	1	2	0	2	8	-4	-4	-4	-4	-4	-4	-4	1	7	1984	3	0	3	0	1	-4	-4	8000	-4	0	-4	-4	1
200903	1466	7	-4	0	0	0	50	3	3	3	2	3	3	1	1	1	3	1	3	2	3	1	4	0	1	6	-4	-4	-4	-4	-4	-4	-4	2	1	1982	1	0	2	0	1	-4	-4	-1	-1	0	-4	-4	1
201302	1467	5	-4	0	0	0	1	2	2	1	2	2	2	2	5	3	3	1	4	4	4	-4	-4	-4	2	-4	70	20	100	10	75	90	100	2	11	1980	3	0	-4	-4	1	-4	-4	23000	-4	0	-4	-4	-4
200702	1468	4	-4	0	0	0	0	2	3	2	2	2	3	3	2	1	2	1	3	2	1	-4	-4	-4	3	-4	25	5	95	20	35	75	100	1	12	1981	2	0	-4	-4	1	-4	-4	20000	-4	0	-4	-4	-4
200502	1469	-4	-4	0	0	0	1	2	1	2	2	3	1	2	1	1	2	1	2	1	1	1	2	0	1	2	-4	-4	-4	-4	-4	-4	-4	1	5	1984	2	0	-4	-4	0	-4	-4	-4	-4	0	-4	-4	-4
4	1470	5	-4	0	0	0	1	2	2	1	3	3	4	4	5	3	4	1	4	3	4	0	-4	0	1	8	-4	-4	-4	-4	-4	-4	-4	2	10	1982	3	1	2	1	1	-4	-4	25806	-4	0	-4	-4	1
200801	1471	-4	-4	2	0	2	0	2	1	3	2	3	1	3	4	2	1	5	5	2	3	1	4	0	3	1	-4	-4	-4	-4	-4	-4	-4	1	6	1984	3	1	2	1	1	-4	-4	25806	-4	0	-4	-4	1
201001	1472	-4	-4	1	0	2	0	1	1	3	1	4	1	1	1	2	5	1	4	5	5	1	2	1	1	13	-4	-4	-4	-4	-4	-4	-4	2	4	1983	4	0	-4	-4	0	-4	-4	-4	-4	1	-1	-1	-4
200702	1473	-4	-4	1	0	0	0	2	2	2	3	3	2	2	2	1	4	1	4	1	3	1	4	0	1	1	-4	-4	-4	-4	-4	-4	-4	1	12	1983	1	0	-4	-4	1	-4	-4	43000	-4	0	-4	-4	-4
5	1474	4	-4	0	0	0	3	2	2	2	1	2	3	2	3	3	2	2	2	2	3	-4	-4	-4	1	-4	60	50	100	25	25	100	100	1	8	1980	1	0	1	0	1	-4	-4	25000	-4	0	-4	-4	1
6	1475	-4	-4	0	0	0	0	2	1	3	2	3	2	2	3	2	5	1	4	2	2	1	4	0	4	8	-4	-4	-4	-4	-4	-4	-4	2	6	1983	1	0	1	0	1	-4	-4	25000	-4	0	-4	-4	1
200701	1476	4	-4	0	0	0	0	2	2	2	2	2	2	2	3	3	3	1	4	1	2	-4	-4	-4	2	-4	10	0	100	0	10	70	100	2	4	1981	2	0	3	0	1	-4	-4	23900	-4	0	-4	-4	1
4	1477	-4	-4	0	0	0	5	2	2	2	3	1	3	3	3	4	3	1	5	1	4	1	5	0	2	1	-4	-4	-4	-4	-4	-4	-4	2	12	1983	2	0	3	0	1	-4	-4	23900	-4	0	-4	-4	1
200901	1478	-4	-4	0	0	0	0	2	1	2	2	3	2	2	2	1	5	1	3	1	2	1	3	0	2	1	-4	-4	-4	-4	-4	-4	-4	1	9	1983	1	0	-4	-4	1	-4	-4	37000	-4	0	-4	-4	-4
-4	1479	5	-4	0	0	0	3	2	3	4	4	2	2	2	3	3	4	1	5	4	5	-4	-4	-4	2	-4	0	0	100	5	0	100	100	2	6	1980	2	0	-4	-4	1	-4	-4	48000	-4	0	-4	-4	-4
201902	1480	-4	-4	6	2	0	0	2	2	1	3	1	1	2	5	5	3	2	1	4	5	1	3	0	3	7	-4	-4	-4	-4	-4	-4	-4	2	1	1983	2	0	-4	-4	1	-4	-4	48000	-4	0	-4	-4	-4
5	1481	-4	-4	2	1	0	0	2	1	1	2	2	2	2	2	1	5	2	3	2	2	1	4	0	1	6	-4	-4	-4	-4	-4	-4	-4	1	11	1984	2	0	2	0	0	-4	-4	-4	-4	0	-4	-4	0
5	1482	4	-4	0	1	0	4	1	1	3	1	3	3	2	2	3	4	3	4	3	2	-4	-4	-4	1	-4	0	10	100	5	5	100	100	1	12	1981	2	0	-4	-4	1	-4	-4	24000	-4	0	-4	-4	-4
200801	1483	-4	-4	0	0	2	0	2	2	2	2	3	2	2	1	1	5	2	5	1	2	1	3	0	2	1	-4	-4	-4	-4	-4	-4	-4	1	2	1984	1	0	-4	-4	1	-4	-4	-2	4	0	-4	-4	-4
201003	1484	6	-4	0	0	0	15	2	2	2	2	1	2	2	2	2	3	1	5	3	2	-4	-4	-4	2	-4	0	0	100	0	0	100	100	1	8	1980	1	1	1	0	1	-4	-4	67000	-4	0	-4	-4	1
200902	1485	-4	-4	0	0	0	0	1	2	1	1	1	1	2	4	2	4	1	4	3	1	1	4	0	2	1	-4	-4	-4	-4	-4	-4	-4	1	4	1983	1	1	1	0	1	-4	-4	67000	-4	0	-4	-4	1
200902	1486	-4	-4	0	0	0	0	2	2	3	2	3	2	1	2	1	5	1	4	1	1	1	5	0	2	1	-4	-4	-4	-4	-4	-4	-4	1	3	1984	3	0	2	0	1	-4	-4	660	-4	0	-4	-4	1
200803	1487	7	-4	0	0	0	9	1	2	2	2	2	3	2	3	3	4	1	5	2	2	-4	-4	-4	1	-4	0	0	100	0	0	0	100	2	5	1981	1	0	1	0	1	-4	-4	54000	-4	0	-4	-4	1
6	1488	6	-4	0	0	0	1	2	2	2	2	2	2	1	3	2	4	1	5	3	5	-4	-4	-4	1	-4	1	1	100	1	3	90	95	1	4	1980	3	0	2	0	1	-4	-4	54000	-4	0	-4	-4	1
200802	1489	-4	-4	0	0	0	0	2	2	1	2	2	3	2	3	2	4	1	4	1	2	1	5	0	2	8	-4	-4	-4	-4	-4	-4	-4	2	12	1982	3	0	2	0	1	-4	-4	54000	-4	0	-4	-4	1
5	1490	-4	-4	0	0	0	0	2	2	3	2	3	2	2	1	1	5	1	4	1	1	1	5	1	2	1	-4	-4	-4	-4	-4	-4	-4	2	10	1983	2	1	2	0	0	-4	-4	-4	-4	1	-2	5	1
200502	1491	7	-4	0	0	0	1	2	2	3	1	1	2	2	4	3	4	1	4	5	3	1	3	0	3	8	-4	-4	-4	-4	-4	-4	-4	1	5	1982	3	1	3	0	0	-4	-4	-4	-4	1	1000	-4	0
-4	1492	6	-4	0	0	0	3	2	1	3	2	2	1	1	2	1	4	1	4	1	1	1	5	1	1	1	-4	-4	-4	-4	-4	-4	-4	2	11	1982	2	0	2	0	1	-4	-4	42000	-4	0	-4	-4	1
200501	1493	-4	-4	0	0	0	0	2	2	4	2	3	3	1	2	1	5	1	5	1	1	1	4	0	2	8	-4	-4	-4	-4	-4	-4	-4	1	9	1983	1	0	2	0	1	-4	-4	10000	-4	0	-4	-4	1
4	1494	6	-4	1	0	0	5	2	2	1	2	2	2	2	4	4	3	1	5	3	4	-4	-4	-4	3	-4	0	0	100	0	20	75	100	2	12	1980	3	1	2	0	1	-4	-4	41000	-4	0	-4	-4	1
200702	1495	6	-4	1	0	0	5	2	2	2	3	1	3	1	4	3	4	1	3	3	3	-4	-4	-4	2	-4	25	5	99	15	20	80	90	2	6	1980	1	0	2	0	1	-4	-4	48200	-4	0	-4	-4	1
200202	1496	3	-4	1	1	0	1	2	2	3	2	3	2	2	4	3	4	1	5	4	4	-4	-4	-4	1	-4	2	1	100	2	10	90	95	2	12	1981	1	0	2	0	1	-4	-4	48200	-4	0	-4	-4	1
200702	1497	8	-4	1	0	0	0	2	1	4	2	2	1	1	3	1	5	1	5	1	2	1	5	0	3	8	-4	-4	-4	-4	-4	-4	-4	2	8	1982	-4	-4	-4	-4	-4	-4	-4	-4	-4	-4	-4	-4	-4
5	1498	-4	-4	0	0	0	1	2	3	3	2	2	2	2	2	1	4	1	4	1	1	1	4	0	1	1	-4	-4	-4	-4	-4	-4	-4	2	6	1984	1	0	1	1	1	-4	-4	-2	6	0	-4	-4	1
200902	1499	8	-4	0	0	0	3	2	2	4	2	1	2	1	3	3	2	1	3	4	4	-4	-4	-4	1	-4	25	25	100	5	5	100	100	2	8	1980	5	1	3	0	0	-4	-4	-4	-4	0	-4	-4	1
200802	1500	6	-4	0	0	0	0	1	2	4	3	1	2	2	3	3	5	1	2	2	3	1	5	0	1	7	-4	-4	-4	-4	-4	-4	-4	2	10	1982	1	0	2	0	1	-4	-4	20000	-4	0	-4	-4	1
-4	1501	7	-4	0	0	0	2	2	2	3	2	3	3	2	3	2	4	1	4	2	3	-4	-4	-4	2	-4	25	15	90	0	10	75	75	2	10	1980	-4	-4	-4	-4	-4	-4	-4	-4	-4	-4	-4	-4	-4
200701	1502	-4	-4	0	0	0	0	2	2	2	2	2	2	2	2	1	3	2	3	2	3	1	3	0	2	12	-4	-4	-4	-4	-4	-4	-4	2	1	1984	2	0	2	0	1	-4	-4	49000	-4	0	-4	-4	1
201002	1503	6	-4	0	0	3	13	1	1	2	2	2	3	2	3	2	3	1	4	3	2	-4	-4	-4	1	-4	0	50	100	0	0	75	100	1	12	1980	4	0	-4	-4	1	-4	-4	63000	-4	0	-4	-4	-4
200803	1504	-4	-4	1	1	3	-2	2	1	3	2	3	3	2	3	1	3	2	2	3	2	1	1	1	2	8	-4	-4	-4	-4	-4	-4	-4	2	10	1983	4	0	-4	-4	1	-4	-4	63000	-4	0	-4	-4	-4
200602	1505	-4	-4	0	0	0	0	1	1	4	1	4	1	2	1	1	5	1	5	1	1	1	5	1	1	1	-4	-4	-4	-4	-4	-4	-4	1	11	1984	-4	-4	-4	-4	-4	-4	-4	-4	-4	-4	-4	-4	-4
-4	1506	-4	-4	0	0	0	0	2	1	2	1	1	3	2	4	1	4	2	5	1	3	1	5	1	3	1	-4	-4	-4	-4	-4	-4	-4	2	12	1984	4	1	3	0	1	-4	-4	2688	-4	0	-4	-4	1
-4	1507	-4	-4	0	0	0	3	1	1	3	1	2	3	2	2	1	3	1	4	2	3	0	-4	0	1	2	-4	-4	-4	-4	-4	-4	-4	1	4	1983	4	0	4	0	0	-4	-4	-4	-4	0	-4	-4	0
200802	1508	-4	-4	0	0	0	11	2	2	3	3	4	2	1	-2	-2	3	1	5	1	2	1	4	0	3	8	-4	-4	-4	-4	-4	-4	-4	1	9	1984	3	0	-4	-4	1	-4	-4	7000	-4	0	-4	-4	-4
200901	1509	-4	-4	0	0	0	0	2	2	3	1	3	2	1	4	1	5	1	4	2	4	1	3	0	1	1	-4	-4	-4	-4	-4	-4	-4	2	11	1982	-4	-4	-4	-4	-4	-4	-4	-4	-4	-4	-4	-4	-4
4	1510	5	-4	0	0	0	6	4	2	1	4	1	4	1	4	4	5	3	3	5	5	-4	-4	-4	2	-4	0	50	0	0	50	50	100	1	8	1980	1	0	-4	-4	1	-4	-4	13100	-4	0	-4	-4	-4
201001	1511	4	-4	0	0	0	17	4	3	4	2	1	4	3	4	4	4	2	3	5	4	1	4	0	2	8	-4	-4	-4	-4	-4	-4	-4	2	1	1982	1	0	-4	-4	1	-4	-4	13100	-4	0	-4	-4	-4
4	1512	-4	-4	0	0	0	7	4	3	2	2	1	4	2	4	2	1	4	4	3	4	1	4	0	3	1	-4	-4	-4	-4	-4	-4	-4	2	5	1984	1	0	-4	-4	1	-4	-4	13100	-4	0	-4	-4	-4
200802	1513	-4	-4	0	5	0	1	2	1	1	1	1	4	1	2	1	3	1	2	1	2	1	2	0	3	9	-4	-4	-4	-4	-4	-4	-4	2	5	1984	1	0	-4	-4	1	-4	-4	13100	-4	0	-4	-4	-4
200903	1514	5	-4	0	0	2	10	3	2	1	2	3	1	1	1	1	4	1	5	1	1	1	5	1	1	8	-4	-4	-4	-4	-4	-4	-4	1	4	1982	-4	-4	-4	-4	-4	-4	-4	-4	-4	-4	-4	-4	-4
200701	1515	5	-4	0	2	0	18	3	3	3	4	4	4	2	3	3	4	1	4	4	4	-4	-4	-4	1	-4	0	0	100	10	0	100	100	1	8	1980	1	0	1	0	0	-4	-4	-4	-4	0	-4	-4	1
200204	1516	5	-4	0	0	0	10	2	2	3	3	2	3	1	4	2	5	2	4	4	3	-4	-4	-4	1	-4	0	0	100	0	0	100	100	2	11	1980	2	0	3	0	1	-4	-4	15748	-4	0	-4	-4	1
200301	1517	-4	-4	0	0	0	3	2	1	2	1	2	3	2	4	1	4	1	3	2	2	1	5	0	3	7	-4	-4	-4	-4	-4	-4	-4	2	5	1983	-4	-4	-4	-4	-4	-4	-4	-4	-4	-4	-4	-4	-4
200101	1518	-4	-4	0	5	0	0	2	2	3	2	3	2	2	1	1	4	1	3	1	2	1	5	0	1	8	-4	-4	-4	-4	-4	-4	-4	1	11	1984	2	1	2	0	0	-4	-4	-4	-4	0	-4	-4	1
200802	1519	-4	-4	0	0	0	0	1	1	3	1	4	2	2	1	1	5	1	5	1	1	1	5	0	1	1	-4	-4	-4	-4	-4	-4	-4	1	2	1984	-4	-4	-4	-4	-4	-4	-4	-4	-4	-4	-4	-4	-4
200902	1520	-4	-4	1	8	0	0	1	1	1	1	2	4	3	5	1	4	5	4	4	5	1	5	1	3	1	-4	-4	-4	-4	-4	-4	-4	1	2	1984	1	0	1	0	1	-4	-4	30000	-4	0	-4	-4	1
200502	1521	3	-4	0	0	0	5	3	2	2	2	1	3	2	4	3	3	3	3	4	4	-4	-4	-4	2	-4	99	0	99	0	50	25	99	2	3	1981	-4	-4	-4	-4	-4	-4	-4	-4	-4	-4	-4	-4	-4
200902	1522	7	-4	0	0	0	0	2	1	2	1	4	2	1	1	1	5	5	5	1	1	1	2	0	1	2	-4	-4	-4	-4	-4	-4	-4	1	2	1982	1	1	1	0	0	-4	-4	-4	-4	0	-4	-4	1
5	1523	-4	-4	0	3	1	1	2	2	3	2	2	3	3	3	2	5	2	3	3	4	1	3	0	1	7	-4	-4	-4	-4	-4	-4	-4	2	10	1984	3	0	3	0	0	-4	-4	-4	-4	0	-4	-4	1
200903	1524	6	-4	0	0	0	6	2	3	4	2	3	4	1	2	1	5	2	3	3	2	-4	-4	-4	3	-4	46	40	96	3	15	80	90	2	9	1981	3	1	-4	-4	1	-4	-4	11000	-4	0	-4	-4	-4
200902	1525	7	-4	0	0	0	0	2	2	1	4	2	2	2	2	4	2	2	3	2	2	-4	-4	-4	3	-4	3	1	100	10	23	60	90	1	12	1980	1	0	-4	-4	1	-4	-4	29000	-4	0	-4	-4	-4
201303	1526	-4	-4	0	0	0	2	2	2	1	2	3	3	2	1	1	3	1	3	2	2	1	4	1	3	7	-4	-4	-4	-4	-4	-4	-4	2	12	1982	3	1	2	0	1	-4	-4	-2	1	0	-4	-4	1
200901	1527	-4	-4	3	1	0	6	4	3	1	2	1	2	4	1	1	5	1	3	-2	2	1	4	0	2	6	-4	-4	-4	-4	-4	-4	-4	2	8	1984	2	0	-4	-4	1	-4	-4	1500	-4	0	-4	-4	-4
200902	1528	3	-4	0	0	0	0	2	3	3	3	2	1	2	3	1	5	4	5	3	3	-4	-4	-4	1	-4	3	0	3	0	3	75	100	2	1	1981	2	0	2	0	1	-4	-4	450	-4	0	-4	-4	1
-4	1529	-4	-4	1	0	1	3	2	1	1	1	4	4	1	1	1	4	2	1	-2	1	1	4	1	3	1	-4	-4	-4	-4	-4	-4	-4	1	5	1984	2	0	2	0	1	-4	-4	450	-4	0	-4	-4	1
200902	1530	7	-4	3	0	1	6	1	1	4	2	1	2	2	4	5	4	1	5	3	5	-4	-4	-4	2	-4	30	50	100	10	15	80	100	1	5	1980	1	0	1	0	1	-4	-4	90254	-4	0	-4	-4	1
200702	1531	-4	-4	0	0	0	0	2	2	3	2	3	2	2	1	1	4	1	3	1	2	1	5	1	1	1	-4	-4	-4	-4	-4	-4	-4	2	5	1983	1	0	1	0	1	-4	-4	90254	-4	0	-4	-4	1
5	1532	-4	-4	1	0	0	0	2	2	2	2	2	2	1	1	1	4	1	3	1	1	1	5	0	3	3	-4	-4	-4	-4	-4	-4	-4	1	9	1982	2	0	-4	-4	0	-4	-4	-4	-4	0	-4	-4	-4
200903	1533	8	-4	0	1	0	0	3	2	1	4	2	3	2	2	1	4	2	3	1	3	1	5	0	1	1	-4	-4	-4	-4	-4	-4	-4	2	3	1982	1	0	3	0	0	-4	-4	-4	-4	0	-4	-4	1
4	1534	7	-4	0	2	0	0	3	2	1	2	1	1	3	3	4	4	2	5	3	2	-4	-4	-4	2	-4	35	25	95	0	45	55	95	2	5	1980	4	0	3	0	1	-4	-4	2000	-4	0	-4	-4	1
200803	1535	-4	-4	4	0	2	0	2	1	3	1	4	2	1	2	1	3	2	4	1	1	1	3	0	2	2	-4	-4	-4	-4	-4	-4	-4	1	12	1982	4	0	3	0	1	-4	-4	2000	-4	0	-4	-4	1
200902	1536	-4	-4	1	0	3	0	2	3	2	2	2	3	3	2	2	4	3	3	2	2	1	3	0	3	1	-4	-4	-4	-4	-4	-4	-4	1	3	1983	-4	-4	-4	-4	-4	-4	-4	-4	-4	-4	-4	-4	-4
200301	1537	-4	-4	0	3	0	0	3	2	1	3	2	1	3	5	-2	3	5	2	1	2	0	-4	0	1	1	-4	-4	-4	-4	-4	-4	-4	2	5	1983	-4	-4	-4	-4	-4	-4	-4	-4	-4	-4	-4	-4	-4
5	1538	6	-4	0	2	0	4	2	3	3	2	1	3	2	4	4	4	1	4	4	3	-4	-4	-4	3	-4	15	5	100	0	10	100	100	1	3	1980	1	0	2	0	1	-4	-4	57000	-4	0	-4	-4	1
201504	1539	-4	-4	0	10	0	0	2	2	1	2	2	2	4	4	3	3	2	2	2	2	1	3	0	3	6	-4	-4	-4	-4	-4	-4	-4	2	9	1983	1	0	4	0	1	-4	-4	24400	-4	0	-4	-4	1
200901	1540	-4	-4	0	0	0	1	1	2	2	3	2	3	3	4	1	3	2	3	3	1	1	5	0	3	7	-4	-4	-4	-4	-4	-4	-4	2	7	1984	1	0	1	0	0	-4	-4	-4	-4	0	-4	-4	1
5	1541	-4	-4	3	1	0	0	2	2	1	2	3	2	2	1	1	3	1	4	-2	1	1	3	0	3	8	-4	-4	-4	-4	-4	-4	-4	2	11	1984	4	0	2	0	1	-4	-4	30000	-4	0	-4	-4	1
200802	1542	-4	-4	1	0	0	0	1	1	2	1	1	1	1	1	1	2	1	4	1	1	1	5	1	1	1	-4	-4	-4	-4	-4	-4	-4	2	11	1983	1	0	1	0	1	-4	-4	-2	-1	0	-4	-4	1
200602	1543	6	-4	0	0	0	0	2	2	2	2	1	1	4	5	5	3	2	4	3	3	1	5	1	1	8	-4	-4	-4	-4	-4	-4	-4	2	7	1982	2	0	1	0	1	-4	-4	48000	-4	0	-4	-4	1
200903	1544	-4	-4	0	0	0	0	1	2	1	2	3	2	1	2	1	4	2	4	1	1	1	5	1	2	8	-4	-4	-4	-4	-4	-4	-4	2	5	1984	2	0	1	0	1	-4	-4	48000	-4	0	-4	-4	1
201002	1545	-4	-4	0	0	0	0	2	2	3	2	3	2	2	1	1	3	1	5	1	1	1	3	0	4	13	-4	-4	-4	-4	-4	-4	-4	1	7	1982	5	1	3	0	0	-4	-4	-4	-4	0	-4	-4	1
201002	1546	-4	-4	1	0	0	0	2	3	3	2	1	3	1	2	1	4	1	5	1	2	1	4	1	1	8	-4	-4	-4	-4	-4	-4	-4	2	11	1983	5	1	3	0	0	-4	-4	-4	-4	0	-4	-4	1
200601	1547	6	-4	1	0	0	0	2	2	2	2	1	2	1	2	1	4	1	4	1	1	-4	-4	-4	2	-4	25	10	100	20	10	100	100	1	9	1981	1	0	3	0	0	-4	-4	-4	-4	1	9000	-4	1
-4	1548	-4	-4	0	0	0	0	2	1	3	1	2	1	1	2	2	4	1	5	2	2	1	3	0	1	8	-4	-4	-4	-4	-4	-4	-4	1	8	1983	1	0	3	0	0	-4	-4	-4	-4	1	9000	-4	1
5	1549	-4	-4	0	0	0	0	1	1	2	1	3	1	1	1	1	4	1	3	1	1	1	4	0	3	8	-4	-4	-4	-4	-4	-4	-4	1	9	1984	1	0	3	0	0	-4	-4	-4	-4	1	9000	-4	1
200502	1550	8	-4	0	0	0	0	2	2	1	2	4	2	2	3	3	5	2	4	2	2	1	5	1	2	3	-4	-4	-4	-4	-4	-4	-4	2	7	1982	3	0	2	0	1	-4	-4	15000	-4	0	-4	-4	1
200702	1551	8	-4	0	0	0	2	2	3	2	3	2	3	1	2	3	4	1	4	2	2	-4	-4	-4	2	-4	50	25	100	3	50	100	100	2	5	1980	1	0	1	0	1	-4	-4	27000	-4	0	-4	-4	1
200804	1552	-4	-4	0	0	1	1	2	2	3	2	3	2	2	1	1	4	1	3	1	1	1	5	0	4	1	-4	-4	-4	-4	-4	-4	-4	1	10	1984	1	0	1	0	1	-4	-4	27000	-4	0	-4	-4	1
200001	1553	5	-4	0	2	1	0	1	2	2	2	1	2	2	5	4	5	5	4	5	5	-4	-4	-4	4	-4	0	0	100	0	0	95	90	1	12	1980	4	1	-4	-4	1	-4	-4	8500	-4	0	-4	-4	-4
200902	1554	-4	-4	0	0	0	0	1	1	2	1	2	1	1	3	2	3	1	3	4	3	0	-4	1	1	1	-4	-4	-4	-4	-4	-4	-4	1	7	1983	4	1	-4	-4	1	-4	-4	8500	-4	0	-4	-4	-4
5	1555	5	5	4	0	4	20	2	3	1	2	2	2	4	4	4	4	1	3	3	3	-4	-4	-4	1	-4	5	10	5	5	5	5	10	1	4	1980	2	0	-4	-4	1	-4	-4	16000	-4	0	-4	-4	-4
200802	1556	-4	-4	0	5	0	0	1	1	2	3	3	1	1	1	1	4	1	5	1	1	1	5	0	1	9	-4	-4	-4	-4	-4	-4	-4	1	6	1983	3	0	2	0	1	-4	-4	41500	-4	0	-4	-4	1
201001	1557	-4	-4	3	0	0	3	2	2	1	2	1	3	2	1	1	3	1	-2	1	2	0	-4	0	3	1	-4	-4	-4	-4	-4	-4	-4	2	6	1984	3	0	2	0	1	-4	-4	41500	-4	0	-4	-4	1
4	1558	-4	-4	0	0	0	5	2	2	1	3	2	2	3	1	1	3	3	4	2	2	0	-4	1	1	1	-4	-4	-4	-4	-4	-4	-4	1	5	1982	1	0	-4	-4	1	-4	-4	12000	-4	0	-4	-4	-4
4	1559	-4	-4	9	3	0	3	2	2	1	2	1	3	3	5	4	3	5	2	5	5	1	1	0	1	7	-4	-4	-4	-4	-4	-4	-4	1	2	1982	3	0	4	1	1	-4	-4	23500	-4	0	-4	-4	0
200501	1560	-4	-4	0	0	0	1	2	2	3	1	2	2	2	1	1	2	1	5	1	1	1	3	1	1	4	-4	-4	-4	-4	-4	-4	-4	1	1	1984	2	0	2	0	1	-4	-4	-2	3	0	-4	-4	1
200601	1561	-4	-4	0	0	0	0	1	2	3	1	-2	2	2	-2	-2	-2	-2	-2	-2	-2	1	3	0	-2	-2	-4	-4	-4	-4	-4	-4	-4	1	2	1984	3	0	4	0	0	-4	-4	-4	-4	0	-4	-4	1
5	1562	-4	-4	0	0	2	0	1	1	3	1	4	2	1	1	1	3	1	5	1	1	1	5	0	2	8	-4	-4	-4	-4	-4	-4	-4	1	6	1984	3	0	3	0	1	-4	-4	7000	-4	0	-4	-4	1
5	1563	-4	-4	1	0	0	2	2	2	1	2	2	2	2	2	1	4	1	3	1	3	1	5	0	1	1	-4	-4	-4	-4	-4	-4	-4	1	5	1983	3	0	4	1	1	-4	-4	-2	3	0	-4	-4	1
200601	1564	-4	-4	0	0	1	12	3	3	2	2	2	3	1	4	5	4	1	4	1	5	0	-4	0	3	1	-4	-4	-4	-4	-4	-4	-4	1	7	1983	2	1	-4	-4	0	-4	-4	-4	-4	0	-4	-4	-4
200801	1565	-4	-4	0	0	0	0	1	2	1	1	3	1	1	1	1	4	1	5	1	1	1	5	1	3	1	-4	-4	-4	-4	-4	-4	-4	2	11	1984	2	1	-4	-4	1	-4	-4	20000	-4	0	-4	-4	-4
4	1566	7	-4	0	0	0	3	2	2	1	2	1	3	2	3	1	4	1	2	3	3	1	2	0	2	1	-4	-4	-4	-4	-4	-4	-4	2	10	1982	3	0	-4	-4	1	-4	-4	6000	-4	0	-4	-4	-4
200802	1568	7	-4	0	0	0	0	2	2	3	2	3	3	2	3	3	4	1	3	3	3	1	3	0	3	8	-4	-4	-4	-4	-4	-4	-4	2	9	1982	3	0	1	0	0	-4	-4	-4	-4	0	-4	-4	1
200404	1569	-4	-4	0	0	0	0	2	4	2	2	3	3	2	2	2	5	3	4	3	1	-4	-4	-4	1	-4	10	10	50	15	5	5	100	1	7	1981	3	0	3	0	1	-4	-4	-2	3	0	-4	-4	1
200902	1570	7	-4	0	0	0	0	1	1	1	1	2	1	1	2	1	5	2	3	1	2	-4	-4	-4	1	-4	10	0	100	5	10	100	100	1	9	1981	4	0	4	0	1	-4	-4	-1	-1	0	-4	-4	1
9801	1571	-4	-4	0	0	0	0	2	1	2	1	2	2	1	1	1	3	1	4	1	1	1	3	1	1	1	-4	-4	-4	-4	-4	-4	-4	2	12	1982	4	0	4	0	1	-4	-4	-1	-1	0	-4	-4	1
200903	1572	8	-4	0	0	0	0	3	2	1	2	2	2	2	4	4	5	1	4	2	1	1	2	0	2	1	-4	-4	-4	-4	-4	-4	-4	1	4	1982	1	0	1	0	0	-4	-4	-4	-4	1	10000	-4	1
200802	1573	6	-4	0	0	0	0	2	2	3	2	1	2	2	3	3	4	1	5	3	2	-4	-4	-4	2	-4	15	5	100	40	40	75	100	1	5	1981	3	0	3	0	1	-4	-4	45000	-4	0	-4	-4	1
5	1574	-4	-4	0	0	0	0	2	1	2	1	4	2	1	2	1	4	1	3	1	2	1	5	1	1	12	-4	-4	-4	-4	-4	-4	-4	2	6	1983	3	1	3	0	0	-4	-4	-4	-4	0	-4	-4	1
200802	1575	5	-4	0	0	0	0	2	2	2	1	4	1	1	4	3	5	1	4	4	4	-4	-4	-4	1	-4	0	0	100	0	15	95	95	2	11	1981	4	1	3	0	1	-4	-4	20000	-4	0	-4	-4	1
5	1576	5	-4	2	1	0	1	2	2	3	4	4	2	1	4	5	5	1	4	3	2	-4	-4	-4	2	-4	0	0	100	25	25	90	100	2	1	1980	3	0	3	0	1	-4	-4	24000	-4	0	-4	-4	1
-4	1577	-4	-4	2	4	0	0	1	1	2	1	1	1	1	4	2	3	5	4	4	-2	1	3	0	1	1	-4	-4	-4	-4	-4	-4	-4	2	6	1984	3	0	3	0	1	-4	-4	24000	-4	0	-4	-4	1
200502	1578	1	-4	0	0	0	0	3	2	4	3	3	3	2	2	4	5	2	3	3	4	-4	-4	-4	3	-4	0	0	100	0	5	95	100	1	6	1981	2	0	2	0	1	-4	-4	17000	-4	0	-4	-4	1
5	1579	-4	-4	0	0	0	0	2	3	2	2	1	2	3	2	1	4	4	3	2	2	1	4	0	3	1	-4	-4	-4	-4	-4	-4	-4	1	1	1983	-4	-4	-4	-4	-4	-4	-4	-4	-4	-4	-4	-4	-4
4	1580	4	5	0	0	10	15	2	3	3	2	1	2	3	4	5	4	4	3	4	5	-4	-4	-4	2	-4	0	100	0	100	25	25	100	1	4	1980	2	0	2	0	1	-4	-4	18000	-4	0	-4	-4	1
-4	1581	8	-4	1	0	0	7	2	2	1	2	1	3	1	4	5	5	2	5	5	5	-4	-4	-4	2	-4	10	5	100	0	5	100	100	1	1	1980	2	0	1	0	1	-4	-4	20000	-4	0	-4	-4	1
200102	1582	6	-4	1	2	0	0	2	2	1	3	3	3	2	2	2	3	1	3	2	2	-4	-4	-4	2	-4	5	1	100	0	1	90	100	2	1	1980	4	1	-4	-4	0	-4	-4	-4	-4	0	-4	-4	-4
200502	1583	3	-4	1	2	0	3	2	2	1	2	1	3	2	4	5	2	1	1	5	5	-4	-4	-4	1	-4	75	75	10	100	10	10	100	1	3	1981	-4	-4	-4	-4	-4	-4	-4	-4	-4	-4	-4	-4	-4
4	1584	12	-4	0	0	0	0	2	1	3	2	2	2	2	2	3	2	2	3	3	2	0	-4	0	3	1	-4	-4	-4	-4	-4	-4	-4	2	6	1982	-4	-4	-4	-4	-4	-4	-4	-4	-4	-4	-4	-4	-4
200801	1585	-4	-4	0	0	1	9	2	3	2	2	1	3	2	1	1	2	1	5	3	3	1	2	0	2	6	-4	-4	-4	-4	-4	-4	-4	2	10	1984	-4	-4	-4	-4	-4	-4	-4	-4	-4	-4	-4	-4	-4
200901	1586	-4	-4	5	0	1	1	2	2	1	3	1	1	1	1	1	3	1	5	1	2	1	3	0	3	1	-4	-4	-4	-4	-4	-4	-4	1	3	1983	1	0	1	0	1	-4	-4	18000	-4	0	-4	-4	0
200702	1587	5	-4	0	5	0	10	2	2	1	2	1	3	2	5	4	2	1	5	4	2	1	2	0	1	8	-4	-4	-4	-4	-4	-4	-4	2	6	1982	3	0	-4	-4	1	-4	-4	19000	-4	0	-4	-4	-4
200804	1588	-4	-4	0	0	0	0	2	2	1	2	2	2	2	3	2	2	2	3	2	2	1	1	0	1	8	-4	-4	-4	-4	-4	-4	-4	2	1	1984	3	0	-4	-4	1	-4	-4	19000	-4	0	-4	-4	-4
200703	1589	7	-4	0	0	0	0	2	2	3	2	1	3	3	3	2	2	-2	4	2	3	-4	-4	-4	2	-4	1	0	90	50	50	80	100	1	9	1981	1	0	-4	-4	1	-4	-4	-2	2	0	-4	-4	-4
-4	1590	7	6	-4	-4	-4	-4	2	1	2	1	4	1	1	1	1	5	1	5	1	1	-4	-4	1	2	1	-4	-4	-4	-4	-4	-4	-4	2	4	1983	-4	-4	-4	-4	-4	-4	-4	-4	-4	-4	-4	-4	-4
200002	1591	5	-4	0	0	2	0	2	2	3	2	1	2	1	4	4	5	3	2	4	3	1	4	0	3	8	-4	-4	-4	-4	-4	-4	-4	1	10	1982	-4	-4	-4	-4	-4	-4	-4	-4	-4	-4	-4	-4	-4
200702	1592	6	-4	0	0	0	0	1	2	3	1	2	1	2	3	3	4	1	5	4	2	-4	-4	-4	3	-4	30	15	90	50	40	80	90	2	3	1981	1	0	2	0	1	-4	-4	90254	-4	0	-4	-4	1
201101	1593	7	-4	0	0	0	2	2	2	1	1	1	1	2	5	5	4	3	3	5	5	1	3	0	2	1	-4	-4	-4	-4	-4	-4	-4	2	2	1983	-4	-4	-4	-4	-4	-4	-4	-4	-4	-4	-4	-4	-4
5	1594	7	3	1	20	25	99	4	4	2	2	1	3	3	3	4	2	2	2	4	5	-4	-4	-4	3	-4	10	0	50	50	20	50	50	2	11	1980	3	0	2	1	1	-4	-4	34000	-4	0	-4	-4	1
5	1595	6	-4	0	0	0	0	3	3	2	3	2	3	2	1	1	2	1	4	2	2	1	2	0	4	8	-4	-4	-4	-4	-4	-4	-4	2	10	1982	3	0	2	1	1	-4	-4	34000	-4	0	-4	-4	1
-4	1596	-4	-4	0	0	0	0	2	2	3	2	3	2	2	2	1	5	2	3	1	2	1	3	0	1	1	-4	-4	-4	-4	-4	-4	-4	1	3	1983	2	0	2	0	1	-4	-4	11000	-4	0	-4	-4	1
201002	1597	5	-4	0	0	1	3	2	1	2	1	2	2	1	2	3	4	1	3	2	1	1	5	1	1	8	-4	-4	-4	-4	-4	-4	-4	1	1	1982	-4	-4	-4	-4	-4	-4	-4	-4	-4	-4	-4	-4	-4
200901	1598	6	6	0	0	0	2	2	1	2	2	1	1	3	5	3	4	3	3	2	1	-4	-4	-4	3	-4	0	0	100	0	0	50	100	2	8	1980	3	1	3	0	1	-4	-4	12000	-4	0	-4	-4	1
200302	1599	-2	-4	10	3	0	0	1	1	3	1	-2	1	1	4	1	3	2	3	1	2	-4	-4	-4	1	-4	0	10	50	10	50	25	25	2	7	1981	3	1	3	0	1	-4	-4	12000	-4	0	-4	-4	1
4	1600	5	-4	0	0	0	5	2	2	3	1	3	2	1	4	2	2	1	2	2	2	0	-4	0	2	1	-4	-4	-4	-4	-4	-4	-4	2	1	1982	-4	-4	-4	-4	-4	-4	-4	-4	-4	-4	-4	-4	-4
200903	1601	-4	-4	0	0	0	0	2	2	2	2	2	1	2	2	1	3	3	2	1	2	1	4	0	3	1	-4	-4	-4	-4	-4	-4	-4	2	4	1982	1	1	-4	-4	0	-4	-4	-4	-4	0	-4	-4	-4
200901	1602	-4	-4	0	0	0	0	2	2	3	1	3	2	1	1	1	4	1	4	1	1	1	2	0	1	1	-4	-4	-4	-4	-4	-4	-4	2	12	1984	1	1	-4	-4	0	-4	-4	-4	-4	0	-4	-4	-4
-4	1603	5	-4	1	0	0	0	2	2	1	2	2	2	2	3	2	3	1	3	2	2	-4	-4	-4	1	-4	1	1	100	10	2	90	100	2	7	1980	-4	-4	-4	-4	-4	-4	-4	-4	-4	-4	-4	-4	-4
200603	1604	7	-4	0	0	0	0	2	2	2	2	2	2	1	3	4	4	1	4	3	3	-4	-4	-4	2	-4	5	0	100	0	0	100	100	2	1	1980	-4	-4	-4	-4	-4	-4	-4	-4	-4	-4	-4	-4	-4
200903	1605	-4	-4	0	0	0	0	2	2	3	1	2	2	2	3	3	4	2	3	2	3	1	5	1	2	8	-4	-4	-4	-4	-4	-4	-4	2	12	1982	-4	-4	-4	-4	-4	-4	-4	-4	-4	-4	-4	-4	-4
200601	1606	6	-4	0	0	0	0	2	2	3	1	2	3	3	4	4	5	3	2	5	5	1	3	0	2	1	-4	-4	-4	-4	-4	-4	-4	2	3	1982	4	1	-4	-4	0	-4	-4	-4	-4	0	-4	-4	-4
4	1607	-4	-4	0	0	1	0	1	1	3	2	3	1	1	1	1	5	1	5	1	1	1	4	1	2	1	-4	-4	-4	-4	-4	-4	-4	1	3	1983	2	0	-4	-4	1	-4	-4	3000	-4	0	-4	-4	-4
-4	1608	6	-4	3	0	0	4	3	2	1	3	1	4	2	5	4	3	3	2	4	4	-4	-4	-4	3	-4	5	0	50	30	0	50	75	2	11	1980	-4	-4	-4	-4	-4	-4	-4	-4	-4	-4	-4	-4	-4
5	1609	-4	-4	0	0	1	0	2	3	3	2	2	3	2	1	1	4	1	4	2	2	1	4	0	2	7	-4	-4	-4	-4	-4	-4	-4	1	3	1983	-4	-4	-4	-4	-4	-4	-4	-4	-4	-4	-4	-4	-4
200902	1610	6	-4	0	1	0	2	2	2	1	2	1	2	1	4	4	5	2	5	4	2	1	5	1	1	5	-4	-4	-4	-4	-4	-4	-4	2	7	1982	1	0	1	0	0	-4	-4	-4	-4	0	-4	-4	1
-4	1611	6	-4	0	0	0	5	2	2	3	2	1	1	1	2	4	4	1	4	5	3	1	2	0	4	8	-4	-4	-4	-4	-4	-4	-4	2	7	1982	1	0	1	0	0	-4	-4	-4	-4	0	-4	-4	1
200802	1612	6	-4	0	1	0	0	1	1	4	1	2	1	1	3	2	4	1	4	2	1	1	5	1	2	8	-4	-4	-4	-4	-4	-4	-4	2	7	1982	1	0	1	0	1	-4	-4	12000	-4	0	-4	-4	-1
-4	1613	-4	-4	0	0	0	0	1	1	4	1	4	2	1	1	1	5	1	5	1	1	1	5	0	1	1	-4	-4	-4	-4	-4	-4	-4	1	4	1983	-4	-4	-4	-4	-4	-4	-4	-4	-4	-4	-4	-4	-4
200802	1614	8	-4	0	0	0	0	2	3	3	2	3	2	2	2	2	3	1	4	2	2	-4	-4	-4	3	-4	5	1	100	0	5	100	100	2	10	1980	1	0	1	0	1	-4	-4	90254	-4	0	-4	-4	1
200801	1615	-4	-4	0	0	0	5	1	1	3	1	3	1	2	-2	-2	1	-2	-2	1	1	1	5	1	1	12	-4	-4	-4	-4	-4	-4	-4	1	3	1983	1	0	1	0	0	-4	-4	-4	-4	0	-4	-4	1
-4	1616	3	-4	1	0	0	2	3	4	2	2	2	3	2	4	5	4	4	2	5	4	0	-4	0	3	7	-4	-4	-4	-4	-4	-4	-4	2	3	1982	4	1	2	0	0	-4	-4	-4	-4	0	-4	-4	1
200703	1617	-4	-4	0	1	0	0	2	1	1	2	3	3	2	2	1	5	1	5	3	1	1	4	1	1	1	-4	-4	-4	-4	-4	-4	-4	1	10	1983	1	0	3	0	1	-4	-4	40000	-4	0	-4	-4	1
200903	1618	3	-4	0	50	0	1	2	2	1	2	3	2	2	3	2	4	1	4	3	2	-4	-4	-4	4	-4	15	2	75	50	50	85	99	1	9	1980	3	0	-4	-4	1	-4	-4	39500	-4	0	-4	-4	-4
-4	1619	5	-4	0	2	0	1	2	2	1	2	1	2	1	3	3	3	1	4	3	2	-4	-4	-4	1	-4	0	0	100	0	0	75	100	1	5	1981	2	0	2	0	1	-4	-4	4500	-4	0	-4	-4	1
201001	1620	-4	-4	1	0	0	0	2	2	2	2	3	2	1	2	1	2	2	5	1	2	1	5	1	1	2	-4	-4	-4	-4	-4	-4	-4	1	4	1984	2	0	2	0	1	-4	-4	4500	-4	0	-4	-4	1
-4	1621	5	-4	0	0	0	3	2	3	3	2	2	3	1	2	1	3	2	4	2	2	-4	-4	-4	1	-4	15	20	100	20	5	90	100	1	12	1981	1	0	1	0	1	-4	-4	13000	-4	0	-4	-4	1
200303	1622	-4	-4	0	0	0	0	1	2	4	-2	-2	2	1	3	1	3	1	5	1	1	1	3	1	2	1	-4	-4	-4	-4	-4	-4	-4	2	10	1984	1	0	-4	-4	1	-4	-4	51000	-4	0	-4	-4	-4
200502	1623	-4	-4	0	0	0	0	2	2	1	2	2	2	1	1	1	4	1	4	1	2	1	4	1	1	1	-4	-4	-4	-4	-4	-4	-4	1	1	1983	1	0	1	0	1	-4	-4	90254	-4	0	-4	-4	1
200803	1624	-4	-4	2	0	0	0	2	2	3	2	3	2	2	1	1	3	1	3	1	1	1	4	1	1	1	-4	-4	-4	-4	-4	-4	-4	2	1	1984	1	0	1	1	1	-4	-4	7000	-4	0	-4	-4	1
-4	1625	3	-4	3	0	0	1	1	1	1	1	1	1	1	4	3	3	3	4	4	3	1	4	0	1	5	-4	-4	-4	-4	-4	-4	-4	1	2	1982	1	0	1	0	0	-4	-4	-4	-4	0	-4	-4	0
200802	1626	-4	-4	0	0	0	15	2	1	2	1	1	1	1	5	-2	5	4	3	2	4	1	3	0	1	4	-4	-4	-4	-4	-4	-4	-4	1	12	1984	1	0	1	0	0	-4	-4	-4	-4	0	-4	-4	0
200602	1627	8	-4	0	0	0	1	2	2	1	2	2	2	4	3	3	2	2	3	2	5	1	5	0	1	1	-4	-4	-4	-4	-4	-4	-4	1	3	1982	3	1	-4	-4	0	-4	-4	-4	-4	0	-4	-4	-4
5	1628	-4	-4	0	0	4	1	2	1	3	4	1	4	2	1	1	2	1	5	1	2	1	3	0	1	8	-4	-4	-4	-4	-4	-4	-4	1	7	1983	3	1	-4	-4	0	-4	-4	-4	-4	0	-4	-4	-4
200902	1629	8	-4	0	0	0	0	2	2	4	2	3	2	1	2	2	3	1	4	3	2	1	5	0	1	8	-4	-4	-4	-4	-4	-4	-4	2	6	1982	1	0	-4	-4	1	-4	-4	45000	-4	0	-4	-4	-4
200701	1630	12	-4	0	0	0	0	1	1	3	2	4	1	1	1	1	5	1	4	1	2	-4	-4	-4	3	-4	1	1	100	0	5	100	100	2	8	1981	1	1	3	1	1	-4	-4	35000	-4	0	-4	-4	0
200402	1631	6	-4	0	0	0	2	3	3	3	2	1	4	2	3	4	5	1	4	4	3	-4	-4	-4	2	-4	1	1	99	0	1	80	85	1	12	1981	2	0	2	0	1	-4	-4	-1	3	0	-4	-4	1
200903	1632	-4	-4	0	1	0	0	2	2	1	1	2	1	1	2	1	2	1	4	1	1	0	-4	1	1	1	-4	-4	-4	-4	-4	-4	-4	1	3	1984	1	0	1	0	1	-4	-4	12000	-4	0	-4	-4	1
200702	1633	8	-4	0	0	0	2	1	1	3	1	3	3	1	3	2	4	1	4	2	3	-4	-4	-4	1	-4	5	5	100	5	40	90	100	2	4	1980	1	0	1	0	1	-4	-4	10000	-4	0	-4	-4	1
200902	1634	-4	-4	0	0	0	0	1	1	2	1	2	1	1	3	2	4	1	5	1	2	1	4	1	1	8	-4	-4	-4	-4	-4	-4	-4	2	5	1984	1	0	1	0	1	-4	-4	10000	-4	0	-4	-4	1
201102	1635	8	-4	0	0	0	0	2	2	2	2	2	1	1	4	3	5	1	5	3	3	-4	-4	-4	1	-4	0	0	100	0	0	100	100	1	5	1980	2	0	-4	-4	1	-4	-4	90254	-4	0	-4	-4	-4
-4	1636	8	-4	0	0	0	0	2	2	3	2	2	3	2	-2	-2	4	1	4	-2	2	-4	-4	-4	1	-4	5	0	100	1	5	80	98	1	11	1981	1	0	1	0	1	-4	-4	20000	-4	0	-4	-4	1
200401	1637	-4	-4	0	0	0	0	3	2	3	1	3	4	1	1	1	4	1	2	2	1	0	-4	1	2	1	-4	-4	-4	-4	-4	-4	-4	1	1	1983	1	0	-4	-4	1	-4	-4	-2	2	0	-4	-4	-4
201002	1638	7	-4	0	0	0	1	1	2	2	2	1	2	1	4	3	4	1	4	2	3	-4	-4	-4	1	-4	10	0	100	-1	5	75	100	1	7	1980	1	0	3	0	1	-4	-4	24000	-4	0	-4	-4	1
200802	1639	-4	-4	0	0	0	0	3	2	1	2	2	3	2	4	2	5	1	5	4	3	1	1	1	2	8	-4	-4	-4	-4	-4	-4	-4	2	1	1984	2	0	1	0	1	-4	-4	30000	-4	0	-4	-4	1
4	1640	3	-4	0	0	0	1	1	2	3	2	2	1	2	2	2	3	1	4	4	2	1	2	0	2	1	-4	-4	-4	-4	-4	-4	-4	1	7	1982	2	0	-4	-4	1	-4	-4	52000	-4	0	-4	-4	-4
200202	1641	-4	-4	0	0	0	0	1	1	1	1	1	3	1	1	1	2	1	4	1	1	1	3	0	1	2	-4	-4	-4	-4	-4	-4	-4	2	8	1983	2	0	-4	-4	1	-4	-4	52000	-4	0	-4	-4	-4
200002	1642	-4	-4	0	0	0	0	2	2	3	2	3	2	1	2	1	4	1	5	1	1	1	5	0	2	1	-4	-4	-4	-4	-4	-4	-4	2	11	1983	1	0	1	0	0	-4	-4	-4	-4	0	-4	-4	1
4	1643	5	-4	0	0	0	4	2	2	2	3	3	3	2	3	2	4	1	3	2	1	-4	-4	-4	3	-4	10	20	100	5	10	90	100	1	11	1981	2	0	-4	-4	0	-4	-4	-4	-4	0	-4	-4	-4
200603	1644	6	-4	0	0	0	3	2	2	2	2	1	3	1	3	3	3	1	4	2	2	-4	-4	-4	2	-4	10	2	100	5	10	90	100	2	3	1981	2	0	2	0	1	-4	-4	15000	-4	0	-4	-4	1
200703	1645	7	-4	1	2	0	0	3	2	1	1	2	1	1	4	1	4	1	4	3	1	-4	-4	-4	1	-4	10	0	100	0	25	100	100	1	10	1981	1	0	1	0	1	-4	-4	10000	-4	0	-4	-4	1
200902	1646	5	-4	1	2	0	5	2	2	2	2	1	2	2	5	4	4	2	3	3	2	1	5	1	2	2	-4	-4	-4	-4	-4	-4	-4	1	4	1982	1	0	2	0	1	-4	-4	3500	-4	0	-4	-4	1
200901	1647	-4	-4	0	0	0	0	2	1	3	2	3	1	1	4	2	4	1	3	3	3	-3	-3	-3	2	8	-4	-4	-4	-4	-4	-4	-4	2	11	1982	3	0	1	0	1	-4	-4	45695	-4	0	-4	-4	1
201001	1648	5	-4	0	0	0	0	3	2	2	2	3	2	2	3	1	3	1	3	2	1	-4	-4	-4	2	-4	20	30	90	30	10	50	90	1	9	1981	2	0	3	1	1	-4	-4	18400	-4	0	-4	-4	1
200501	1649	4	-4	0	0	0	2	2	2	3	2	2	2	2	4	5	4	1	4	4	4	-4	-4	-4	1	-4	0	10	100	5	5	100	100	1	2	1981	1	0	1	0	1	-4	-4	47000	-4	0	-4	-4	1
-4	1650	5	-4	1	0	0	0	2	2	3	2	2	2	2	3	3	4	2	4	2	2	1	5	0	1	1	-4	-4	-4	-4	-4	-4	-4	1	7	1982	-4	-4	-4	-4	-4	-4	-4	-4	-4	-4	-4	-4	-4
201002	1651	-4	-4	0	0	0	0	2	2	3	2	2	2	1	4	3	3	2	4	3	2	1	5	0	2	1	-4	-4	-4	-4	-4	-4	-4	2	10	1982	3	0	3	0	1	-4	-4	12000	-4	0	-4	-4	1
-4	1652	8	-4	1	0	0	0	2	2	2	2	3	2	2	2	2	2	1	4	1	1	-4	-4	-4	2	-4	0	0	100	5	5	100	100	1	3	1981	2	0	1	0	1	-4	-4	5200	-4	0	-4	-4	1
200802	1653	-4	-4	0	0	2	0	1	1	1	2	4	1	1	4	1	5	1	4	1	2	1	5	0	1	8	-4	-4	-4	-4	-4	-4	-4	1	7	1983	1	0	1	0	1	-4	-4	90254	-4	0	-4	-4	1
200702	1654	4	-4	1	0	0	0	2	2	1	2	2	3	2	3	3	3	2	4	3	3	-4	-4	-4	1	-4	35	8	99	15	25	50	100	1	3	1980	1	0	3	0	1	-4	-4	18000	-4	0	-4	-4	1
200902	1655	8	-4	0	1	0	0	1	3	3	1	1	2	1	3	1	4	1	4	3	2	1	3	0	3	4	-4	-4	-4	-4	-4	-4	-4	1	4	1982	3	0	-4	-4	1	-4	-4	20000	-4	0	-4	-4	-4
4	1656	-4	-4	0	0	0	0	1	2	2	2	3	1	1	1	1	3	1	4	1	1	1	3	0	2	1	-4	-4	-4	-4	-4	-4	-4	1	5	1984	2	1	1	0	1	-4	-4	10000	-4	0	-4	-4	1
200902	1657	-4	-4	0	0	0	0	3	2	3	3	3	4	2	3	1	3	1	3	4	4	1	2	0	2	12	-4	-4	-4	-4	-4	-4	-4	2	5	1983	-4	-4	-4	-4	-4	-4	-4	-4	-4	-4	-4	-4	-4
-4	1658	-4	-4	0	0	0	0	2	2	2	2	4	2	1	2	2	3	1	1	4	1	1	5	1	2	13	-4	-4	-4	-4	-4	-4	-4	2	11	1982	4	0	-4	-4	0	-4	-4	-4	-4	0	-4	-4	-4
200201	1659	-4	-4	0	0	0	0	2	2	3	2	3	2	2	2	1	4	1	2	2	2	1	2	1	1	2	-4	-4	-4	-4	-4	-4	-4	1	12	1982	3	0	2	0	1	-4	-4	10000	-4	0	-4	-4	1
-4	1660	8	-4	0	0	0	0	1	1	4	1	4	1	1	1	1	1	1	1	1	1	-4	-4	-4	1	-4	2	0	100	0	0	100	50	2	5	1981	1	0	1	0	0	-4	-4	-4	-4	0	-4	-4	1
200702	1661	7	-4	2	0	0	1	2	1	2	1	1	2	2	3	5	5	2	4	4	4	-4	-4	-4	1	-4	25	25	100	0	15	100	100	1	9	1980	2	0	3	1	0	-4	-4	-4	-4	0	-4	-4	1
5	1662	-4	-4	0	0	1	0	2	2	3	1	2	2	1	5	1	3	2	4	3	2	-4	-4	-4	3	-4	20	75	20	25	50	0	20	1	12	1981	5	1	4	0	1	-4	-4	6400	-4	0	-4	-4	1
200901	1663	-4	-4	0	0	0	0	2	2	3	1	2	2	2	1	1	5	1	3	1	2	1	3	0	1	1	-4	-4	-4	-4	-4	-4	-4	2	1	1984	3	0	3	0	1	-4	-4	12000	-4	0	-4	-4	1
4	1664	-4	-4	0	4	0	0	2	2	3	1	4	4	2	1	1	4	1	3	1	1	0	-4	0	2	1	-4	-4	-4	-4	-4	-4	-4	1	8	1983	-4	-4	-4	-4	-4	-4	-4	-4	-4	-4	-4	-4	-4
5	1665	-4	-4	15	0	0	0	2	2	1	2	1	2	2	4	4	2	2	2	4	3	-4	-4	-4	2	-4	50	10	75	60	50	50	100	1	7	1981	4	1	4	1	1	-4	-4	8000	-4	0	-4	-4	1
200401	1666	3	-4	1	0	0	1	2	2	1	2	3	3	3	4	2	3	1	4	3	2	-4	-4	-4	3	-4	50	30	90	75	80	0	95	1	12	1981	2	0	3	0	1	-4	-4	-2	2	0	-4	-4	1
200902	1667	-4	-4	0	0	0	0	1	1	3	1	4	1	1	1	1	4	2	4	1	2	1	5	0	3	1	-4	-4	-4	-4	-4	-4	-4	1	10	1984	-4	-4	-4	-4	-4	-4	-4	-4	-4	-4	-4	-4	-4
200902	1668	-4	-4	1	2	1	3	2	2	1	2	1	2	3	3	1	2	2	3	1	3	1	4	0	3	3	-4	-4	-4	-4	-4	-4	-4	1	2	1984	2	0	4	1	1	-4	-4	12000	-4	0	-4	-4	1
200802	1669	8	-4	0	0	0	2	2	2	3	2	2	2	2	3	3	4	2	4	2	2	-4	-4	-4	1	-4	25	25	100	50	25	100	100	2	9	1981	1	0	1	0	0	-4	-4	-4	-4	0	-4	-4	1
5	1670	7	-4	0	0	0	0	2	2	2	2	2	2	2	3	3	4	1	3	2	3	-4	-4	-4	2	-4	0	0	100	0	0	75	50	2	8	1980	1	0	2	0	1	-4	-4	9000	-4	0	-4	-4	1
200902	1671	6	-4	0	0	0	6	2	2	2	2	2	2	3	4	2	3	1	3	2	3	1	5	1	3	1	-4	-4	-4	-4	-4	-4	-4	2	3	1982	1	0	2	0	1	-4	-4	9000	-4	0	-4	-4	1
200902	1672	-4	-4	0	0	0	0	2	1	3	2	1	2	1	2	1	3	1	5	1	1	1	5	1	1	1	-4	-4	-4	-4	-4	-4	-4	2	12	1983	1	0	2	0	1	-4	-4	9000	-4	0	-4	-4	1
200803	1673	-4	-4	0	0	0	0	2	1	1	2	3	1	1	2	2	4	1	5	1	1	1	4	0	3	8	-4	-4	-4	-4	-4	-4	-4	2	11	1982	3	0	-4	-4	1	-4	-4	90254	-4	0	-4	-4	-4
200401	1674	4	-4	0	0	0	2	2	2	3	2	2	2	2	3	3	3	1	2	2	2	-4	-4	-4	1	-4	30	0	100	0	10	80	100	2	6	1981	-4	-4	-4	-4	-4	-4	-4	-4	-4	-4	-4	-4	-4
5	1675	-4	-4	0	0	0	0	2	2	3	1	3	2	1	2	1	4	1	3	1	2	1	3	0	2	8	-4	-4	-4	-4	-4	-4	-4	1	1	1984	-4	-4	-4	-4	-4	-4	-4	-4	-4	-4	-4	-4	-4
200602	1676	6	-4	0	0	0	12	2	3	1	2	2	2	1	2	4	3	1	4	4	2	-4	-4	-4	1	-4	0	100	100	0	0	100	100	1	5	1980	1	0	1	0	1	-4	-4	90254	-4	0	-4	-4	0
-4	1677	8	-4	0	15	0	0	1	1	3	1	2	3	1	4	4	5	2	4	3	3	1	2	1	1	1	-4	-4	-4	-4	-4	-4	-4	2	4	1982	1	0	1	0	1	-4	-4	90254	-4	0	-4	-4	0
200701	1678	-4	-4	0	0	0	0	2	2	3	2	3	2	2	1	1	5	1	5	1	1	1	5	0	1	1	-4	-4	-4	-4	-4	-4	-4	1	12	1983	-4	-4	-4	-4	-4	-4	-4	-4	-4	-4	-4	-4	-4
5	1679	7	-4	0	0	0	0	2	2	3	2	4	2	1	3	3	3	2	4	2	3	1	3	0	2	6	-4	-4	-4	-4	-4	-4	-4	2	2	1982	2	0	-4	-4	1	-4	-4	58600	-4	0	-4	-4	-4
200804	1680	8	-4	0	0	0	0	2	2	3	2	2	2	1	2	2	4	1	5	1	1	1	5	0	1	8	-4	-4	-4	-4	-4	-4	-4	2	4	1982	1	0	1	0	0	-4	-4	-4	-4	0	-4	-4	1
4	1681	7	-4	0	0	0	5	2	2	2	2	1	2	2	2	3	4	1	5	2	2	-4	-4	-4	1	-4	50	25	98	15	15	80	98	1	2	1981	3	0	-4	-4	0	-4	-4	-4	-4	1	-1	4	-4
200602	1682	8	-4	0	0	0	0	2	2	3	2	2	2	2	3	4	4	1	4	3	2	-4	-4	-4	1	-4	30	30	100	5	40	100	100	2	5	1980	1	0	1	0	1	-4	-4	90254	-4	0	-4	-4	0
6	1683	5	-4	0	0	0	0	1	2	3	2	2	2	1	4	2	3	1	4	2	2	-4	-4	-4	3	-4	0	0	100	0	0	90	85	1	1	1980	3	0	1	0	0	-4	-4	-4	-4	0	-4	-4	1
4	1684	11	-4	0	0	0	0	1	1	1	1	4	1	1	4	4	4	2	3	3	3	-4	-4	-4	3	-4	0	0	100	25	3	100	100	2	1	1981	3	0	1	0	0	-4	-4	-4	-4	0	-4	-4	1
200903	1685	5	-4	0	0	0	2	1	1	3	1	3	1	1	3	4	1	1	3	1	1	-4	-4	-4	3	-4	5	5	100	0	5	50	99	1	3	1980	-4	-4	-4	-4	-4	-4	-4	-4	-4	-4	-4	-4	-4
200405	1686	7	-4	0	0	0	2	2	2	2	1	2	2	1	3	4	4	1	4	2	3	1	5	0	1	1	-4	-4	-4	-4	-4	-4	-4	2	2	1982	1	0	1	0	1	-4	-4	4000	-4	0	-4	-4	1
200601	1687	8	-4	2	0	0	0	3	2	2	2	3	2	2	1	1	5	1	4	3	2	-4	-4	-4	3	-4	0	0	100	0	0	100	100	1	11	1980	2	0	2	0	1	-4	-4	42000	-4	0	-4	-4	1
5	1688	-4	-4	0	5	1	0	1	1	1	1	3	1	1	1	1	5	1	5	2	2	1	3	0	1	4	-4	-4	-4	-4	-4	-4	-4	1	7	1983	2	0	2	0	1	-4	-4	42000	-4	0	-4	-4	1
4	1689	-4	-4	0	4	0	0	2	2	3	2	1	1	1	4	1	4	3	3	2	4	1	4	0	2	8	-4	-4	-4	-4	-4	-4	-4	2	3	1984	2	0	3	0	1	-4	-4	4000	-4	0	-4	-4	1
200102	1690	-4	-4	0	0	0	1	2	1	2	1	2	1	1	1	1	5	1	4	1	1	1	4	0	2	4	-4	-4	-4	-4	-4	-4	-4	2	12	1983	3	0	-4	-4	1	-4	-4	90254	-4	0	-4	-4	-4
200802	1691	-4	-4	0	0	0	4	2	1	1	1	4	1	1	1	1	5	1	3	1	1	1	3	0	1	2	-4	-4	-4	-4	-4	-4	-4	2	12	1983	3	0	-4	-4	1	-4	-4	90254	-4	0	-4	-4	-4
200702	1692	8	-4	0	0	0	0	1	2	2	1	3	2	1	2	2	3	1	3	2	3	-4	-4	-4	1	-4	10	5	100	5	5	75	100	1	9	1981	2	0	2	0	0	-4	-4	-4	-4	1	30000	-4	0
200703	1693	-4	-4	1	30	1	0	2	1	4	1	2	1	2	2	1	4	1	4	2	1	1	5	0	1	1	-4	-4	-4	-4	-4	-4	-4	1	10	1984	1	0	1	0	1	-4	-4	90254	-4	0	-4	-4	1
200303	1694	8	-4	0	0	0	0	2	2	1	1	1	2	2	3	2	4	2	4	4	3	1	2	1	2	8	-4	-4	-4	-4	-4	-4	-4	1	5	1982	2	0	2	0	0	-4	-4	-4	-4	0	-4	-4	0
200803	1695	-4	-4	0	0	0	0	1	1	1	1	4	1	1	1	1	5	1	4	1	1	1	4	0	2	8	-4	-4	-4	-4	-4	-4	-4	1	11	1984	2	0	2	0	0	-4	-4	-4	-4	0	-4	-4	0
200403	1696	-4	-4	0	0	1	0	2	2	1	1	3	1	2	4	2	4	1	3	1	3	1	2	1	2	8	-4	-4	-4	-4	-4	-4	-4	1	5	1983	3	0	3	0	1	-4	-4	24000	-4	0	-4	-4	1
200601	1697	-4	-4	0	0	0	1	2	1	2	1	3	2	1	2	1	5	1	5	2	3	1	3	0	1	1	-4	-4	-4	-4	-4	-4	-4	2	4	1984	2	0	1	0	1	-4	-4	36000	-4	0	-4	-4	1
200402	1698	8	-4	0	0	0	1	1	1	3	1	3	1	1	1	1	5	1	5	1	2	-4	-4	-4	1	-4	15	0	100	0	50	100	100	2	11	1980	2	0	1	0	1	-4	-4	90254	-4	0	-4	-4	1
-4	1699	-4	-4	0	0	0	4	2	1	2	2	2	2	1	2	1	4	2	3	2	2	1	4	1	1	8	-4	-4	-4	-4	-4	-4	-4	1	8	1982	2	0	1	0	1	-4	-4	90254	-4	0	-4	-4	1
200403	1700	-4	-4	0	0	0	0	1	1	2	1	3	2	1	3	1	5	1	4	1	2	1	3	0	2	1	-4	-4	-4	-4	-4	-4	-4	1	8	1982	-4	-4	-4	-4	-4	-4	-4	-4	-4	-4	-4	-4	-4
200602	1701	-4	-4	0	0	0	0	1	1	1	1	4	1	1	1	1	4	1	5	1	1	1	3	0	2	1	-4	-4	-4	-4	-4	-4	-4	1	5	1984	-4	-4	-4	-4	-4	-4	-4	-4	-4	-4	-4	-4	-4
201903	1702	5	-4	0	0	0	0	2	2	1	2	2	3	2	2	1	4	1	5	1	1	0	-4	1	1	1	-4	-4	-4	-4	-4	-4	-4	1	4	1982	2	0	2	0	1	-4	-4	10000	-4	0	-4	-4	1
5	1703	6	-4	0	0	0	3	2	2	2	1	3	2	1	2	2	4	1	4	3	4	-4	-4	-4	3	-4	75	0	100	25	50	100	100	2	7	1980	3	1	1	0	0	-4	-4	-4	-4	0	-4	-4	1
200702	1704	7	-4	0	0	0	1	2	2	2	1	2	1	2	4	2	4	1	3	2	3	1	3	0	3	8	-4	-4	-4	-4	-4	-4	-4	1	7	1982	3	1	1	0	0	-4	-4	-4	-4	0	-4	-4	1
5	1705	-4	-4	-2	12	3	18	3	3	1	2	1	4	4	5	4	3	5	2	5	2	-4	-4	-4	4	-4	0	0	100	100	0	0	100	2	11	1981	5	1	-4	-4	1	-4	-4	1200	-4	0	-4	-4	-4
5	1706	-4	-4	2	4	0	11	2	3	1	2	3	2	3	2	2	3	1	3	3	2	1	4	0	2	4	-4	-4	-4	-4	-4	-4	-4	2	12	1984	5	1	-4	-4	1	-4	-4	1200	-4	0	-4	-4	-4
-4	1707	4	-4	0	0	0	2	2	2	3	2	2	4	2	3	3	4	2	3	2	3	-4	-4	-4	2	-4	-2	-2	100	0	-2	50	100	1	10	1980	-4	-4	-4	-4	-4	-4	-4	-4	-4	-4	-4	-4	-4
200703	1708	-4	-4	0	0	0	0	2	1	1	1	3	3	2	4	2	3	2	5	2	4	1	2	0	1	4	-4	-4	-4	-4	-4	-4	-4	1	8	1982	1	0	-4	-4	1	-4	-4	12000	-4	0	-4	-4	-4
-4	1709	7	-4	0	1	0	4	2	2	3	2	1	2	2	3	2	3	1	4	3	5	-4	-4	-4	1	-4	50	0	100	0	10	100	100	2	5	1980	5	1	2	0	0	-4	-4	-4	-4	0	-4	-4	1
-4	1710	-4	-4	0	0	0	0	2	3	2	2	2	2	2	4	2	4	3	4	3	3	1	1	0	2	1	-4	-4	-4	-4	-4	-4	-4	1	3	1983	5	1	2	0	0	-4	-4	-4	-4	0	-4	-4	1
5	1711	5	-4	1	0	0	0	2	2	1	2	4	1	2	3	1	4	1	3	2	2	-4	-4	-4	1	-4	10	20	100	0	5	50	100	1	1	1980	-4	-4	-4	-4	-4	-4	-4	-4	-4	-4	-4	-4	-4
201302	1712	-4	-4	0	0	0	0	2	1	2	1	2	1	2	3	2	4	2	3	2	3	1	3	1	2	8	-4	-4	-4	-4	-4	-4	-4	2	1	1983	-4	-4	-4	-4	-4	-4	-4	-4	-4	-4	-4	-4	-4
200902	1713	-4	-4	1	1	0	0	1	1	2	2	3	4	2	1	1	4	1	5	1	2	1	4	1	1	1	-4	-4	-4	-4	-4	-4	-4	2	12	1984	1	0	1	0	1	-4	-4	23000	-4	0	-4	-4	1
4	1714	-4	-4	0	0	0	1	1	2	1	1	1	1	1	-3	-3	-3	-3	-3	-3	-3	-3	-3	-3	-3	-3	-4	-4	-4	-4	-4	-4	-4	1	10	1983	2	0	1	0	1	-4	-4	15000	-4	0	-4	-4	0
200104	1715	7	-4	0	2	0	0	1	1	2	2	3	2	2	2	2	3	3	3	-2	1	-4	-4	-4	3	-4	50	75	100	-2	50	50	100	1	2	1981	5	1	-4	-4	0	-4	-4	-4	-4	0	-4	-4	-4
5	1716	7	-4	0	0	0	0	2	2	2	2	1	2	2	3	1	4	1	3	3	1	1	3	0	3	9	-4	-4	-4	-4	-4	-4	-4	2	2	1982	5	1	-4	-4	0	-4	-4	-4	-4	0	-4	-4	-4
2	1717	-4	-4	0	0	0	0	3	2	3	3	1	2	3	1	1	4	3	3	-2	1	1	3	0	2	12	-4	-4	-4	-4	-4	-4	-4	2	12	1984	5	1	-4	-4	0	-4	-4	-4	-4	0	-4	-4	-4
4	1718	4	-4	0	0	0	0	1	1	2	2	2	1	2	1	1	3	1	3	1	1	-4	-4	-4	1	-4	0	0	90	0	10	50	95	2	4	1981	2	0	2	0	1	-4	-4	14000	-4	0	-4	-4	0
200101	1719	-4	-4	0	0	0	0	2	2	1	2	2	1	2	1	1	2	1	4	1	2	1	5	0	1	1	-4	-4	-4	-4	-4	-4	-4	2	1	1983	2	0	2	0	1	-4	-4	14000	-4	0	-4	-4	0
200203	1720	-4	-4	0	0	0	0	2	1	2	1	2	1	2	4	1	4	1	3	3	3	-4	-4	-4	1	-4	0	10	100	50	50	50	100	1	10	1981	2	0	2	0	1	-4	-4	10000	-4	0	-4	-4	1
200803	1721	4	-4	0	0	0	1	2	2	3	2	3	1	2	3	2	1	2	1	2	1	-4	-4	-4	1	-4	5	0	75	0	5	65	90	1	9	1980	4	1	-4	-4	0	-4	-4	-4	-4	0	-4	-4	-4
201001	1722	-4	-4	0	0	0	0	2	2	3	2	2	2	2	3	2	1	1	3	2	2	-4	-4	-4	3	-4	10	10	25	50	10	10	100	1	3	1981	3	0	4	0	1	-4	-4	5000	-4	0	-4	-4	1
200101	1723	-4	-4	-4	-4	-4	-4	2	2	3	2	3	2	2	1	1	1	1	-2	-2	-2	-4	-4	-4	3	-4	0	-2	-2	-2	-2	0	-2	2	6	1981	-4	-4	-4	-4	-4	-4	-4	-4	-4	-4	-4	-4	-4
201102	1724	3	-4	0	0	0	2	2	2	3	2	3	2	2	2	2	3	2	4	4	2	-4	-4	-4	3	-4	0	50	50	50	50	0	100	1	3	1981	3	0	3	0	1	-4	-4	-2	-2	0	-4	-4	0
0	1725	3	2	-4	-4	-4	-4	2	2	3	2	1	2	2	3	1	1	4	1	1	3	-4	-4	-4	3	-4	50	50	50	50	50	50	100	1	3	1980	2	0	2	0	0	-4	-4	-4	-4	0	-4	-4	0
-4	1726	-4	-4	0	0	1	0	2	2	2	2	3	2	-2	-2	-2	3	3	3	-2	-2	1	5	0	3	1	-4	-4	-4	-4	-4	-4	-4	1	1	1982	2	0	2	0	0	-4	-4	-4	-4	0	-4	-4	0
200902	1727	-4	-4	0	0	0	0	2	2	2	2	2	2	2	1	1	4	2	2	1	2	0	-4	1	1	7	-4	-4	-4	-4	-4	-4	-4	1	6	1982	3	0	-4	-4	1	-4	-4	4300	-4	0	-4	-4	-4
5	1728	-4	-4	0	0	0	0	2	2	3	3	1	2	2	3	2	2	3	3	3	4	1	1	0	2	1	-4	-4	-4	-4	-4	-4	-4	2	4	1983	3	0	-4	-4	1	-4	-4	4000	-4	0	-4	-4	-4
200902	1729	-4	-4	0	0	0	2	2	2	3	3	1	2	2	2	1	1	2	2	-2	4	1	3	1	3	1	-4	-4	-4	-4	-4	-4	-4	1	12	1984	3	0	-4	-4	1	-4	-4	4000	-4	0	-4	-4	-4
200501	1730	5	-4	0	0	0	0	2	2	4	3	2	2	2	3	3	4	1	4	3	3	-4	-4	-4	2	-4	0	3	96	25	50	56	100	2	11	1981	2	0	3	0	1	-4	-4	986	-4	0	-4	-4	1
-4	1731	7	-4	20	50	14	0	4	2	1	4	1	4	4	3	3	2	5	1	5	4	-4	-4	-4	1	-4	50	50	75	25	10	10	20	2	12	1980	3	0	-4	-4	1	-4	-4	8000	-4	0	-4	-4	-4
201001	1732	-4	-4	2	2	1	0	2	2	3	2	3	2	2	1	1	3	1	4	1	1	1	5	0	2	1	-4	-4	-4	-4	-4	-4	-4	1	8	1984	-4	-4	-4	-4	-4	-4	-4	-4	-4	-4	-4	-4	-4
4	1733	2	-4	7	0	0	10	2	2	3	2	1	3	2	4	3	4	1	5	4	3	-4	-4	-4	3	-4	20	0	100	20	20	50	100	2	11	1981	3	0	4	0	1	-4	-4	2000	-4	0	-4	-4	1
200901	1734	-4	-4	1	10	2	0	2	2	1	1	1	3	3	3	1	4	3	4	2	4	1	3	0	4	1	-4	-4	-4	-4	-4	-4	-4	1	7	1983	-4	-4	-4	-4	-4	-4	-4	-4	-4	-4	-4	-4	-4
200103	1735	7	-4	1	0	0	0	2	2	2	2	3	2	2	2	2	3	1	3	1	2	-4	-4	-4	3	-4	50	50	100	50	50	100	100	1	3	1980	1	0	1	0	1	-4	-4	9000	-4	0	-4	-4	1
-4	1736	-4	-4	0	0	0	0	1	2	3	3	1	3	2	3	1	5	1	4	3	2	1	2	0	3	1	-4	-4	-4	-4	-4	-4	-4	2	7	1983	1	0	1	0	1	-4	-4	9000	-4	0	-4	-4	1
201008	1737	6	-4	1	1	0	0	2	2	2	3	2	4	2	3	2	4	2	3	2	3	-4	-4	-4	3	-4	15	2	100	0	50	40	100	1	10	1981	3	1	2	0	1	-4	-4	7000	-4	0	-4	-4	1
-4	1738	6	-4	0	0	0	0	2	2	1	2	3	1	2	2	2	3	2	3	2	1	-4	-4	-4	1	-4	0	0	100	0	50	100	100	1	10	1981	3	1	2	0	1	-4	-4	7000	-4	0	-4	-4	1
200801	1739	-4	-4	0	0	0	1	2	2	3	2	3	1	1	4	1	5	1	1	1	2	1	5	0	2	7	-4	-4	-4	-4	-4	-4	-4	2	10	1982	3	0	3	0	1	-4	-4	8500	-4	0	-4	-4	1
6	1740	-4	-4	0	0	2	0	2	2	3	2	2	2	2	1	-2	3	2	2	1	1	0	-4	0	2	8	-4	-4	-4	-4	-4	-4	-4	1	10	1983	2	0	-4	-4	1	-4	-4	34000	-4	0	-4	-4	-4
6	1741	-4	-4	0	0	0	0	2	2	2	2	3	2	2	1	-2	3	-2	3	1	1	1	4	0	3	2	-4	-4	-4	-4	-4	-4	-4	1	11	1984	2	0	-4	-4	1	-4	-4	34000	-4	0	-4	-4	-4
-4	1742	-4	-4	0	0	0	0	2	3	3	2	1	2	2	1	2	4	1	4	1	1	1	5	0	3	8	-4	-4	-4	-4	-4	-4	-4	2	10	1982	3	0	2	0	1	-4	-4	-2	-1	-1	-4	-4	1
200602	1743	-4	-4	0	0	0	0	1	2	1	1	1	1	1	1	1	1	1	4	1	1	1	4	1	1	1	-4	-4	-4	-4	-4	-4	-4	2	10	1982	3	0	2	0	1	-4	-4	-2	-1	-1	-4	-4	1
200502	1744	-4	-4	0	0	0	0	2	1	2	1	3	1	2	1	1	3	2	2	1	1	1	5	0	1	1	-4	-4	-4	-4	-4	-4	-4	1	11	1983	3	0	3	0	0	-4	-4	-4	-4	0	-4	-4	0
4	1745	-4	-4	0	1	1	0	3	2	2	2	1	2	2	1	1	3	1	5	1	1	1	5	0	3	4	-4	-4	-4	-4	-4	-4	-4	2	5	1984	-4	-4	-4	-4	-4	-4	-4	-4	-4	-4	-4	-4	-4
200502	1746	-4	-4	1	0	0	1	2	2	4	2	2	4	2	4	2	4	2	4	2	2	1	3	0	4	1	-4	-4	-4	-4	-4	-4	-4	1	10	1982	4	0	4	0	1	-4	-4	20000	-4	0	-4	-4	0
200702	1747	-4	-4	0	0	0	0	2	2	3	2	3	1	1	5	4	3	2	4	5	3	1	5	0	1	7	-4	-4	-4	-4	-4	-4	-4	2	9	1982	1	0	1	0	1	-4	-4	10000	-4	0	-4	-4	1
-4	1748	4	-4	0	0	0	2	3	3	2	3	1	3	2	3	2	3	1	3	3	2	1	2	0	2	4	-4	-4	-4	-4	-4	-4	-4	1	11	1982	1	0	-4	-4	1	-4	-4	12000	-4	0	-4	-4	-4
200902	1749	-4	-4	2	10	0	0	3	3	2	3	3	2	3	3	5	5	1	5	1	4	1	3	1	1	-1	-4	-4	-4	-4	-4	-4	-4	2	12	1982	-4	-4	-4	-4	-4	-4	-4	-4	-4	-4	-4	-4	-4
0	1750	5	-4	0	0	0	0	2	2	3	2	3	2	2	5	3	3	1	2	5	2	-4	-4	-4	3	-4	25	0	50	50	50	0	100	2	3	1981	4	1	-1	-1	0	-4	-4	-4	-4	0	-4	-4	1
200902	1751	7	-4	0	0	0	0	2	2	1	2	1	2	2	3	3	2	1	5	4	3	-4	-4	-4	2	-4	0	0	100	0	50	100	100	2	4	1981	3	1	2	0	0	-4	-4	-4	-4	0	-4	-4	1
200802	1752	-4	-4	0	0	0	0	2	2	3	1	2	2	1	3	1	5	1	5	2	1	1	5	1	1	8	-4	-4	-4	-4	-4	-4	-4	2	6	1983	1	0	1	0	1	-4	-4	34000	-4	0	-4	-4	1
4	1753	6	-4	0	0	0	0	1	2	2	1	-2	2	3	3	2	4	1	4	3	4	-4	-4	-4	3	-4	15	5	100	10	5	70	100	1	1	1980	2	1	-4	-4	1	-4	-4	300	-4	0	-4	-4	-4
5	1754	5	-4	-2	-2	-2	-2	4	4	1	1	1	4	4	4	3	3	1	3	3	3	-4	-4	-4	2	-4	10	0	100	0	0	50	100	2	2	1981	1	0	5	0	1	-4	-4	0	-4	1	54000	-4	0
200402	1755	8	-4	0	0	0	0	1	1	1	1	2	1	2	2	2	5	1	5	3	2	-4	-4	-4	1	-4	0	0	100	0	0	100	100	1	6	1980	1	0	1	0	0	-4	-4	-4	-4	0	-4	-4	0
-4	1756	8	-4	0	0	0	0	2	2	3	1	3	1	1	2	4	5	1	5	2	2	-4	-4	-4	1	-4	0	0	100	0	10	100	100	2	10	1980	1	0	1	0	1	-4	-4	23000	-4	0	-4	-4	1
200902	1757	-4	-4	0	2	1	0	2	2	1	2	4	2	2	1	1	5	1	4	1	1	1	3	1	1	2	-4	-4	-4	-4	-4	-4	-4	1	3	1983	1	0	1	0	1	-4	-4	23000	-4	0	-4	-4	1
-4	1758	7	-4	1	0	0	10	2	2	1	3	2	2	1	3	4	5	1	4	3	5	-4	-4	-4	3	-4	30	20	100	45	50	95	100	1	9	1981	4	1	4	0	1	-4	-4	0	-4	1	40000	-4	0
200802	1759	-4	-4	0	2	3	0	4	3	3	4	1	4	2	2	2	3	2	2	3	2	1	5	0	1	7	-4	-4	-4	-4	-4	-4	-4	1	9	1983	2	0	1	0	0	-4	-4	-4	-4	0	-4	-4	0
4	1760	3	-4	2	0	0	20	4	3	3	3	-2	3	4	4	-2	5	1	4	3	3	-4	-4	-4	3	-4	30	0	90	0	10	90	90	2	11	1980	2	0	2	0	1	-4	-4	-1	-1	0	-4	-4	0
5	1761	6	-4	3	4	0	30	3	3	1	2	2	3	3	4	2	4	3	4	3	5	-4	-4	-4	2	-4	25	10	100	10	10	90	100	2	10	1981	-4	-4	-4	-4	-4	-4	-4	-4	-4	-4	-4	-4	-4
-4	1762	5	-4	1	2	0	0	2	2	2	2	3	3	2	3	2	4	2	3	3	4	-4	-4	-4	2	-4	20	25	95	30	20	60	95	1	10	1981	-4	-4	-4	-4	-4	-4	-4	-4	-4	-4	-4	-4	-4
5	1763	3	-4	0	0	0	0	2	2	3	3	3	3	2	3	2	4	2	3	4	5	0	-4	0	2	2	-4	-4	-4	-4	-4	-4	-4	1	8	1983	-4	-4	-4	-4	-4	-4	-4	-4	-4	-4	-4	-4	-4
-4	1764	7	-4	0	0	0	2	1	2	3	2	3	3	2	3	3	4	1	5	3	4	-4	-4	-4	2	-4	10	20	100	50	20	90	100	1	8	1980	2	0	4	1	1	-4	-4	30000	-4	0	-4	-4	0
4	1765	-4	-4	0	1	0	0	3	2	2	2	3	2	2	2	1	2	3	4	2	2	1	2	1	3	6	-4	-4	-4	-4	-4	-4	-4	1	2	1983	1	0	-4	-4	1	-4	-4	19000	-4	0	-4	-4	-4
4	1766	-4	-4	0	0	0	0	2	2	2	1	2	2	2	1	1	3	1	4	1	1	1	3	0	2	8	-4	-4	-4	-4	-4	-4	-4	1	5	1982	1	0	3	1	0	-4	-4	-4	-4	0	-4	-4	1
4	1767	-4	-4	0	0	1	0	2	1	2	2	2	2	3	1	1	1	1	-2	1	1	0	-4	1	3	3	-4	-4	-4	-4	-4	-4	-4	1	10	1983	1	0	3	1	0	-4	-4	-4	-4	0	-4	-4	1
200901	1768	4	-4	0	0	0	0	2	2	4	2	4	1	1	3	3	4	1	4	4	3	-4	-4	-4	2	-4	40	0	100	0	0	95	95	1	3	1980	2	0	2	0	1	-4	-4	19000	-4	0	-4	-4	1
200602	1769	7	-4	0	0	0	0	2	2	1	2	1	1	1	5	4	4	3	5	4	2	-4	-4	-4	3	-4	5	1	95	70	5	90	100	2	8	1981	2	0	2	0	1	-4	-4	19000	-4	0	-4	-4	1
200202	1770	3	-4	0	0	0	5	2	3	2	3	3	2	3	4	4	3	4	2	5	4	-4	-4	-4	2	-4	0	40	100	75	20	100	100	1	5	1981	3	0	-4	-4	1	-4	-4	15500	-4	0	-4	-4	-4
200502	1771	7	-4	0	0	0	2	2	1	2	1	1	2	1	2	2	3	1	5	2	2	-4	-4	-4	2	-4	0	0	100	0	10	100	100	1	8	1980	2	0	1	0	1	-4	-4	12900	-4	1	0	-4	1
200702	1772	8	-4	0	0	0	0	2	2	2	1	2	2	1	3	3	4	1	3	2	4	1	5	1	1	8	-4	-4	-4	-4	-4	-4	-4	2	7	1982	1	0	2	0	1	-4	-4	13000	-4	0	-4	-4	1
200803	1773	-4	-4	0	0	0	0	2	1	2	2	1	3	1	2	1	5	1	5	1	1	1	5	1	1	1	-4	-4	-4	-4	-4	-4	-4	2	12	1984	1	0	2	0	1	-4	-4	13000	-4	0	-4	-4	1
-4	1774	-4	-4	0	0	0	0	2	2	1	2	4	1	1	-2	1	5	-2	5	-2	2	1	5	1	1	1	-4	-4	-4	-4	-4	-4	-4	2	5	1984	1	0	4	0	1	-4	-4	21000	-4	0	-4	-4	1
199903	1775	5	-4	0	0	0	3	2	2	3	2	3	2	2	3	2	4	1	4	2	3	-4	-4	-4	2	-4	5	10	100	15	15	75	95	1	6	1980	-4	-4	-4	-4	-4	-4	-4	-4	-4	-4	-4	-4	-4
4	1776	5	-4	1	0	0	2	3	3	1	3	1	4	1	4	4	5	1	4	4	5	-4	-4	-4	1	-4	0	0	100	20	25	100	100	2	2	1980	1	0	3	1	1	-4	-4	90254	-4	0	-4	-4	1
4	1777	5	-4	0	2	3	10	2	2	2	3	2	2	2	4	2	3	2	3	3	2	-4	-4	-4	1	-4	1	0	100	0	0	80	100	1	10	1981	1	0	4	0	1	-4	-4	-2	3	0	-4	-4	1
200202	1778	-4	-4	0	0	0	0	1	1	2	2	1	3	1	4	1	5	1	5	1	1	1	1	1	2	8	-4	-4	-4	-4	-4	-4	-4	1	3	1983	1	0	1	0	1	-4	-4	0	-4	1	3500	-4	0
200501	1779	-4	-4	0	0	0	0	1	1	2	2	2	1	1	1	1	4	1	5	1	1	1	5	0	2	1	-4	-4	-4	-4	-4	-4	-4	1	12	1984	1	0	1	0	1	-4	-4	0	-4	1	3500	-4	0
200802	1780	8	-4	0	0	0	0	1	2	2	1	3	2	1	3	2	4	1	4	2	2	1	3	0	2	7	-4	-4	-4	-4	-4	-4	-4	2	2	1983	1	0	2	0	1	-4	-4	-1	3	0	-4	-4	1
-4	1781	-4	-4	0	0	0	0	2	2	3	2	4	2	2	1	1	4	1	5	1	2	1	4	0	2	8	-4	-4	-4	-4	-4	-4	-4	2	7	1983	1	0	1	0	0	-4	-4	-4	-4	0	-4	-4	1
200302	1782	5	-4	1	0	0	6	2	2	2	2	2	3	2	3	2	4	2	4	3	5	-4	-4	-4	1	-4	25	5	100	10	10	90	95	2	11	1980	-4	-4	-4	-4	-4	-4	-4	-4	-4	-4	-4	-4	-4
200902	1783	8	-4	1	0	0	1	2	2	2	1	1	2	2	4	5	3	1	3	3	3	-4	-4	-4	1	-4	10	0	100	0	0	100	100	2	4	1981	3	0	4	0	1	-4	-4	43000	-4	0	-4	-4	1
200902	1784	-4	-4	0	0	0	0	2	2	3	2	2	1	1	4	4	5	1	5	3	4	1	5	1	2	1	-4	-4	-4	-4	-4	-4	-4	2	1	1983	3	1	3	0	1	-4	-4	25000	-4	0	-4	-4	1
200902	1785	-4	-4	2	0	0	2	2	2	1	2	1	4	2	3	2	5	1	4	2	3	1	4	0	3	4	-4	-4	-4	-4	-4	-4	-4	2	7	1983	2	0	3	0	1	-4	-4	27000	-4	0	-4	-4	1
200802	1786	7	-4	0	5	0	0	1	1	3	2	3	3	1	4	3	5	1	4	1	1	-4	-4	-4	1	-4	0	0	100	50	0	94	100	2	9	1980	3	0	3	0	1	-4	-4	22000	-4	0	-4	-4	1
4	1787	-4	-4	2	1	2	0	3	2	2	2	2	3	3	5	1	5	5	4	3	5	1	5	1	2	1	-4	-4	-4	-4	-4	-4	-4	1	8	1984	3	0	3	0	1	-4	-4	22000	-4	0	-4	-4	1
5	1788	-4	-4	1	0	1	0	2	2	2	3	3	3	3	4	3	4	3	2	3	3	1	3	1	3	4	-4	-4	-4	-4	-4	-4	-4	1	10	1982	4	0	3	0	0	-4	-4	-4	-4	0	-4	-4	1
5	1789	-4	-4	0	0	0	0	3	1	1	3	2	3	2	2	1	3	2	3	1	5	1	1	0	3	6	-4	-4	-4	-4	-4	-4	-4	2	12	1983	4	0	3	0	0	-4	-4	-4	-4	0	-4	-4	1
4	1790	6	-4	1	0	0	10	2	2	3	2	3	2	2	3	2	4	2	4	4	5	-4	-4	-4	2	-4	25	30	100	25	25	75	95	1	5	1980	3	0	2	0	1	-4	-4	18000	-4	0	-4	-4	1
4	1791	-4	-4	1	0	0	10	2	2	2	3	3	3	2	3	2	4	3	4	4	5	1	4	0	2	1	-4	-4	-4	-4	-4	-4	-4	1	1	1982	3	0	2	0	1	-4	-4	18000	-4	0	-4	-4	1
-4	1792	5	-4	0	0	3	0	3	2	3	3	1	2	2	5	5	4	5	1	5	5	-4	-4	-4	4	-4	50	0	100	75	0	50	100	2	9	1980	4	0	4	1	0	-4	-4	-4	-4	0	-4	-4	0
200902	1793	-4	-4	1	1	1	0	1	1	4	2	2	2	1	2	2	4	2	3	3	2	1	3	1	1	7	-4	-4	-4	-4	-4	-4	-4	2	3	1983	2	0	1	0	1	-4	-4	35000	-4	0	-4	-4	1
4	1794	-4	-4	1	1	0	15	2	3	3	3	3	3	2	3	3	4	2	4	3	5	1	4	0	2	1	-4	-4	-4	-4	-4	-4	-4	1	3	1983	2	0	1	0	1	-4	-4	35000	-4	0	-4	-4	1
200701	1795	5	-4	0	10	2	15	2	2	3	1	3	4	3	3	3	5	2	4	4	5	-4	-4	-4	2	-4	85	50	100	60	65	75	90	1	11	1981	2	0	-4	-4	1	-4	-4	35000	-4	0	-4	-4	-4
-4	1796	5	-4	0	0	0	0	2	3	1	3	2	3	3	4	5	4	1	4	4	5	-4	-4	-4	4	-4	0	5	100	0	0	100	100	2	11	1981	3	0	-4	-4	1	-4	-4	-1	-1	1	-1	-1	-4
200602	1797	-4	-4	0	0	0	0	1	1	2	2	3	2	1	1	1	4	1	4	1	1	1	5	0	2	1	-4	-4	-4	-4	-4	-4	-4	1	8	1983	1	0	2	0	1	-4	-4	-2	1	0	-4	-4	1
5	1798	-4	-4	0	1	1	0	1	2	2	3	2	3	2	3	3	1	3	3	3	5	1	1	1	3	1	-4	-4	-4	-4	-4	-4	-4	2	7	1983	4	0	1	0	1	-4	-4	17780	-4	0	-4	-4	1
201303	1799	-4	-4	0	0	0	0	2	2	2	3	3	2	2	1	1	3	1	2	1	1	1	3	1	3	2	-4	-4	-4	-4	-4	-4	-4	1	8	1984	4	0	1	0	1	-4	-4	17780	-4	0	-4	-4	1
5	1800	-4	-4	0	0	0	0	1	1	3	2	1	2	1	3	1	2	1	5	2	1	-4	-4	-4	2	-4	0	0	100	0	50	100	100	2	5	1981	2	0	2	0	1	-4	-4	22000	-4	0	-4	-4	1
5	1801	5	5	0	0	0	0	3	3	3	3	2	3	2	3	2	3	1	4	3	3	-4	-4	-4	2	-4	20	10	100	25	10	90	90	2	8	1980	-4	-4	-4	-4	-4	-4	-4	-4	-4	-4	-4	-4	-4
200602	1802	-4	-4	0	0	0	0	1	1	2	1	3	1	1	1	1	4	1	3	1	1	1	5	0	3	2	-4	-4	-4	-4	-4	-4	-4	1	9	1983	2	0	3	0	1	-4	-4	2500	-4	0	-4	-4	1
200302	1803	4	-4	0	0	0	2	2	2	3	2	2	2	1	3	2	3	1	3	3	3	-4	-4	-4	1	-4	15	20	100	10	5	90	95	1	11	1980	-4	-4	-4	-4	-4	-4	-4	-4	-4	-4	-4	-4	-4
200502	1804	-4	-4	0	0	0	0	1	1	3	1	3	2	2	2	1	5	1	5	1	2	1	5	0	3	1	-4	-4	-4	-4	-4	-4	-4	2	4	1983	2	0	2	0	1	-4	-4	10000	-4	0	-4	-4	1
6	1805	-4	-4	2	0	0	0	1	1	2	1	1	1	1	2	1	4	1	2	1	1	1	5	0	2	2	-4	-4	-4	-4	-4	-4	-4	1	2	1984	1	0	3	0	1	-4	-4	60000	-4	0	-4	-4	0
-4	1806	-4	-4	0	0	0	0	2	3	1	4	1	4	3	1	1	5	1	5	1	1	1	4	0	2	1	-4	-4	-4	-4	-4	-4	-4	2	3	1984	3	0	2	0	0	-4	-4	-4	-4	0	-4	-4	1
200602	1807	3	-4	2	9	1	4	2	3	2	2	2	3	2	4	3	4	1	5	3	3	-4	-4	-4	2	-4	10	5	90	0	30	50	100	1	7	1981	2	0	-4	-4	1	-4	-4	25000	-4	0	-4	-4	-4
200802	1808	-4	-4	0	0	0	0	1	1	1	1	3	1	2	4	4	3	1	2	2	1	1	4	0	3	1	-4	-4	-4	-4	-4	-4	-4	1	3	1984	2	0	-4	-4	1	-4	-4	28000	-4	0	-4	-4	-4
200802	1809	7	-4	0	0	0	0	2	1	3	2	3	1	1	1	1	2	-2	2	1	1	-4	-4	-4	2	-4	0	0	100	0	0	100	40	1	11	1981	3	0	1	0	1	-4	-4	13000	-4	0	-4	-4	1
200602	1810	7	-4	0	0	0	0	2	1	3	2	3	2	1	1	1	2	1	2	-2	1	1	5	0	2	1	-4	-4	-4	-4	-4	-4	-4	1	7	1983	3	0	1	0	1	-4	-4	13000	-4	0	-4	-4	1
200502	1811	-4	-4	0	0	0	0	2	2	3	2	3	2	2	1	1	-2	-2	5	-2	2	1	5	0	3	4	-4	-4	-4	-4	-4	-4	-4	1	10	1984	3	0	1	0	1	-4	-4	13000	-4	0	-4	-4	1
200503	1812	-4	-4	0	0	0	0	1	2	3	2	2	2	2	1	1	4	1	3	1	1	1	5	1	1	1	-4	-4	-4	-4	-4	-4	-4	2	8	1983	2	0	3	0	1	-4	-4	40000	-4	0	-4	-4	1
200302	1813	7	-4	1	0	0	2	2	2	2	3	4	4	1	4	5	5	1	4	2	2	-4	-4	-4	1	-4	0	0	100	5	0	95	100	1	6	1981	1	0	1	1	0	-4	-4	-4	-4	0	-4	-4	1
5	1814	-4	-4	1	1	0	0	2	3	3	1	2	4	2	5	3	5	1	4	3	3	1	1	0	2	8	-4	-4	-4	-4	-4	-4	-4	2	4	1983	1	0	1	1	0	-4	-4	-4	-4	0	-4	-4	1
200102	1815	6	-4	0	0	0	0	2	2	2	2	3	2	1	3	4	5	1	3	2	2	-4	-4	-4	2	-4	10	0	100	20	15	100	100	1	8	1980	4	0	2	0	1	-4	-4	40000	-4	0	-4	-4	1
200703	1816	5	-4	0	0	0	0	2	2	3	2	3	2	2	4	3	5	1	5	3	2	-4	-4	-4	1	-4	20	0	90	10	20	100	80	1	8	1980	4	0	2	0	1	-4	-4	40000	-4	0	-4	-4	1
200702	1817	-4	-4	0	20	0	0	2	2	3	2	2	3	3	3	3	2	1	5	3	2	1	4	0	1	1	-4	-4	-4	-4	-4	-4	-4	1	4	1983	1	0	3	0	0	-4	-4	-4	-4	0	-4	-4	1
200903	1818	-4	-4	0	0	0	0	2	2	2	2	2	2	3	4	2	5	5	3	3	3	1	2	0	1	6	-4	-4	-4	-4	-4	-4	-4	2	3	1983	1	0	1	0	1	-4	-4	1000	-4	0	-4	-4	1
200802	1819	5	-4	0	0	1	0	2	3	3	2	1	2	1	3	3	4	1	3	3	2	-4	-4	-4	2	-4	20	10	100	20	0	100	100	1	7	1981	2	0	-4	-4	1	-4	-4	32000	-4	0	-4	-4	-4
200803	1820	6	-4	1	0	0	0	2	2	2	2	1	2	2	2	2	5	-2	4	4	4	-4	-4	-4	2	-4	0	0	100	0	10	99	100	1	4	1981	1	0	-4	-4	1	-4	-4	12000	-4	0	-4	-4	-4
-4	1821	8	-4	0	0	0	3	2	2	2	2	2	2	1	4	3	4	1	5	4	4	-4	-4	-4	1	-4	10	1	100	1	50	99	99	2	12	1980	3	0	-4	-4	1	-4	-4	30000	-4	0	-4	-4	-4
-4	1822	8	-4	0	0	0	0	2	2	3	2	2	2	1	3	4	4	2	3	3	3	-4	-4	-4	1	-4	45	8	100	3	35	100	93	2	12	1980	3	0	-4	-4	1	-4	-4	30000	-4	0	-4	-4	-4
5	1823	-4	-4	0	0	2	0	2	2	3	2	3	2	2	1	1	3	1	3	1	2	1	2	0	1	13	-4	-4	-4	-4	-4	-4	-4	1	1	1984	2	0	1	0	1	-4	-4	15150	-4	0	-4	-4	1
200702	1824	-4	-4	0	0	0	0	2	2	3	2	3	2	2	1	1	5	1	5	1	1	1	4	0	1	1	-4	-4	-4	-4	-4	-4	-4	2	12	1982	2	0	2	0	1	-4	-4	55000	-4	0	-4	-4	1
200702	1825	-4	-4	0	2	0	0	1	1	2	1	2	2	2	2	1	3	1	4	1	2	1	5	0	3	1	-4	-4	-4	-4	-4	-4	-4	1	6	1984	2	0	2	0	0	-4	-4	-4	-4	0	-4	-4	1
200403	1826	7	-4	0	0	0	0	1	1	4	1	4	2	1	1	1	4	1	5	1	1	-4	-4	-4	1	-4	10	0	100	10	40	100	95	1	10	1981	1	0	1	0	1	-4	-4	3300	-4	0	-4	-4	1
200802	1827	2	-4	0	0	0	0	2	2	3	2	4	2	1	2	1	3	1	3	1	2	1	4	0	1	8	-4	-4	-4	-4	-4	-4	-4	1	1	1982	1	0	2	0	1	-4	-4	32000	-4	0	-4	-4	1
5	1828	-4	-4	0	2	1	0	3	3	4	4	1	3	1	2	1	3	1	4	1	2	1	2	0	3	4	-4	-4	-4	-4	-4	-4	-4	1	7	1983	1	0	2	0	1	-4	-4	32000	-4	0	-4	-4	1
200902	1829	-4	-4	0	0	0	1	2	2	3	2	3	1	1	2	1	4	1	5	1	1	1	5	0	4	8	-4	-4	-4	-4	-4	-4	-4	2	3	1983	1	0	1	0	1	-4	-4	40000	-4	0	-4	-4	1
200702	1830	6	-4	1	0	0	0	2	2	1	3	2	2	2	4	4	4	1	3	1	1	-4	-4	-4	2	-4	5	5	90	25	5	90	80	1	11	1980	1	0	1	0	1	-4	-4	44000	-4	0	-4	-4	1
200702	1831	-4	-4	7	0	0	0	2	2	3	1	3	1	1	1	1	4	1	5	1	1	1	5	0	2	8	-4	-4	-4	-4	-4	-4	-4	1	9	1983	4	1	1	0	1	-4	-4	40000	-4	0	-4	-4	1
200902	1832	-4	-4	0	0	0	1	2	1	3	1	4	2	1	1	1	5	1	5	1	1	1	5	0	1	1	-4	-4	-4	-4	-4	-4	-4	1	12	1984	3	0	-4	-4	1	-4	-4	-2	4	0	-4	-4	-4
200805	1833	-4	-4	0	0	0	0	1	1	3	1	3	1	1	3	1	4	1	4	2	3	1	5	0	1	12	-4	-4	-4	-4	-4	-4	-4	2	10	1983	2	0	2	0	1	-4	-4	23000	-4	0	-4	-4	1
200701	1834	-4	-4	0	0	0	0	4	2	2	2	3	2	4	1	1	2	1	3	1	2	1	4	0	3	8	-4	-4	-4	-4	-4	-4	-4	1	12	1983	3	0	2	0	1	-4	-4	12000	-4	0	-4	-4	1
-4	1835	4	-4	2	5	0	6	2	2	4	1	1	3	3	4	4	3	3	4	3	4	-4	-4	-4	3	-4	50	10	95	5	15	75	100	2	10	1981	-4	-4	-4	-4	-4	-4	-4	-4	-4	-4	-4	-4	-4
200403	1836	8	-4	0	0	0	1	2	1	2	2	3	2	1	3	2	5	1	5	3	1	1	5	1	1	3	-4	-4	-4	-4	-4	-4	-4	1	7	1982	2	0	1	0	1	-4	-4	50000	-4	0	-4	-4	1
200603	1837	8	-4	0	0	0	0	1	2	3	2	3	2	2	4	4	5	1	4	3	3	-4	-4	-4	1	-4	0	10	100	0	5	100	100	2	3	1981	1	0	1	0	1	-4	-4	52000	-4	0	-4	-4	1
4	1838	4	-4	4	0	2	15	2	2	1	4	2	1	1	4	3	5	1	5	3	5	-4	-4	-4	2	-4	70	20	100	25	95	90	100	1	5	1981	1	0	2	0	1	-4	-4	54000	-4	0	-4	-4	1
200702	1839	8	-4	0	0	0	0	1	2	1	2	1	2	2	2	2	4	1	3	3	2	-4	-4	-4	2	-4	5	0	100	2	50	100	90	2	8	1980	1	0	1	0	1	-4	-4	5000	-4	1	14000	-4	1
200801	1840	8	-4	0	0	0	0	2	2	1	2	2	3	2	1	1	4	1	5	1	2	1	3	0	1	1	-4	-4	-4	-4	-4	-4	-4	2	11	1982	1	0	1	0	1	-4	-4	5000	-4	1	14000	-4	1
200203	1841	-4	-4	0	0	0	1	1	1	2	1	1	3	3	4	2	5	1	4	2	3	0	-4	0	4	1	-4	-4	-4	-4	-4	-4	-4	2	11	1984	1	0	1	0	1	-4	-4	5000	-4	1	14000	-4	1
201001	1842	-4	-4	0	0	0	0	2	2	1	2	2	1	1	1	1	3	1	3	2	1	0	-4	0	2	1	-4	-4	-4	-4	-4	-4	-4	1	10	1984	2	0	-4	-4	0	-4	-4	-4	-4	0	-4	-4	-4
200902	1843	5	-4	0	0	2	1	2	2	3	2	3	3	2	3	2	3	3	3	2	2	1	3	0	2	2	-4	-4	-4	-4	-4	-4	-4	1	5	1982	-4	-4	-4	-4	-4	-4	-4	-4	-4	-4	-4	-4	-4
200802	1844	-4	-4	1	0	0	0	2	3	1	3	1	4	3	3	1	2	4	2	1	1	1	1	0	1	1	-4	-4	-4	-4	-4	-4	-4	2	8	1983	-4	-4	-4	-4	-4	-4	-4	-4	-4	-4	-4	-4	-4
200901	1845	-4	-4	1	0	2	3	2	2	1	3	2	1	2	3	3	5	3	3	4	2	1	2	0	3	1	-4	-4	-4	-4	-4	-4	-4	1	5	1983	1	0	-4	-4	1	-4	-4	2800	-4	0	-4	-4	-4
5	1846	-4	-4	0	0	0	0	3	3	3	2	2	3	2	1	1	5	1	5	1	3	1	3	0	1	1	-4	-4	-4	-4	-4	-4	-4	2	11	1984	1	0	-4	-4	1	-4	-4	2800	-4	0	-4	-4	-4
5	1847	-4	-4	0	0	0	0	1	1	4	1	3	1	1	1	1	2	1	3	1	1	1	4	1	3	8	-4	-4	-4	-4	-4	-4	-4	1	5	1983	2	0	-4	-4	1	-4	-4	24000	-4	0	-4	-4	-4
-4	1848	5	-4	0	0	0	0	2	2	3	2	3	3	1	3	2	3	1	3	4	2	-4	-4	-4	2	-4	25	0	100	2	0	95	100	2	5	1980	1	0	-4	-4	1	-4	-4	27000	-4	0	-4	-4	-4
200103	1849	8	-4	0	0	0	8	2	2	2	2	3	2	2	5	5	3	1	4	4	3	-4	-4	-4	3	-4	15	30	90	10	35	50	95	1	2	1980	3	0	-4	-4	1	-4	-4	30000	-4	0	-4	-4	-4
-4	1850	7	-4	0	1	1	0	2	2	2	2	2	3	2	3	2	3	2	3	2	5	-4	-4	-4	1	-4	0	0	100	25	25	100	100	2	3	1981	2	0	5	1	1	-4	-4	24000	-4	0	-4	-4	0
200802	1851	2	-4	0	5	1	18	2	3	3	2	3	4	2	4	1	2	1	5	5	1	0	-4	0	1	13	-4	-4	-4	-4	-4	-4	-4	1	5	1982	-4	-4	-4	-4	-4	-4	-4	-4	-4	-4	-4	-4	-4
-4	1852	7	-4	2	0	1	0	3	3	3	4	1	2	1	3	3	4	1	3	1	1	-4	-4	-4	3	-4	0	50	50	50	0	50	100	1	9	1980	2	0	2	0	1	-4	-4	22000	-4	0	-4	-4	1
200802	1853	6	-4	0	0	0	0	2	1	4	1	3	2	1	1	1	4	1	5	1	1	-4	-4	-4	1	-4	5	0	100	5	5	100	100	1	5	1981	1	0	2	0	1	-4	-4	40000	-4	0	-4	-4	1
200902	1854	5	-4	0	0	0	3	2	2	2	1	1	2	2	5	5	3	2	4	4	4	-4	-4	-4	1	-4	10	0	100	5	0	100	100	1	3	1980	1	0	2	0	1	-4	-4	28000	-4	0	-4	-4	1
-4	1855	7	-4	0	0	0	0	2	2	1	2	2	3	2	4	4	5	2	5	2	3	-4	-4	-4	3	-4	0	0	100	0	0	100	100	2	8	1980	2	0	3	0	1	-4	-4	17000	-4	0	-4	-4	1
5	1856	8	-4	0	0	0	0	2	2	3	2	2	2	2	2	2	4	1	4	1	1	-4	-4	-4	3	-4	5	0	100	0	2	95	90	2	7	1981	2	0	2	0	1	-4	-4	6500	-4	0	-4	-4	1
200602	1857	-4	-4	1	0	0	0	2	2	2	2	2	2	2	2	1	3	1	3	1	1	1	4	1	1	1	-4	-4	-4	-4	-4	-4	-4	1	3	1984	2	0	2	0	1	-4	-4	6500	-4	0	-4	-4	1
200502	1858	8	-4	0	0	0	1	2	2	3	2	3	2	1	1	1	3	1	4	2	2	-4	-4	-4	1	-4	1	0	100	0	1	95	95	2	9	1981	3	0	3	0	1	-4	-4	90254	-4	0	-4	-4	1
201702	1859	7	-4	0	0	0	3	2	2	2	2	1	3	1	3	3	4	1	4	3	4	-4	-4	-4	1	-4	10	0	100	0	5	80	100	1	6	1981	3	0	3	0	1	-4	-4	13000	-4	0	-4	-4	1
200702	1860	8	-4	0	0	0	0	2	2	3	2	2	3	1	3	1	4	1	5	3	1	-4	-4	-4	3	-4	5	0	100	0	1	95	100	2	2	1980	3	0	3	0	0	-4	-4	-4	-4	0	-4	-4	1
200404	1861	8	-4	0	0	0	0	1	2	2	1	2	2	2	2	2	4	1	4	2	2	-4	-4	-4	1	-4	0	0	100	0	0	99	100	1	4	1981	3	0	3	0	0	-4	-4	-4	-4	0	-4	-4	1
200703	1862	-4	-4	3	0	1	0	3	4	1	4	2	4	3	1	1	4	1	5	1	1	1	4	1	2	2	-4	-4	-4	-4	-4	-4	-4	2	10	1984	2	0	2	0	1	-4	-4	10000	-4	0	-4	-4	1
-4	1863	8	-4	0	0	0	0	2	2	1	2	2	2	3	2	1	4	1	4	2	2	-4	-4	-4	2	-4	0	0	100	0	50	100	95	2	12	1981	1	0	1	0	0	-4	-4	-4	-4	0	-4	-4	1
200402	1864	6	-4	0	0	0	2	2	2	1	3	1	3	2	3	2	3	2	4	3	2	-4	-4	-4	1	-4	20	5	100	0	3	90	90	2	4	1981	2	0	4	1	1	-4	-4	0	-4	1	80000	-4	1
200802	1865	5	-4	0	0	0	0	2	2	1	1	3	2	1	5	3	3	2	3	3	3	-4	-4	-4	1	-4	0	0	100	0	0	100	100	2	2	1981	3	0	2	0	1	-4	-4	2700	-4	0	-4	-4	1
200703	1866	3	-4	0	6	0	1	2	2	1	2	1	2	3	4	5	4	3	2	4	5	1	5	0	2	7	-4	-4	-4	-4	-4	-4	-4	2	2	1982	1	0	-4	-4	1	-4	-4	23000	-4	0	-4	-4	-4
200701	1867	-4	-4	0	0	0	0	2	2	3	2	2	2	2	2	1	5	1	4	2	1	0	-4	0	1	6	-4	-4	-4	-4	-4	-4	-4	1	9	1982	1	0	3	0	1	-4	-4	27000	-4	0	-4	-4	1
4	1868	-4	-4	0	0	0	0	1	1	4	2	3	2	2	1	1	1	1	3	1	1	0	-4	0	1	1	-4	-4	-4	-4	-4	-4	-4	1	11	1984	-4	-4	-4	-4	-4	-4	-4	-4	-4	-4	-4	-4	-4
6	1869	-4	-4	1	1	1	0	2	2	3	2	2	2	1	2	1	3	1	4	2	1	1	3	1	1	2	-4	-4	-4	-4	-4	-4	-4	1	5	1983	1	1	1	0	1	-4	-4	28000	-4	0	-4	-4	1
5	1870	-4	-4	5	2	0	0	1	1	2	1	3	1	2	3	1	3	1	3	1	1	1	3	1	1	3	-4	-4	-4	-4	-4	-4	-4	2	8	1984	-4	-4	-4	-4	-4	-4	-4	-4	-4	-4	-4	-4	-4
2	1871	-4	-4	2	0	0	0	2	2	1	2	2	1	2	4	1	2	1	3	1	1	1	5	0	3	3	-4	-4	-4	-4	-4	-4	-4	1	9	1983	3	0	4	0	1	-4	-4	-1	2	0	-4	-4	1
200602	1872	4	-4	0	1	3	2	2	3	4	3	4	3	3	4	2	5	2	4	3	4	-4	-4	-4	1	-4	0	75	100	75	0	100	100	1	12	1981	1	0	-4	-4	1	-4	-4	9150	-4	0	-4	-4	-4
200804	1873	8	-4	0	2	0	3	1	3	1	2	1	4	2	5	3	3	2	2	5	5	-4	-4	-4	4	-4	50	2	100	50	55	75	100	1	3	1980	2	0	1	0	1	-4	-4	1000	-4	0	-4	-4	1
200602	1874	6	-4	1	0	0	0	2	2	2	1	2	3	2	4	3	4	1	4	4	5	1	3	0	3	1	-4	-4	-4	-4	-4	-4	-4	2	6	1982	2	0	1	0	1	-4	-4	1000	-4	0	-4	-4	1
200402	1875	-4	-4	0	0	0	0	2	2	2	3	2	2	3	3	1	4	2	4	3	2	1	5	0	3	8	-4	-4	-4	-4	-4	-4	-4	2	1	1984	-4	-4	-4	-4	-4	-4	-4	-4	-4	-4	-4	-4	-4
200702	1876	5	-4	0	0	0	0	2	3	3	3	3	2	2	3	2	4	1	4	2	2	-4	-4	-4	3	-4	2	5	100	20	15	50	99	2	3	1981	2	0	1	0	1	-4	-4	45000	-4	1	10000	-4	1
4	1877	2	-4	0	1	1	20	3	2	2	3	3	3	2	4	5	3	3	2	4	4	-4	-4	-4	3	-4	40	0	96	75	25	50	100	2	10	1981	3	0	3	1	0	-4	-4	-4	-4	0	-4	-4	1
200401	1878	-4	-4	0	1	3	0	2	2	2	2	2	3	2	3	1	5	1	3	1	1	0	-4	0	4	2	-4	-4	-4	-4	-4	-4	-4	1	8	1984	3	0	3	1	0	-4	-4	-4	-4	0	-4	-4	1
200802	1879	-4	-4	1	2	2	3	2	2	1	1	2	1	2	1	1	3	1	5	1	1	1	4	1	1	3	-4	-4	-4	-4	-4	-4	-4	1	11	1983	1	0	-4	-4	1	-4	-4	47000	-4	0	-4	-4	-4
201003	1880	7	-4	0	0	0	0	2	1	3	2	3	2	1	2	2	5	1	5	1	1	1	3	0	2	7	-4	-4	-4	-4	-4	-4	-4	2	5	1982	2	0	-4	-4	1	-4	-4	35000	-4	0	-4	-4	-4
200901	1881	4	4	-4	-4	-4	-4	2	4	1	2	2	2	2	4	4	3	3	3	3	3	-4	-4	-4	1	-4	50	50	50	30	50	20	100	1	1	1980	3	0	3	0	1	-4	-4	19000	-4	0	-4	-4	1
200902	1882	8	-4	1	0	0	0	2	2	3	2	2	2	3	2	3	3	1	4	2	3	-4	-4	-4	3	-4	0	0	90	0	5	50	70	1	1	1981	1	1	3	0	1	-4	-4	12000	-4	0	-4	-4	1
200603	1883	-4	-4	1	0	0	0	2	2	3	2	3	2	2	1	1	3	1	3	1	1	1	5	0	2	1	-4	-4	-4	-4	-4	-4	-4	2	6	1984	1	1	3	0	1	-4	-4	12000	-4	0	-4	-4	1
200704	1884	8	-4	0	0	0	0	2	2	2	3	2	3	2	3	3	4	1	4	1	2	-4	-4	-4	1	-4	10	0	100	0	30	100	80	2	4	1980	1	0	2	0	1	-4	-4	-2	3	0	-4	-4	1
200702	1885	-4	-4	0	0	0	0	2	2	3	2	2	3	2	2	2	4	1	3	3	1	1	4	1	1	8	-4	-4	-4	-4	-4	-4	-4	1	4	1983	1	0	2	0	1	-4	-4	-2	3	0	-4	-4	1
200705	1886	-4	-4	1	10	0	0	2	1	2	2	1	3	2	2	1	5	1	1	1	1	1	3	0	2	8	-4	-4	-4	-4	-4	-4	-4	1	2	1984	4	1	3	0	1	-4	-4	4600	-4	0	-4	-4	1
200902	1887	-4	-4	1	0	0	0	2	2	3	2	4	2	2	2	1	4	1	5	1	2	1	4	1	1	8	-4	-4	-4	-4	-4	-4	-4	1	6	1984	1	0	1	0	1	-4	-4	90254	-4	0	-4	-4	1
200701	1888	-4	-4	0	1	0	0	2	2	1	1	3	1	2	1	1	5	1	4	1	2	1	2	0	4	1	-4	-4	-4	-4	-4	-4	-4	1	2	1984	2	0	2	0	1	-4	-4	17000	-4	0	-4	-4	1
201902	1889	4	-4	0	0	0	20	2	3	3	2	2	2	2	3	2	3	1	4	3	4	-4	-4	-4	2	-4	0	0	100	0	0	85	100	2	8	1981	5	1	5	1	0	-4	-4	-4	-4	0	-4	-4	1
-4	1890	-4	-4	0	0	0	2	3	3	3	2	3	2	2	2	2	4	2	3	2	2	0	-4	0	3	13	-4	-4	-4	-4	-4	-4	-4	1	2	1983	5	1	5	1	0	-4	-4	-4	-4	0	-4	-4	1
-4	1891	-4	-4	0	0	0	0	3	3	3	4	2	2	2	1	1	3	1	3	1	4	1	3	0	2	2	-4	-4	-4	-4	-4	-4	-4	1	11	1984	5	1	5	1	0	-4	-4	-4	-4	0	-4	-4	1
-4	1892	5	-4	1	0	0	0	2	3	3	2	1	3	2	3	2	5	1	3	2	3	-4	-4	-4	1	-4	2	0	100	2	2	100	100	1	9	1981	3	0	2	0	1	-4	-4	50000	-4	0	-4	-4	1
201003	1893	7	-4	0	0	0	0	2	2	2	1	3	1	1	3	2	4	1	4	3	2	1	3	0	2	1	-4	-4	-4	-4	-4	-4	-4	2	6	1982	3	0	3	0	1	-4	-4	13000	-4	0	-4	-4	1
5	1894	4	-4	1	20	1	0	2	2	4	2	2	3	2	4	4	3	3	4	5	4	-4	-4	-4	3	-4	50	50	100	75	50	75	100	2	10	1980	2	0	2	0	1	-4	-4	400	-4	0	-4	-4	1
199901	1895	-4	-4	2	20	0	0	2	2	3	3	2	2	2	4	2	4	1	3	2	1	1	3	0	2	1	-4	-4	-4	-4	-4	-4	-4	1	3	1983	2	0	2	0	1	-4	-4	400	-4	0	-4	-4	1
200103	1896	6	-4	1	3	3	0	1	2	3	2	2	1	1	5	5	4	1	3	5	4	0	-4	0	1	13	-4	-4	-4	-4	-4	-4	-4	1	1	1982	2	1	3	0	1	-4	-4	50000	-4	0	-4	-4	1
200902	1897	7	-4	0	1	0	0	1	1	3	2	2	2	1	2	2	4	1	4	3	2	1	3	0	2	8	-4	-4	-4	-4	-4	-4	-4	2	5	1982	2	0	2	0	1	-4	-4	40000	-4	1	10000	-4	1
200902	1898	-4	-4	0	0	0	3	2	2	2	1	2	3	2	2	1	4	1	4	1	2	1	4	1	3	1	-4	-4	-4	-4	-4	-4	-4	2	10	1984	2	0	2	0	1	-4	-4	40000	-4	1	10000	-4	1
-4	1899	4	-4	0	0	0	0	2	2	2	2	3	2	2	4	3	5	1	4	4	2	1	1	0	3	8	-4	-4	-4	-4	-4	-4	-4	2	7	1982	3	1	3	0	1	-4	-4	12000	-4	0	-4	-4	1
201001	1900	-4	-4	0	0	0	0	1	1	3	2	3	2	2	4	2	5	1	3	3	2	1	4	0	3	1	-4	-4	-4	-4	-4	-4	-4	2	7	1983	3	1	3	0	1	-4	-4	12000	-4	0	-4	-4	1
5	1901	4	-4	0	3	0	0	2	2	2	2	2	3	2	5	4	3	1	4	5	3	-4	-4	-4	3	-4	25	0	100	25	25	75	100	2	10	1980	2	0	-4	-4	1	-4	-4	12000	-4	0	-4	-4	-4
5	1902	-4	-4	0	0	2	0	3	3	2	2	3	3	2	2	1	4	1	4	2	3	1	1	0	1	2	-4	-4	-4	-4	-4	-4	-4	1	1	1984	2	0	-4	-4	1	-4	-4	12000	-4	0	-4	-4	-4
200805	1903	8	-4	0	0	0	0	1	2	3	2	2	2	1	3	3	2	1	5	2	2	-4	-4	-4	1	-4	0	0	100	0	5	100	99	2	6	1981	2	0	2	0	1	-4	-4	67000	-4	0	-4	-4	1
200701	1904	-4	-4	0	0	0	0	2	2	2	2	2	3	2	2	1	3	1	3	1	2	1	4	0	1	4	-4	-4	-4	-4	-4	-4	-4	1	2	1983	2	0	2	0	1	-4	-4	67000	-4	0	-4	-4	1
200403	1905	6	-4	0	10	0	0	2	2	1	2	2	3	2	5	4	4	1	4	5	4	-4	-4	-4	2	-4	0	0	100	0	5	90	100	1	3	1981	2	1	2	1	1	-4	-4	42000	-4	1	18000	-4	1
-4	1906	7	-4	0	0	0	0	2	3	3	2	1	3	2	3	4	5	1	4	3	3	-4	-4	-4	2	-4	50	0	100	0	10	100	100	2	2	1980	2	0	-4	-4	1	-4	-4	30000	-4	0	-4	-4	-4
201302	1907	-4	-4	0	0	0	1	2	2	3	2	3	2	2	2	-2	3	-2	3	-2	1	1	5	0	1	2	-4	-4	-4	-4	-4	-4	-4	1	7	1983	4	1	-4	-4	1	-4	-4	34000	-4	0	-4	-4	-4
200302	1908	6	-4	0	0	0	50	2	3	3	3	1	3	2	3	3	4	1	3	4	2	-4	-4	-4	1	-4	50	25	100	50	10	10	88	2	5	1981	2	0	1	0	1	-4	-4	14000	-4	0	-4	-4	1
200904	1909	-4	-4	0	0	0	0	2	2	1	3	2	3	2	2	1	5	1	4	1	1	1	5	0	3	1	-4	-4	-4	-4	-4	-4	-4	2	12	1984	2	0	1	0	1	-4	-4	14000	-4	0	-4	-4	1
200604	1910	6	-4	0	0	0	10	2	2	1	2	2	2	1	5	3	3	1	3	4	3	-4	-4	-4	2	-4	50	50	100	50	50	50	100	1	6	1980	2	0	3	0	1	-4	-4	18000	-4	0	-4	-4	1
4	1911	-4	-4	0	0	1	1	2	1	1	1	2	1	1	3	1	4	1	3	1	2	1	5	1	1	2	-4	-4	-4	-4	-4	-4	-4	1	5	1982	2	0	3	0	1	-4	-4	18000	-4	0	-4	-4	1
200801	1912	-4	-4	0	0	0	0	2	2	3	1	2	2	1	3	2	3	1	2	3	2	1	2	1	1	8	-4	-4	-4	-4	-4	-4	-4	2	9	1982	1	0	-4	-4	1	-4	-4	38000	-4	0	-4	-4	-4
5	1913	6	4	-4	-4	-4	-4	2	3	2	2	2	4	3	5	4	4	3	4	5	4	-4	-4	-4	3	-4	10	15	90	85	35	50	100	2	10	1981	3	0	-4	-4	1	-4	-4	9000	-4	0	-4	-4	-4
200201	1914	5	-4	0	0	0	10	2	2	1	1	3	2	1	1	2	2	1	3	4	1	-4	-4	-4	2	-4	10	0	100	50	10	90	100	1	10	1980	2	0	3	1	1	-4	-4	24000	-4	1	750	-4	1
5	1915	-4	-4	0	0	2	0	2	2	3	-2	3	2	2	1	1	2	-2	-2	-2	1	1	2	0	1	13	-4	-4	-4	-4	-4	-4	-4	1	12	1983	4	1	-4	-4	1	-4	-4	6000	-4	0	-4	-4	-4
200902	1916	-4	-4	1	0	0	1	2	3	3	2	2	2	2	3	2	4	1	3	3	4	0	-4	1	1	8	-4	-4	-4	-4	-4	-4	-4	2	5	1983	2	0	2	0	1	-4	-4	29000	-4	0	-4	-4	1
200802	1917	7	-4	1	2	0	1	2	2	3	4	1	3	4	2	5	4	3	3	4	4	1	4	0	2	1	-4	-4	-4	-4	-4	-4	-4	2	6	1982	1	0	-4	-4	0	-4	-4	-4	-4	0	-4	-4	-4
200903	1918	8	-4	0	0	0	0	2	2	4	1	3	1	1	1	1	3	1	3	1	1	1	4	1	1	1	-4	-4	-4	-4	-4	-4	-4	1	7	1982	2	0	1	0	1	-4	-4	48000	-4	0	-4	-4	1
200602	1919	-4	-4	0	0	0	0	1	1	3	1	4	2	1	1	1	3	1	4	1	1	1	4	0	1	1	-4	-4	-4	-4	-4	-4	-4	1	12	1983	2	0	1	0	1	-4	-4	48000	-4	0	-4	-4	1
5	1920	3	-4	0	0	1	2	2	2	2	2	3	1	1	2	2	4	1	4	3	1	1	4	0	1	1	-4	-4	-4	-4	-4	-4	-4	1	7	1982	1	0	-4	-4	1	-4	-4	90254	-4	0	-4	-4	-4
200802	1921	-4	-4	0	2	0	0	1	1	2	1	4	1	1	1	1	4	1	3	1	1	1	5	0	3	3	-4	-4	-4	-4	-4	-4	-4	2	6	1983	1	0	2	1	1	-4	-4	38000	-4	0	-4	-4	1
200802	1922	-4	-4	20	0	0	0	1	2	1	1	4	2	1	1	1	4	1	3	1	1	1	5	1	1	13	-4	-4	-4	-4	-4	-4	-4	1	6	1984	1	0	2	1	1	-4	-4	38000	-4	0	-4	-4	1
200502	1923	7	-4	0	0	0	1	1	2	4	2	2	2	2	2	1	4	1	5	1	2	-4	-4	-4	1	-4	5	1	100	0	15	90	90	2	10	1981	1	0	-4	-4	0	-4	-4	-4	-4	0	-4	-4	-4
5	1924	-4	-4	0	0	0	0	1	1	4	1	2	2	2	2	1	4	1	4	2	1	1	4	1	1	1	-4	-4	-4	-4	-4	-4	-4	2	11	1983	1	0	1	0	0	-4	-4	-4	-4	0	-4	-4	1
199902	1925	7	-4	0	0	0	45	2	2	3	2	2	2	2	4	3	3	2	3	4	5	-4	-4	-4	3	-4	0	50	100	50	50	100	100	1	5	1980	3	0	2	0	1	-4	-4	5000	-4	1	2000	-4	1
200902	1926	7	-4	0	0	0	0	2	2	3	2	2	2	2	2	1	4	1	3	1	3	-4	-4	-4	3	-4	-3	-3	-3	-3	-3	-3	-3	2	1	1980	2	0	-2	0	1	-4	-4	-2	3	0	-4	-4	0
200602	1927	5	-4	0	1	0	0	2	2	1	2	2	3	2	2	1	4	3	4	2	1	-4	-4	-4	1	-4	-3	-3	-3	-3	-3	-3	-3	1	1	1980	2	0	-2	0	1	-4	-4	-2	3	0	-4	-4	0
5	1928	-4	-4	0	0	0	2	2	1	2	2	3	2	3	4	4	3	4	3	4	4	-4	-4	-4	2	-4	36	25	52	42	90	15	45	2	12	1981	3	0	-4	-4	1	-4	-4	14400	-4	0	-4	-4	-4
200702	1929	-4	-4	0	2	2	0	2	2	3	1	2	3	2	2	2	3	2	3	3	2	1	4	0	3	1	-4	-4	-4	-4	-4	-4	-4	1	11	1983	3	0	-4	-4	1	-4	-4	14400	-4	0	-4	-4	-4
5	1930	-4	-4	0	0	0	1	1	1	4	1	-2	1	1	1	1	5	2	3	1	2	1	5	0	1	1	-4	-4	-4	-4	-4	-4	-4	2	7	1984	1	0	-4	-4	1	-4	-4	9000	-4	0	-4	-4	-4
200804	1931	-4	-4	4	15	1	0	2	2	1	3	1	2	3	2	1	3	2	2	1	1	1	4	1	2	7	-4	-4	-4	-4	-4	-4	-4	1	9	1982	3	0	2	0	1	-4	-4	23000	-4	0	-4	-4	1
200403	1932	8	-4	0	0	0	1	2	1	3	1	2	2	1	3	3	4	1	4	2	4	-4	-4	-4	2	-4	5	0	100	0	5	100	100	2	8	1981	3	0	3	0	1	-4	-4	65000	-4	0	-4	-4	1
200902	1933	8	-4	1	0	0	0	1	1	3	1	2	1	1	2	1	3	1	4	1	2	-4	-4	-4	1	-4	0	0	100	0	5	100	100	1	12	1981	2	0	-4	-4	1	-4	-4	19000	-4	0	-4	-4	-4
200003	1934	7	-4	0	2	0	20	2	3	3	2	2	3	2	5	5	2	3	3	5	5	-4	-4	-4	3	-4	10	10	90	0	10	90	90	2	3	1981	5	1	-4	-4	1	-4	-4	11000	-4	0	-4	-4	-4
4	1935	3	-4	1	0	5	4	2	3	2	3	2	3	2	4	3	5	2	2	2	3	-4	-4	-4	1	-4	50	50	75	50	25	75	100	1	10	1980	4	1	-4	-4	1	-4	-4	2000	-4	0	-4	-4	-4
-4	1936	-4	-4	0	0	0	5	2	2	2	2	2	2	2	1	1	1	1	2	1	2	1	5	0	1	1	-4	-4	-4	-4	-4	-4	-4	1	10	1983	4	0	1	0	0	-4	-4	-4	-4	0	-4	-4	1
200703	1937	8	-4	1	0	0	2	1	1	3	2	1	2	1	3	2	4	2	3	3	4	-4	-4	-4	1	-4	0	1	100	0	55	100	100	1	9	1980	3	0	-4	-4	1	-4	-4	21000	-4	0	-4	-4	-4
200802	1938	-4	-4	0	0	0	0	2	2	1	2	2	3	3	3	3	2	3	2	4	3	-4	-4	-4	3	-4	0	3	50	5	5	100	100	1	10	1981	3	0	-4	-4	1	-4	-4	21000	-4	0	-4	-4	-4
5	1939	6	-4	0	1	1	2	2	2	1	2	2	3	3	2	2	3	1	3	2	4	-4	-4	-4	3	-4	10	25	75	80	25	85	85	2	8	1981	2	0	-4	-4	1	-4	-4	15000	-4	0	-4	-4	-4
200401	1940	7	-4	0	0	0	2	2	2	2	2	2	2	1	3	2	2	2	3	2	2	1	4	0	1	1	-4	-4	-4	-4	-4	-4	-4	2	8	1982	1	0	1	0	0	-4	-4	-4	-4	0	-4	-4	1
200902	1941	5	-4	0	1	0	0	3	3	2	2	3	2	2	3	2	3	3	2	4	2	-4	-4	-4	1	-4	0	30	100	0	0	50	100	2	12	1980	1	0	1	0	1	-4	-4	12000	-4	0	-4	-4	1
5	1942	-4	-4	0	0	1	0	2	2	2	3	2	2	2	3	2	2	3	2	3	3	0	-4	0	3	4	-4	-4	-4	-4	-4	-4	-4	2	9	1983	1	0	1	0	1	-4	-4	12000	-4	0	-4	-4	1
200902	1943	7	-4	5	0	0	0	2	3	2	2	1	3	1	2	2	1	1	3	3	4	-4	-4	-4	1	-4	50	7	99	8	10	80	99	1	6	1981	1	0	1	0	1	-4	-4	6000	-4	0	-4	-4	1
5	1944	-4	-4	0	0	0	0	2	3	4	2	3	2	2	1	1	3	1	4	1	2	1	1	0	1	4	-4	-4	-4	-4	-4	-4	-4	1	9	1984	1	0	1	0	1	-4	-4	6000	-4	0	-4	-4	1
5	1945	1	-4	0	0	0	1	2	2	3	2	2	2	2	1	1	2	1	2	1	1	-4	-4	-4	3	-4	0	0	100	100	0	10	100	1	4	1980	4	1	-4	-4	1	-4	-4	5000	-4	0	-4	-4	-4
201705	1946	-4	-4	0	0	0	0	3	2	3	3	3	3	2	1	1	3	1	4	1	1	1	4	0	3	8	-4	-4	-4	-4	-4	-4	-4	2	3	1983	3	0	3	0	0	-4	-4	-4	-4	0	-4	-4	1
200903	1947	-4	-4	0	1	0	0	2	2	1	4	1	2	4	5	5	4	5	3	5	3	1	5	1	2	1	-4	-4	-4	-4	-4	-4	-4	2	4	1983	2	0	1	0	1	-4	-4	25000	-4	0	-4	-4	1
201101	1948	-4	-4	0	0	3	0	2	2	3	2	3	2	2	1	1	5	1	3	1	1	1	3	0	3	1	-4	-4	-4	-4	-4	-4	-4	1	8	1983	2	0	2	0	1	-4	-4	2164	-4	0	-4	-4	1
4	1949	-4	-4	2	0	0	0	2	2	1	3	3	1	2	1	1	4	2	3	1	2	1	3	0	1	8	-4	-4	-4	-4	-4	-4	-4	1	2	1983	2	0	-4	-4	1	-4	-4	26000	-4	0	-4	-4	-4
200203	1950	7	-4	0	0	0	6	2	3	1	1	2	3	3	4	4	3	5	2	4	4	1	4	1	2	6	-4	-4	-4	-4	-4	-4	-4	2	6	1982	2	0	3	0	1	-4	-4	24000	-4	0	-4	-4	1
201303	1951	6	-4	0	0	0	6	1	1	2	1	1	2	1	3	3	3	2	3	2	3	1	2	0	2	1	-4	-4	-4	-4	-4	-4	-4	1	7	1982	1	0	4	0	0	-4	-4	-4	-4	0	-4	-4	1
5	1952	-4	-4	2	3	0	3	2	2	3	3	3	3	2	5	2	4	2	5	2	2	1	3	1	3	12	-4	-4	-4	-4	-4	-4	-4	1	11	1983	4	1	4	0	0	-4	-4	-4	-4	0	-4	-4	1
5	1953	-4	-4	0	0	0	5	2	2	3	2	3	2	2	2	2	4	3	3	2	2	1	4	0	2	1	-4	-4	-4	-4	-4	-4	-4	2	8	1982	3	0	2	0	1	-4	-4	-2	3	0	-4	-4	1
5	1954	-4	-4	1	2	2	0	3	2	3	2	3	2	2	1	1	3	2	4	2	2	0	-4	1	1	4	-4	-4	-4	-4	-4	-4	-4	2	9	1984	4	0	-4	-4	0	-4	-4	-4	-4	0	-4	-4	-4
-4	1955	5	-4	2	1	0	3	2	2	1	2	2	3	2	2	1	3	3	2	3	2	1	3	0	2	8	-4	-4	-4	-4	-4	-4	-4	1	3	1982	4	0	3	0	1	-4	-4	14000	-4	0	-4	-4	1
201002	1956	5	-4	2	5	4	3	2	2	1	3	2	2	2	3	3	5	2	1	3	4	1	3	0	2	3	-4	-4	-4	-4	-4	-4	-4	2	7	1982	4	0	3	0	1	-4	-4	14000	-4	0	-4	-4	1
200802	1957	7	-4	1	0	1	20	2	2	2	3	2	2	3	1	2	3	3	4	1	2	-4	-4	-4	3	-4	40	20	99	5	20	99	100	1	10	1981	3	0	2	0	1	-4	-4	19000	-4	0	-4	-4	1
200601	1958	-4	-4	0	0	0	0	2	2	3	1	3	1	1	1	1	5	1	4	2	1	1	2	1	4	7	-4	-4	-4	-4	-4	-4	-4	1	2	1984	3	0	2	0	1	-4	-4	19000	-4	0	-4	-4	1
200103	1959	8	6	-4	-4	-4	-4	-4	-4	-4	-4	-4	-4	-4	1	1	3	1	5	3	1	-4	-4	-4	1	-4	0	0	100	25	50	100	100	2	3	1980	5	0	4	1	0	-4	-4	-4	-4	0	-4	-4	0
200404	1960	-4	-4	0	0	0	2	2	2	2	1	2	2	2	2	1	3	3	3	1	3	1	4	0	1	1	-4	-4	-4	-4	-4	-4	-4	1	1	1984	2	0	2	0	0	-4	-4	-4	-4	0	-4	-4	0
200901	1961	-4	-4	0	0	3	3	2	2	2	3	2	2	2	1	1	3	1	3	1	2	0	-4	1	3	5	-4	-4	-4	-4	-4	-4	-4	1	1	1984	2	0	2	0	0	-4	-4	-4	-4	0	-4	-4	0
5	1962	-4	-4	0	0	0	3	1	1	2	1	2	1	1	2	1	4	1	5	2	1	1	5	1	2	1	-4	-4	-4	-4	-4	-4	-4	2	6	1984	2	0	2	0	1	-4	-4	31000	-4	0	-4	-4	1
200202	1963	-4	-4	1	0	0	0	2	2	2	1	4	2	2	1	1	3	1	4	2	2	1	4	0	1	13	-4	-4	-4	-4	-4	-4	-4	1	4	1984	1	0	1	0	1	-4	-4	41000	-4	0	-4	-4	1
200903	1964	5	-4	1	0	0	10	2	1	3	2	1	2	1	3	4	3	2	3	5	4	1	3	0	1	8	-4	-4	-4	-4	-4	-4	-4	2	7	1982	2	0	-4	-4	1	-4	-4	38000	-4	0	-4	-4	-4
-4	1965	5	-4	0	2	0	6	2	2	1	3	2	3	2	2	2	4	1	4	2	3	1	2	0	2	3	-4	-4	-4	-4	-4	-4	-4	1	11	1982	2	0	3	0	1	-4	-4	40000	-4	0	-4	-4	1
200701	1966	4	-4	0	0	0	5	2	2	3	2	3	2	2	-2	1	2	1	3	-2	2	-4	-4	-4	1	-4	0	0	100	0	0	50	100	1	6	1981	2	0	2	0	1	-4	-4	36000	-4	0	-4	-4	1
200902	1967	6	-4	0	0	0	2	2	2	3	2	3	2	2	2	2	2	2	3	4	4	-4	-4	-4	2	-4	20	20	100	30	10	30	100	1	2	1981	1	0	2	0	1	-4	-4	19000	-4	0	-4	-4	1
200902	1968	-4	-4	0	0	0	2	2	2	3	3	2	2	2	2	2	4	1	4	2	2	1	5	0	3	2	-4	-4	-4	-4	-4	-4	-4	1	9	1983	1	0	2	0	1	-4	-4	19000	-4	0	-4	-4	1
200802	1969	-4	-4	0	0	0	1	2	1	2	2	2	1	1	2	1	4	1	3	2	3	1	4	0	2	1	-4	-4	-4	-4	-4	-4	-4	2	11	1984	1	0	2	0	1	-4	-4	19000	-4	0	-4	-4	1
200904	1970	-4	-4	0	1	0	1	2	2	3	1	3	2	2	1	1	3	2	5	1	1	1	5	0	2	13	-4	-4	-4	-4	-4	-4	-4	1	11	1984	2	0	2	0	1	-4	-4	50000	-4	0	-4	-4	1
4	1971	5	-4	0	0	0	3	3	2	3	3	1	1	3	3	2	4	1	3	2	2	-4	-4	-4	3	-4	40	35	100	0	50	75	100	2	2	1980	3	0	3	0	1	-4	-4	15000	-4	0	-4	-4	1
200602	1972	-4	-4	0	1	1	1	2	3	2	2	2	2	3	1	1	3	1	3	1	1	1	2	0	3	1	-4	-4	-4	-4	-4	-4	-4	2	2	1983	3	0	3	0	1	-4	-4	15000	-4	0	-4	-4	1
5	1973	-4	-4	0	0	0	0	2	2	4	1	3	2	2	1	1	4	1	5	1	1	1	5	1	2	4	-4	-4	-4	-4	-4	-4	-4	1	12	1984	5	1	2	0	0	-4	-4	-4	-4	0	-4	-4	1
200902	1974	-4	-4	0	2	2	2	2	2	1	2	3	2	2	1	1	3	-2	2	1	1	1	5	0	1	3	-4	-4	-4	-4	-4	-4	-4	1	10	1984	-4	-4	-4	-4	-4	-4	-4	-4	-4	-4	-4	-4	-4
200902	1975	7	-4	2	1	0	0	2	2	1	1	1	2	2	4	4	5	2	3	1	3	1	4	0	1	2	-4	-4	-4	-4	-4	-4	-4	1	1	1982	1	1	1	0	0	-4	-4	-4	-4	0	-4	-4	1
200702	1976	-4	-4	0	0	0	0	2	1	2	1	3	1	1	1	1	5	1	2	1	1	1	4	0	1	2	-4	-4	-4	-4	-4	-4	-4	1	12	1984	1	1	1	0	0	-4	-4	-4	-4	0	-4	-4	1
5	1977	5	-4	1	0	0	10	2	2	1	2	3	2	1	2	2	4	1	5	3	3	-4	-4	-4	4	-4	30	2	100	0	30	75	95	2	3	1981	3	0	-4	-4	1	-4	-4	15000	-4	0	-4	-4	-4
200302	1978	8	-4	0	0	0	2	2	3	2	2	1	2	3	3	3	1	1	2	3	4	1	3	0	1	5	-4	-4	-4	-4	-4	-4	-4	2	7	1982	-4	-4	-4	-4	-4	-4	-4	-4	-4	-4	-4	-4	-4
6	1979	-4	-4	0	1	0	1	2	2	1	2	3	2	1	2	1	4	1	2	4	2	1	5	0	2	1	-4	-4	-4	-4	-4	-4	-4	1	3	1984	2	0	-4	-4	1	-4	-4	9000	-4	0	-4	-4	-4
200802	1980	4	-4	2	1	0	20	2	2	1	3	1	4	2	3	4	4	4	2	5	5	-4	-4	-4	1	-4	30	50	100	50	10	75	80	2	9	1980	2	0	1	0	1	-4	-4	-2	2	0	-4	-4	1
200402	1981	5	-4	5	15	2	20	3	3	3	3	1	4	4	5	4	5	4	3	4	5	-4	-4	-4	2	-4	59	0	100	50	30	100	100	1	8	1981	2	0	1	0	1	-4	-4	-2	2	0	-4	-4	1
6	1982	-4	-4	0	0	0	0	2	2	1	2	2	2	2	3	2	3	1	1	1	1	1	3	0	2	1	-4	-4	-4	-4	-4	-4	-4	1	6	1983	3	0	3	1	1	-4	-4	10500	-4	0	-4	-4	1
4	1983	7	-4	0	0	0	0	2	1	3	1	2	1	1	4	2	5	1	2	2	3	1	2	0	1	1	-4	-4	-4	-4	-4	-4	-4	2	5	1982	-4	-4	-4	-4	-4	-4	-4	-4	-4	-4	-4	-4	-4
201002	1984	-4	-4	0	0	0	0	2	2	2	2	1	2	2	1	1	3	1	2	3	1	1	4	1	2	1	-4	-4	-4	-4	-4	-4	-4	2	9	1984	-4	-4	-4	-4	-4	-4	-4	-4	-4	-4	-4	-4	-4
6	1985	6	-4	0	0	0	3	1	1	2	2	1	1	1	2	3	2	1	3	3	2	-4	-4	-4	1	-4	0	0	100	0	10	100	100	1	11	1980	1	1	-4	-4	1	-4	-4	35000	-4	0	-4	-4	-4
-4	1986	-4	-4	0	0	0	1	1	2	2	2	3	2	2	2	1	4	1	4	3	2	1	4	1	2	4	-4	-4	-4	-4	-4	-4	-4	2	6	1983	3	0	1	0	0	-4	-4	-4	-4	0	-4	-4	1
5	1987	3	-4	0	0	0	0	2	1	2	2	3	3	2	4	2	5	2	4	1	3	-4	-4	-4	1	-4	0	0	100	0	0	100	100	2	10	1981	1	0	1	0	1	-4	-4	35000	-4	0	-4	-4	1
5	1988	-4	-4	0	3	0	0	2	2	1	2	2	1	1	4	4	3	5	4	5	5	1	5	0	2	8	-4	-4	-4	-4	-4	-4	-4	2	8	1982	2	1	-4	-4	0	-4	-4	-4	-4	0	-4	-4	-4
4	1989	5	-4	0	0	0	0	1	2	1	2	1	1	1	3	-2	5	1	5	-2	1	-4	-4	-4	2	-4	0	0	100	0	15	100	100	2	3	1981	4	1	-4	-4	0	-4	-4	-4	-4	0	-4	-4	-4
4	1990	4	-4	0	0	0	0	2	2	1	2	2	3	1	2	2	2	1	5	2	1	-4	-4	-4	1	-4	30	10	100	0	25	100	100	1	3	1980	2	1	2	0	1	-4	-4	17000	-4	0	-4	-4	1
5	1991	-4	-4	0	0	0	0	1	2	2	1	4	2	2	4	4	4	2	4	2	2	1	5	1	3	1	-4	-4	-4	-4	-4	-4	-4	2	12	1983	3	0	5	0	0	-4	-4	-4	-4	0	-4	-4	0
200703	1992	6	-4	0	0	0	-2	3	2	3	4	3	4	2	4	5	5	3	4	4	5	-4	-4	-4	4	-4	20	20	100	20	50	85	100	2	7	1981	1	0	-4	-4	1	-4	-4	42000	-4	0	-4	-4	-4
200601	1993	-4	-4	1	1	0	0	2	1	1	1	1	3	1	-2	-2	5	1	4	1	2	1	3	1	1	1	-4	-4	-4	-4	-4	-4	-4	1	12	1983	1	0	-4	-4	1	-4	-4	42000	-4	0	-4	-4	-4
200901	1994	-4	-4	0	0	0	0	2	2	1	2	4	2	2	1	1	3	1	5	1	1	1	4	1	3	1	-4	-4	-4	-4	-4	-4	-4	1	12	1984	3	0	2	0	1	-4	-4	10000	-4	0	-4	-4	1
200201	1995	7	-4	0	0	0	4	2	1	3	3	2	4	1	2	3	4	1	4	2	5	-4	-4	-4	3	-4	10	15	100	0	1	75	75	2	3	1980	2	0	4	1	1	-4	-4	90254	-4	1	0	-4	0
200902	1996	5	-4	0	1	0	0	1	1	2	1	2	1	1	2	2	2	1	3	2	2	1	4	1	1	8	-4	-4	-4	-4	-4	-4	-4	1	8	1982	2	0	4	1	1	-4	-4	90254	-4	1	0	-4	0
-4	1997	5	-4	0	0	0	0	1	2	3	2	3	3	1	3	3	4	1	4	2	3	-4	-4	-4	3	-4	0	0	100	0	0	100	100	2	3	1980	-4	-4	-4	-4	-4	-4	-4	-4	-4	-4	-4	-4	-4
200605	1998	-4	-4	0	0	0	2	1	1	3	2	3	2	1	1	1	5	1	3	1	1	1	5	1	2	1	-4	-4	-4	-4	-4	-4	-4	2	1	1984	-4	-4	-4	-4	-4	-4	-4	-4	-4	-4	-4	-4	-4
-4	1999	-4	-4	0	0	0	1	2	1	2	2	2	2	1	3	1	4	1	2	3	2	1	4	0	2	6	-4	-4	-4	-4	-4	-4	-4	1	2	1982	4	1	-4	-4	0	-4	-4	-4	-4	0	-4	-4	-4
4	2000	-4	-4	0	1	0	2	2	2	2	3	1	3	2	1	1	2	1	5	1	2	1	3	0	2	4	-4	-4	-4	-4	-4	-4	-4	1	11	1984	4	1	-4	-4	0	-4	-4	-4	-4	0	-4	-4	-4
201004	2001	6	-4	0	0	0	0	2	2	1	2	1	2	3	5	4	3	5	2	5	5	0	-4	0	1	8	-4	-4	-4	-4	-4	-4	-4	2	1	1982	-4	-4	-4	-4	-4	-4	-4	-4	-4	-4	-4	-4	-4
[truncated: 6,985 more rows]
[truncated: 214 more columns]
