# Supplementary material for: Psychological distress in adolescence and later economic and health outcomes in the United States population: A retrospective and modeling study
Source: PLoS Med. 2025 Jan 16;22(1):e1004506. doi: 10.1371/journal.pmed.1004506 (PMC11737723; doi:10.1371/journal.pmed.1004506)
Supplement: S1 Code — (RMD) [file pmed.1004506.s003.rmd]

---
title: "R Notebook"
output: html_notebook
---

This is an [R Markdown](http://rmarkdown.rstudio.com) Notebook. When you execute code within the notebook, the results appear beneath the code. 

Try executing this chunk by clicking the *Run* button within the chunk or by placing your cursor inside it and pressing *Ctrl+Shift+Enter*. 

```{r}

library("tidyverse")
library('SuperLearner')
library('tmle')
library('xgboost')
library('missMethods')
library("cobalt")
library("Hmisc")

nlsy = read.csv('eData.csv')

#COVARIATES - Unordered factors (e.g. region or race) are converted to a series of dummy variables since some of the SuperLearner libraries would otherwise incorrectly treat them as continuous variables

#Basic Demographics
nlsy = mutate(nlsy,Sex=ordered(R0536300,levels = c('1','2'))) #SEX
nlsy = mutate(nlsy,Age=ifelse(R5453700>-1,R5453700,NA)) #AGE 
nlsy = mutate(nlsy,BirthMonth=R0536401) #Birth Month
nlsy = mutate(nlsy,Region1=ordered(ifelse(R1200300<0,NA,ifelse(R1200300==1,1,0)),levels = c('0','1'))) #CENSUS REGION OF RESIDENCE	- Northeast 
nlsy = mutate(nlsy,Region2=ordered(ifelse(R1200300<0,NA,ifelse(R1200300==2,1,0)),levels = c('0','1'))) #North Central
nlsy = mutate(nlsy,Region3=ordered(ifelse(R1200300<0,NA,ifelse(R1200300==3,1,0)),levels = c('0','1')))	#South
nlsy = mutate(nlsy,Region4=ordered(ifelse(R1200300<0,NA,ifelse(R1200300==4,1,0)),levels = c('0','1'))) #West
nlsy = mutate(nlsy,MSA1=ordered(ifelse(R1210400<0,NA,ifelse(R1210400==1,1,0)),levels = c('0','1'))) #R CURRENTLY RESIDE IN MSA - not in MSA
nlsy = mutate(nlsy,MSA2=ordered(ifelse(R1210400<0,NA,ifelse(R1210400==2 | R1210400==4,1,0)),levels = c('0','1'))) #in MSA, not in central city 
nlsy = mutate(nlsy,MSA3=ordered(ifelse(R1210400<0,NA,ifelse(R1210400==3,1,0)),levels = c('0','1'))) #in MSA, in central city
nlsy = mutate(nlsy,Race1=ordered(ifelse(R1482600<0,NA,ifelse(R1482600==1 | R1482600==3,1,0)),levels = c('0','1'))) #COMBINED RACE AND ETHNICITY	- Black or Mixed Race (Non-Hispanic)
nlsy = mutate(nlsy,Race2=ordered(ifelse(R1482600<0,NA,ifelse(R1482600==2,1,0)),levels = c('0','1'))) #Hispanic
nlsy = mutate(nlsy,Race3=ordered(ifelse(R1482600<0,NA,ifelse(R1482600==4,1,0)),levels = c('0','1'))) #Non-Black / Non-Hispanic

#School Characteristics
nlsy = mutate(nlsy,TeacherGood=ordered(ifelse(R0069400>-1,R0069400,NA),levels = c('1','2','3','4'))) #TEACHERS GOOD (AMOUNT OF AGREE/DISAGREE)	
nlsy = mutate(nlsy,TeacherInterest=ordered(ifelse(R0069500>-1,R0069500,NA),levels = c('1','2','3','4'))) #TEACHERS INTERESTED IN STUDENTS AGREE/DISAGREE
nlsy = mutate(nlsy,StudentDisrupt=ordered(ifelse(R0069600>-1,R0069600,NA),levels = c('1','2','3','4'))) #STUDENTS DISRUPT LEARNING AGREE/DISAGREE	
nlsy = mutate(nlsy,GradedFair=ordered(ifelse(R0069700>-1,R0069700,NA),levels = c('1','2','3','4'))) #STUDENTS GRADED FAIRLY AGREE/DISAGREE
nlsy = mutate(nlsy,CheatTests=ordered(ifelse(R0069800>-1,R0069800,NA),levels = c('1','2','3','4'))) 	#CHEAT ON TEST AND ASSIGNMENT (AGREE/DISAGREE)		
nlsy = mutate(nlsy,DisciplineFair=ordered(ifelse(R0069900>-1,R0069900,NA),levels = c('1','2','3','4'))) #DISCIPLINE IS FAIR AGREE/DISAGREE
nlsy = mutate(nlsy,SchoolSafe=ordered(ifelse(R0070000>-1,R0070000,NA),levels = c('1','2','3','4'))) #FEEL SAFE AT SCHOOL AGREE/DISAGREE

#Peer Perceptions
nlsy = mutate(nlsy,PeersSmoke=ordered(ifelse(R0070400>-1,R0070400,NA),levels = c('1','2','3','4','5'))) #PERCENT OF PEERS WHO SMOKE
nlsy = mutate(nlsy,PeersSports=ordered(ifelse(R0070600>-1,R0070600,NA),levels = c('1','2','3','4','5'))) #PERCENT PEERS IN SPORTS, CLUBS, SCHOOL ACTIVITIES
nlsy = mutate(nlsy,PeersCollege=ordered(ifelse(R0070800>-1,R0070800,NA),levels = c('1','2','3','4','5'))) #PERCENT PEERS WHO PLAN TO GO TO COLLEGE
nlsy = mutate(nlsy,PeersDelinq=ordered(ifelse(R0071100>-1,R0071100,NA),levels = c('1','2','3','4','5'))) #PERCENT OF PEERS WHO CUT CLASSES OR SCHOOL


#Family Resources
nlsy = mutate(nlsy,Family1=ifelse(R1205300<0,NA,ifelse(R1205300==1,1,0))) #RS RELATIONSHIP TO HOUSEHOLD PARENT FIGURE - Both biological parents
nlsy = mutate(nlsy,Family2=ifelse(R1205300<0,NA,ifelse(R1205300==2,1,0))) #Two parents, biological mother
nlsy = mutate(nlsy,Family3=ifelse(R1205300<0,NA,ifelse(R1205300==3,1,0))) #Two parents, biological father
nlsy = mutate(nlsy,Family4=ifelse(R1205300<0,NA,ifelse(R1205300==4,1,0))) #Biological mother only
nlsy = mutate(nlsy,Family5=ifelse(R1205300<0,NA,ifelse(R1205300==5,1,0))) #Biological father only
nlsy = mutate(nlsy,Family6=ifelse(R1205300<0,NA,ifelse(R1205300==6,1,0))) #Adoptive parent(s)
nlsy = mutate(nlsy,Family7=ifelse(R1205300<0,NA,ifelse(R1205300==7,1,0))) #Foster parent(s)
nlsy = mutate(nlsy,Family8=ifelse(R1205300<0,NA,ifelse(R1205300==8,1,0))) #No parents, grandparents
nlsy = mutate(nlsy,Family9=ifelse(R1205300<0,NA,ifelse(R1205300==9,1,0))) #No parents, other relatives
nlsy = mutate(nlsy,Family10=ifelse(R1205300<0,NA,ifelse(R1205300==10,1,0))) #Anything else
nlsy = mutate(nlsy,MomBirthAge=ordered(ifelse(R1200100>0 & R1200100<18,1,ifelse(R1200100 > 17 & R1200100 < 24,2,ifelse(R1200100 > 23 & R1200100 < 30,3,ifelse(R1200100 > 29,4,NA)))),levels = c('1','2','3','4'))) #AGE OF BIO MOTHER AT FIRST BIRTH - data contains nonsensically high and low values, but hopefully by creating this ordered factor there's less error
nlsy = mutate(nlsy,RBirthAge=ordered(ifelse(R1200200>0 & R1200200<18,1,ifelse(R1200200 > 17 & R1200200 < 24,2,ifelse(R1200200 > 23 & R1200200 < 30,3,ifelse(R1200200 > 29,4,NA)))),levels = c('1','2','3','4'))) #AGE OF BIO MOTHER WHEN R BORN - data contains nonsensically high and low values, but hopefully by creating this ordered factor there's less error
nlsy = mutate(nlsy,ParentHealth1=ordered(ifelse(R0607900>-1,R0607900,NA),levels = c('1','2','3','4','5'))) #HOW IS PRS GENERAL HEALTH
nlsy = mutate(nlsy,ParentHealth2=ordered(ifelse(R0609300>-1,R0609300,NA),levels = c('1','2','3','4','5'))) #PRS SPOUSE/PARTNER HEALTH IN GENERAL
nlsy = mutate(nlsy,DadEduc=ordered(ifelse(R1302600>0&R1302600<12,1,ifelse(R1302600>11 & R1302600<13,2,ifelse(R1302600>12 & R1302600 < 16, 3, ifelse(R1302600>15 & R1302600<20,4,ifelse(R1302600>19,5,NA))))),levels = c('1','2','3','4','5'))) #RESIDENTIAL FATHERS HIGHEST GRADE COMPLETED	
nlsy = mutate(nlsy,MomEduc=ordered(ifelse(R1302700>0&R1302700<12,1,ifelse(R1302700>11 & R1302700<13,2,ifelse(R1302700>12 & R1302700 < 16, 3, ifelse(R1302700>15 & R1302700<20,4,ifelse(R1302700>19,5,NA))))),levels = c('1','2','3','4','5'))) #RESIDENTIAL MOTHERS HIGHEST GRADE COMPLETED	
nlsy = mutate(nlsy,GovAssist97=as.numeric(ifelse(Z9079100<0,NA,Z9079100))) #MONTHS RECEIVE AID FROM GOVERNMENT PROGRAM, NOT UI/WC YEAR 00
nlsy = mutate(nlsy,HHSize=as.numeric(R1205400)) #HOUSEHOLD SIZE
nlsy = mutate(nlsy,PhysicalRisk=ifelse(R1487100>-1,R1487100,NA)) #PHYSICAL ENVIRONMENT RISK INDEX
nlsy = mutate(nlsy,Enriching=ifelse(R1487200>-1,R1487200,NA)) #ENRICHING ENVIRONMENT RISK INDEX

#Academic Achievement
nlsy = mutate(nlsy,EighthGrades=ifelse(R4258000 > R2992400, R4258000, ifelse(R2992400 > R1700500, R2992400, ifelse(R1700500 > R0038800, R1700500, R0038800))))#GRADES R RECEIVED IN 8TH GRADE - only recorded at certain age so capturing multiple rounds
nlsy = mutate(nlsy,EighthGrades=ordered(ifelse(EighthGrades < 0 | EighthGrades > 10, NA, ifelse(EighthGrades < 5, 0, ifelse(EighthGrades > 4 & EighthGrades < 7 | EighthGrades >8, 1, ifelse(EighthGrades == 7, 2, 3)))),levels = c('0','1','2','3'))) #Creating four factors of achievement, mostly Cs & Ds, mostly Cs or Bs, As & Bs, mostly As
nlsy = mutate(nlsy,DoesHW=as.numeric(ifelse(R0072900 == '0',0, ifelse(R0072900>-1 & R0073000>-1, R0073000,NA)))) # WEEKDAYS R DOES HOMEWORK

#Parental Income
nlsy = mutate(nlsy,R0609500=ifelse(R0609500>-1, R0609500, NA)) #This is a whole complicated series of recoding to get to the total reported annual income for both identified parental figures
nlsy = mutate(nlsy,R0609600=ifelse(R0609600>-1, R0609600, NA))
nlsy = mutate(nlsy,R0609700=ifelse(R0609700>-1, R0609700, NA))
nlsy = mutate(nlsy,R0609800=ifelse(R0609800>-1, R0609800, NA))
nlsy = mutate(nlsy,R0609900=ifelse(R0609900<0, NA, ifelse(R0609900==1,2500,ifelse(R0609900==2,7500,ifelse(R0609900==3,17500,ifelse(R0609900==4,37500,ifelse(R0609900==5,75000,175000)))))))
nlsy = mutate(nlsy,R0610000=ifelse(R0610000>-1, R0610000, NA))
nlsy = mutate(nlsy,R0610100=ifelse(R0610100>-1 | -4>R0610100, R0610100, NA))
nlsy = mutate(nlsy,R0610200=ifelse(R0610200<0, NA, ifelse(R0610200==2,2500,ifelse(R0610200==3,7500,ifelse(R0610200==4,17500,ifelse(R0610200==5,37500,ifelse(R0610200==6,75000,ifelse(R0610200==7,175000,-4500))))))))
nlsy = mutate(nlsy,R0610400=ifelse(R0610400>-1, R0610400, NA))
nlsy = mutate(nlsy,R0610500=ifelse(R0610500>-1, R0610500, NA))
nlsy = mutate(nlsy,R0610600=ifelse(R0610600<0, NA, ifelse(R0610600==1,2500,ifelse(R0610600==2,7500,ifelse(R0610600==3,17500,ifelse(R0610600==4,37500,ifelse(R0610600==5,75000,175000)))))))
nlsy = mutate(nlsy,R0610700=ifelse(R0610700>-1, R0610700, NA))
nlsy = mutate(nlsy,R0610800=ifelse(R0610800>-1 | -4>R0610800, R0610800, NA))
nlsy = mutate(nlsy,R0610900=ifelse(R0610900<0, NA, ifelse(R0610900==2,2500,ifelse(R0610900==3,7500,ifelse(R0610900==4,17500,ifelse(R0610900==5,37500,ifelse(R0610900==6,75000,ifelse(R0610900==7,175000,-7000))))))))
nlsy = mutate(nlsy,HHincome=ifelse(R0609500==1 | R0609600==1 | R0609700==1 | R0610000==1 | R0610400==1 | R0610700==1, rowSums(nlsy[c("R0609800","R0609900","R0610100","R0610200","R0610500","R0610600","R0610800","R0610900")],na.rm=TRUE), ifelse(R0609500==0 | R0609600==0 | R0609700==0 | R0610000==0 | R0610400==0 | R0610700==0,0,NA)))

#Family Process
nlsy = mutate(nlsy,FamiyRoutines=ifelse(R1485600>-1,R1485600,NA)) #INDEX OF FAMILY ROUTINES, YOUTH REPORT
nlsy = mutate(nlsy,MomMonitor=ifelse(R1485700>-1,R1485700,NA)) #DEGREE OF PARENTAL MONITORING BY RESIDENTIAL MOTHER, YOUTH REPORT
nlsy = mutate(nlsy,DadMonitor=ifelse(R1485800>-1,R1485800,NA)) #DEGREE OF PARENTAL MONITORING BY RESIDENTIAL FATHER, YOUTH REPORT
nlsy = mutate(nlsy,AutonomyYR=ifelse(R1486100>-1,R1486100,NA)) #AUTONOMY, CONTROL AND LIMIT SETTING, YOUTH REPORT
nlsy = mutate(nlsy,AutonomyPR=ifelse(R1486200>-1,R1486200,NA)) #AUTONOMY, CONTROL, AND LIMIT SETTING, PARENT REPORT
nlsy = mutate(nlsy,LimitBreakYR=ifelse(R1486300>-1,R1486300,NA)) #LIMIT-BREAKING, YOUTH REPORT
nlsy = mutate(nlsy,LimitBreakPR=ifelse(R1486400>-1,R1486400,NA)) #	LIMIT-BREAKING, PARENT REPORT
nlsy = mutate(nlsy,MomStyle1=ifelse(R1486500<0,NA,ifelse(R1486500==1,1,0))) #RESIDENTIAL MOTHER'S PARENTING STYLE, YOUTH REPORT - Uninvolved
nlsy = mutate(nlsy,MomStyle2=ifelse(R1486500<0,NA,ifelse(R1486500==2,1,0))) #RESIDENTIAL MOTHER'S PARENTING STYLE, YOUTH REPORT - Permissive
nlsy = mutate(nlsy,MomStyle3=ifelse(R1486500<0,NA,ifelse(R1486500==3,1,0))) #RESIDENTIAL MOTHER'S PARENTING STYLE, YOUTH REPORT - Authoritarian
nlsy = mutate(nlsy,MomStyle4=ifelse(R1486500<0,NA,ifelse(R1486500==4,1,0))) #RESIDENTIAL MOTHER'S PARENTING STYLE, YOUTH REPORT - Authoritative
nlsy = mutate(nlsy,DadStyle1=ifelse(R1486600<0,NA,ifelse(R1486600==1,1,0))) #RESIDENTIAL FATHER'S PARENTING STYLE, YOUTH REPORT - Uninvolved
nlsy = mutate(nlsy,DadStyle2=ifelse(R1486600<0,NA,ifelse(R1486600==2,1,0))) #RESIDENTIAL FATHER'S PARENTING STYLE, YOUTH REPORT - Permissive
nlsy = mutate(nlsy,DadStyle3=ifelse(R1486600<0,NA,ifelse(R1486600==3,1,0))) #RESIDENTIAL FATHER'S PARENTING STYLE, YOUTH REPORT - Authoritarian
nlsy = mutate(nlsy,DadStyle4=ifelse(R1486600<0,NA,ifelse(R1486600==4,1,0))) #RESIDENTIAL FATHER'S PARENTING STYLE, YOUTH REPORT - Authoritative
nlsy = mutate(nlsy,MomSupport=ifelse(R1484900>-1,R1484900,NA)) #RESIDENTIAL MOM SUPPORTIVE OF RESIDENTIAL DAD, YOUTH REPORT	
nlsy = mutate(nlsy,DadSupport=ifelse(R1485000>-1,R1485000,NA)) #RESIDENTIAL DAD SUPPORTIVE OF RESIDENTIAL MOM, YTH REPOR

#Health and social challenges
nlsy = mutate(nlsy,HardTimes=ifelse(R0648900>-1,R0648900,NA)) #R EVER LIVE THROUGH HARD TIMES??
nlsy = mutate(nlsy,LearningDisability=ifelse(R0681300<0 | R0681500<0,NA,ifelse(R0681700	>0,1,0))) #WHAT LEARNING/EMOTIONAL PROBLEM DOES R HAVE? Learning disability (i.e., dyslexia) or attention disorder
nlsy = mutate(nlsy,IntDisability=ifelse(R0681300<0 | R0681500<0,NA,ifelse(R0681703 >0,1,0))) #WHAT LEARNING/EMOTIONAL PROBLEM DOES R HAVE? Mental retardation
nlsy = mutate(nlsy,OtherChronic=ifelse(R0681300<0 | R0681500<0,NA,ifelse(R0681705 >0,1,0))) #WHAT LEARNING/EMOTIONAL PROBLEM DOES R HAVE? Other 
nlsy = mutate(nlsy,Sensory=ifelse(R0682800	>-1,R0682800,NA)) #R HAVE TROUBLE SEEING, HEARING, SPEAKING? (SENSORY)
nlsy = mutate(nlsy,MissingPart=ifelse(R0684400	>-1,R0684400,NA)) #R HAVE DEFORMED/MISSING BODY PART?
nlsy = mutate(nlsy,ChronicCondition=ifelse(R0685400>-1,R0685400,NA)) #R HAVE A CHRONIC CONDITION?	

#REASON FOR NON-INTERVIEW
nlsy = mutate(nlsy,Dead = ifelse(T6221000 == 80 | T6221000 == 94 | T6221000 == 98, 1,0)) #Figuring out who is dead vs non-interview and coding those who are Dead

#EXPOSURE
nlsy = mutate(nlsy,Depression=ifelse(R4894000 > 0 & R4893800 > 0 & R4893600 > 0,R4894000+R4893800+R4893600-3,NA)) #Recoding individual responses in the MHI-5 into a composite score
nlsy = mutate(nlsy,DRDelta1 = ifelse(is.na(Depression)==TRUE,NA,ifelse(Depression==6,1,0))) #Binary variables of missing/observed for each level of the factor
nlsy = mutate(nlsy,DRDelta2 = ifelse(is.na(Depression)==TRUE,NA,ifelse(Depression==7,1,0)))
nlsy = mutate(nlsy,DRDelta3 = ifelse(is.na(Depression)==TRUE,NA,ifelse(Depression==8,1,0)))
nlsy = mutate(nlsy,Depressed=ifelse(is.na(Depression)==TRUE,NA,ifelse(Depression<4,1,0))) #Also doing binary

#OUTCOME
nlsy = mutate(nlsy, Education = as.factor(ifelse(T5206600 >0, T5206600, NA))) #Level of education attained
nlsy = mutate(nlsy, T6055600 =ifelse(T6055600<0, NA, ifelse(T6055600==1,2500,ifelse(T6055600==2,7500,ifelse(T6055600==3,17500,ifelse(T6055600==4,37500,ifelse(T6055600==5,75000,ifelse(T6055600==6,175000,275000))))))))
nlsy = mutate(nlsy, Earnings = as.numeric(ifelse(T6055500 >0,T6055500, ifelse(T6055300 == 0, 0, ifelse (T6055600>0,T6055600,NA))))) #TOTAL INCOME FROM WAGES AND SALARY IN PAST YEAR	
nlsy = mutate(nlsy, GenHealth	= ordered(ifelse(T6206400 >0, T6206400, NA),levels = c('1','2','3','4','5'))) #HOW IS R'S GENERAL HEALTH?	
nlsy = mutate(nlsy, MH = ifelse(T6143700 >0 & T6143900 >0 & T6144100 >0, T6143700+T6143900+T6144100-3, NA))#MHI-5 recode
nlsy = mutate(nlsy, Insurance	= as.numeric(ifelse(T6210900 == 6, 1, ifelse(T6210900 >0 | T6210900==-4, 0, NA)))) #Type of insurance - Medicaid/Medicare is 1
nlsy = mutate(nlsy, Assets = ifelse(Z9122300 ==-3 | Z9122300==-4, NA, Z9122300)) #FINANCIAL ASSETS AT AGE 30
nlsy = mutate(nlsy, Assets = ifelse(Age == 15, Assets*(0.923), ifelse(Age == 16, Assets*(0.919), ifelse(Age == 17, Assets*(0.933), NA)))) #ADJUST TO USD2010
nlsy = mutate(nlsy, WksWorked	= ifelse(Z9061901>-1, Z9061901, NA)) ## WEEKS R WORKED ANY JOB YEAR 10	
nlsy = mutate(nlsy, HrsWorked	= ifelse(Z9069701>-1, Z9069701, NA)) #TOTAL HOURS R HAS WORKED YEAR 10.	
nlsy = mutate(nlsy, LFP = as.numeric(ifelse(WksWorked > 0 | E0013001 == 4, 1, ifelse(WksWorked==0 & (E0013001==5 | E0013001==2 | E0013001==6), 0, NA)))) #Any weeks worked and/or looking for work

#Setting values for individuals that are dead
nlsy = mutate(nlsy, Education	= ifelse(Dead == 1, 1, Education))
nlsy = mutate(nlsy, Earnings	= ifelse(Dead == 1, 0, Earnings))
nlsy = mutate(nlsy, GenHealth	= ordered(ifelse(Dead == 1, 5, GenHealth),levels = c('1','2','3','4','5')))
nlsy = mutate(nlsy, MH = ifelse(Dead == 1, 0, MH))
nlsy = mutate(nlsy, Insurance	= as.numeric(ifelse(Dead == 1, 0, Insurance))) 
nlsy = mutate(nlsy, Assets = ifelse(Dead == 1, 0, Assets))
nlsy = mutate(nlsy, WksWorked	= ifelse(Dead == 1, 0, WksWorked))
nlsy = mutate(nlsy, HrsWorked	= ifelse(Dead == 1, 0, HrsWorked))
nlsy = mutate(nlsy, LFP = as.numeric(ifelse(Dead == 1, 0, LFP)))

#Binary variables for each level of education
nlsy = mutate(nlsy,GradSchool=as.numeric((ifelse(Education == '7' | Education == '11', 1, 0))))
nlsy = mutate(nlsy,CollegeGrad=as.numeric((ifelse(GradSchool == '1' | Education == '6', 1, 0))))
nlsy = mutate(nlsy,SomeCollege=as.numeric((ifelse(CollegeGrad == '1' | Education == '4' | Education == '5' | Education == '9' | Education == '10', 1, 0))))
nlsy = mutate(nlsy,HSGrad=as.numeric((ifelse(Education == '8' | Education == '1', 0, 1))))

#MISSING DATA IN CONFOUNDERS - Creating a separate binary variable for each and setting other values to median
nlsy = mutate(nlsy,TeacherGoodMiss = ifelse(is.na(TeacherGood)==FALSE,1,0))
nlsy = mutate(nlsy,TeacherGood=ifelse(is.na(TeacherGood)==FALSE,TeacherGood,median(nlsy$TeacherGood,na.rm = TRUE)))	
nlsy = mutate(nlsy,TeacherInterestMiss = ifelse(is.na(TeacherInterest)==FALSE,1,0))
nlsy = mutate(nlsy,TeacherInterest=ifelse(is.na(TeacherInterest)==FALSE,TeacherInterest,median(nlsy$TeacherInterest,na.rm = TRUE)))	
nlsy = mutate(nlsy,StudentDisruptMiss = ifelse(is.na(StudentDisrupt)==FALSE,1,0))
nlsy = mutate(nlsy,StudentDisrupt=ifelse(is.na(StudentDisrupt)==FALSE,StudentDisrupt,median(nlsy$StudentDisrupt,na.rm = TRUE)))	
nlsy = mutate(nlsy,GradedFairMiss = ifelse(is.na(GradedFair)==FALSE,1,0))
nlsy = mutate(nlsy,GradedFair=ifelse(is.na(GradedFair)==FALSE,GradedFair,median(nlsy$GradedFair,na.rm = TRUE)))		
nlsy = mutate(nlsy,CheatTestsMiss = ifelse(is.na(CheatTests)==FALSE,1,0))
nlsy = mutate(nlsy,CheatTests=ifelse(is.na(CheatTests)==FALSE,CheatTests,median(nlsy$CheatTests,na.rm = TRUE)))	
nlsy = mutate(nlsy,DisciplineFairMiss = ifelse(is.na(DisciplineFair)==FALSE,1,0))
nlsy = mutate(nlsy,DisciplineFair=ifelse(is.na(DisciplineFair)==FALSE,DisciplineFair,median(nlsy$DisciplineFair,na.rm = TRUE)))	
nlsy = mutate(nlsy,SchoolSafeMiss = ifelse(is.na(SchoolSafe)==FALSE,1,0))
nlsy = mutate(nlsy,SchoolSafe=ifelse(is.na(SchoolSafe)==FALSE,SchoolSafe,median(nlsy$SchoolSafe,na.rm = TRUE)))
nlsy = mutate(nlsy,PeersSmokeMiss = ifelse(is.na(PeersSmoke)==FALSE,1,0))
nlsy = mutate(nlsy,PeersSmoke=ifelse(is.na(PeersSmoke)==FALSE,PeersSmoke,median(nlsy$PeersSmoke,na.rm = TRUE)))
nlsy = mutate(nlsy,PeersSportsMiss = ifelse(is.na(PeersSports)==FALSE,1,0))
nlsy = mutate(nlsy,PeersSports=ifelse(is.na(PeersSports)==FALSE,PeersSports,median(nlsy$PeersSports,na.rm = TRUE)))
nlsy = mutate(nlsy,PeersCollegeMiss = ifelse(is.na(PeersCollege)==FALSE,1,0))
nlsy = mutate(nlsy,PeersCollege=ifelse(is.na(PeersCollege)==FALSE,PeersCollege,median(nlsy$PeersCollege,na.rm = TRUE)))
nlsy = mutate(nlsy,PeersDelinqMiss = ifelse(is.na(PeersDelinq)==FALSE,1,0))
nlsy = mutate(nlsy,PeersDelinq=ifelse(is.na(PeersDelinq)==FALSE,PeersDelinq,median(nlsy$PeersDelinq,na.rm = TRUE)))
nlsy = mutate(nlsy,FamilyMiss = ifelse(is.na(Family10)==FALSE,1,0))
nlsy = mutate(nlsy,Family1=ifelse(is.na(Family1)==FALSE,Family1,median(nlsy$Family1,na.rm = TRUE)))
nlsy = mutate(nlsy,Family2=ifelse(is.na(Family2)==FALSE,Family2,median(nlsy$Family2,na.rm = TRUE)))
nlsy = mutate(nlsy,Family3=ifelse(is.na(Family3)==FALSE,Family3,median(nlsy$Family3,na.rm = TRUE)))
nlsy = mutate(nlsy,Family4=ifelse(is.na(Family4)==FALSE,Family4,median(nlsy$Family4,na.rm = TRUE)))
nlsy = mutate(nlsy,Family5=ifelse(is.na(Family5)==FALSE,Family5,median(nlsy$Family5,na.rm = TRUE)))
nlsy = mutate(nlsy,Family6=ifelse(is.na(Family6)==FALSE,Family6,median(nlsy$Family6,na.rm = TRUE)))
nlsy = mutate(nlsy,Family7=ifelse(is.na(Family7)==FALSE,Family7,median(nlsy$Family7,na.rm = TRUE)))
nlsy = mutate(nlsy,Family8=ifelse(is.na(Family8)==FALSE,Family8,median(nlsy$Family8,na.rm = TRUE)))
nlsy = mutate(nlsy,Family9=ifelse(is.na(Family9)==FALSE,Family9,median(nlsy$Family9,na.rm = TRUE)))
nlsy = mutate(nlsy,Family10=ifelse(is.na(Family10)==FALSE,Family10,median(nlsy$Family10,na.rm = TRUE)))
nlsy = mutate(nlsy,MomBirthAgeMiss = ifelse(is.na(MomBirthAge)==FALSE,1,0))
nlsy = mutate(nlsy,MomBirthAge=ifelse(is.na(MomBirthAge)==FALSE,MomBirthAge,median(nlsy$MomBirthAge,na.rm = TRUE)))
nlsy = mutate(nlsy,ParentHealth1Miss = ifelse(is.na(ParentHealth1)==FALSE,1,0))
nlsy = mutate(nlsy,ParentHealth1=ifelse(is.na(ParentHealth1)==FALSE,ParentHealth1,median(nlsy$ParentHealth1,na.rm = TRUE)))
nlsy = mutate(nlsy,ParentHealth2Miss = ifelse(is.na(ParentHealth2)==FALSE,1,0))
nlsy = mutate(nlsy,ParentHealth2=ifelse(is.na(ParentHealth2)==FALSE,ParentHealth2,median(nlsy$ParentHealth2,na.rm = TRUE)))
nlsy = mutate(nlsy,GovAssist97Miss = ifelse(is.na(GovAssist97)==FALSE,1,0))
nlsy = mutate(nlsy,GovAssist97=ifelse(is.na(GovAssist97)==FALSE,GovAssist97,median(nlsy$GovAssist97,na.rm = TRUE)))
nlsy = mutate(nlsy,EighthGradesMiss = ifelse(is.na(EighthGrades)==FALSE,1,0))
nlsy = mutate(nlsy,EighthGrades=ifelse(is.na(EighthGrades)==FALSE,EighthGrades,median(nlsy$EighthGrades,na.rm = TRUE)))
nlsy = mutate(nlsy,DoesHWMiss = ifelse(is.na(DoesHW)==FALSE,1,0))
nlsy = mutate(nlsy,DoesHW=ifelse(is.na(DoesHW)==FALSE,DoesHW,median(nlsy$DoesHW,na.rm = TRUE)))
nlsy = mutate(nlsy,DadEducMiss = ifelse(is.na(DadEduc)==FALSE,1,0))
nlsy = mutate(nlsy,DadEduc=ifelse(is.na(DadEduc)==FALSE,DadEduc,median(nlsy$DadEduc,na.rm = TRUE)))
nlsy = mutate(nlsy,MomEducMiss = ifelse(is.na(MomEduc)==FALSE,1,0))
nlsy = mutate(nlsy,MomEduc=ifelse(is.na(MomEduc)==FALSE,MomEduc,median(nlsy$MomEduc,na.rm = TRUE)))
nlsy = mutate(nlsy,HHincomeMiss = ifelse(is.na(HHincome)==FALSE,1,0))
nlsy = mutate(nlsy,HHincome=ifelse(is.na(HHincome)==FALSE,HHincome,median(nlsy$HHincome,na.rm = TRUE)))
nlsy = mutate(nlsy,HardTimesMiss = ifelse(is.na(HardTimes)==FALSE,1,0))
nlsy = mutate(nlsy,HardTimes=ifelse(is.na(HardTimes)==FALSE,HardTimes,median(nlsy$HardTimes,na.rm = TRUE)))
nlsy = mutate(nlsy,LearningDisabilityMiss = ifelse(is.na(LearningDisability)==FALSE,1,0))
nlsy = mutate(nlsy,LearningDisability=ifelse(is.na(LearningDisability)==FALSE,LearningDisability,median(nlsy$LearningDisability,na.rm = TRUE)))
nlsy = mutate(nlsy,IntDisabilityMiss = ifelse(is.na(IntDisability)==FALSE,1,0))
nlsy = mutate(nlsy,IntDisability=ifelse(is.na(IntDisability)==FALSE,IntDisability,median(nlsy$IntDisability,na.rm = TRUE)))
nlsy = mutate(nlsy,OtherChronicMiss = ifelse(is.na(OtherChronic)==FALSE,1,0))
nlsy = mutate(nlsy,OtherChronic=ifelse(is.na(OtherChronic)==FALSE,OtherChronic,median(nlsy$OtherChronic,na.rm = TRUE)))
nlsy = mutate(nlsy,SensoryMiss = ifelse(is.na(Sensory)==FALSE,1,0))
nlsy = mutate(nlsy,Sensory=ifelse(is.na(Sensory)==FALSE,Sensory,median(nlsy$Sensory,na.rm = TRUE)))
nlsy = mutate(nlsy,MissingPartMiss = ifelse(is.na(MissingPart)==FALSE,1,0))
nlsy = mutate(nlsy,MissingPart=ifelse(is.na(MissingPart)==FALSE,MissingPart,median(nlsy$MissingPart,na.rm = TRUE)))
nlsy = mutate(nlsy,ChronicConditionMiss = ifelse(is.na(ChronicCondition)==FALSE,1,0))
nlsy = mutate(nlsy,ChronicCondition=ifelse(is.na(ChronicCondition)==FALSE,ChronicCondition,median(nlsy$ChronicCondition,na.rm = TRUE)))
nlsy = mutate(nlsy,FamiyRoutinesMiss = ifelse(is.na(FamiyRoutines)==FALSE,1,0))
nlsy = mutate(nlsy,FamiyRoutines=ifelse(is.na(FamiyRoutines)==FALSE,FamiyRoutines,median(nlsy$FamiyRoutines,na.rm = TRUE)))
nlsy = mutate(nlsy,MomMonitorMiss = ifelse(is.na(MomMonitor)==FALSE,1,0))
nlsy = mutate(nlsy,MomMonitor=ifelse(is.na(MomMonitor)==FALSE,MomMonitor,median(nlsy$MomMonitor,na.rm = TRUE)))
nlsy = mutate(nlsy,DadMonitorMiss = ifelse(is.na(DadMonitor)==FALSE,1,0))
nlsy = mutate(nlsy,DadMonitor=ifelse(is.na(DadMonitor)==FALSE,DadMonitor,median(nlsy$DadMonitor,na.rm = TRUE)))
nlsy = mutate(nlsy,AutonomyYRMiss = ifelse(is.na(AutonomyYR)==FALSE,1,0))
nlsy = mutate(nlsy,AutonomyYR=ifelse(is.na(AutonomyYR)==FALSE,AutonomyYR,median(nlsy$AutonomyYR,na.rm = TRUE)))
nlsy = mutate(nlsy,AutonomyPRMiss = ifelse(is.na(AutonomyPR)==FALSE,1,0))
nlsy = mutate(nlsy,AutonomyPR=ifelse(is.na(AutonomyPR)==FALSE,AutonomyPR,median(nlsy$AutonomyPR,na.rm = TRUE)))
nlsy = mutate(nlsy,LimitBreakYRMiss = ifelse(is.na(LimitBreakYR)==FALSE,1,0))
nlsy = mutate(nlsy,LimitBreakYR=ifelse(is.na(LimitBreakYR)==FALSE,LimitBreakYR,median(nlsy$LimitBreakYR,na.rm = TRUE)))
nlsy = mutate(nlsy,LimitBreakPRMiss = ifelse(is.na(LimitBreakPR)==FALSE,1,0))
nlsy = mutate(nlsy,LimitBreakPR=ifelse(is.na(LimitBreakPR)==FALSE,LimitBreakPR,median(nlsy$LimitBreakPR,na.rm = TRUE)))
nlsy = mutate(nlsy,MomStyleMiss = ifelse(is.na(MomStyle1)==FALSE,1,0))
nlsy = mutate(nlsy,MomStyle1=ifelse(is.na(MomStyle1)==FALSE,MomStyle1,median(nlsy$MomStyle1,na.rm = TRUE)))
nlsy = mutate(nlsy,MomStyle2=ifelse(is.na(MomStyle2)==FALSE,MomStyle2,median(nlsy$MomStyle2,na.rm = TRUE)))
nlsy = mutate(nlsy,MomStyle3=ifelse(is.na(MomStyle3)==FALSE,MomStyle3,median(nlsy$MomStyle3,na.rm = TRUE)))
nlsy = mutate(nlsy,MomStyle4=ifelse(is.na(MomStyle4)==FALSE,MomStyle4,median(nlsy$MomStyle4,na.rm = TRUE)))
nlsy = mutate(nlsy,DadStyleMiss = ifelse(is.na(DadStyle1)==FALSE,1,0))
nlsy = mutate(nlsy,DadStyle1=ifelse(is.na(DadStyle1)==FALSE,DadStyle1,median(nlsy$DadStyle1,na.rm = TRUE)))
nlsy = mutate(nlsy,DadStyle2=ifelse(is.na(DadStyle2)==FALSE,DadStyle2,median(nlsy$DadStyle2,na.rm = TRUE)))
nlsy = mutate(nlsy,DadStyle3=ifelse(is.na(DadStyle3)==FALSE,DadStyle3,median(nlsy$DadStyle3,na.rm = TRUE)))
nlsy = mutate(nlsy,DadStyle4=ifelse(is.na(DadStyle4)==FALSE,DadStyle4,median(nlsy$DadStyle4,na.rm = TRUE)))
nlsy = mutate(nlsy,PhysicalRiskMiss = ifelse(is.na(PhysicalRisk)==FALSE,1,0))
nlsy = mutate(nlsy,PhysicalRisk=ifelse(is.na(PhysicalRisk)==FALSE,PhysicalRisk,median(nlsy$PhysicalRisk,na.rm = TRUE)))
nlsy = mutate(nlsy,EnrichingMiss = ifelse(is.na(Enriching)==FALSE,1,0))
nlsy = mutate(nlsy,Enriching=ifelse(is.na(Enriching)==FALSE,Enriching,median(nlsy$Enriching,na.rm = TRUE)))
nlsy = mutate(nlsy,MomSupportMiss = ifelse(is.na(MomSupport)==FALSE,1,0))
nlsy = mutate(nlsy,MomSupport=ifelse(is.na(MomSupport)==FALSE,MomSupport,median(nlsy$MomSupport,na.rm = TRUE)))
nlsy = mutate(nlsy,DadSupportMiss = ifelse(is.na(DadSupport)==FALSE,1,0))
nlsy = mutate(nlsy,DadSupport=ifelse(is.na(DadSupport)==FALSE,DadSupport,median(nlsy$DadSupport,na.rm = TRUE)))
nlsy = mutate(nlsy,RBirthAgeMiss = ifelse(is.na(RBirthAge)==FALSE,1,0))
nlsy = mutate(nlsy,RBirthAge=ifelse(is.na(RBirthAge)==FALSE,RBirthAge,median(nlsy$RBirthAge,na.rm = TRUE)))

#MISSING DATA IN THE OUTCOMES
nlsy = mutate(nlsy,EarningsDelta = ifelse(is.na(Earnings)==FALSE,1,0))
nlsy = mutate(nlsy,Earnings=ifelse(is.na(Earnings)==FALSE,Earnings,median(nlsy$Earnings,na.rm = TRUE)))
nlsy = mutate(nlsy,GenHealthDelta = ifelse(is.na(GenHealth)==FALSE,1,0))
nlsy = mutate(nlsy,GenHealth=ifelse(is.na(GenHealth)==FALSE,GenHealth,median(nlsy$GenHealth,na.rm = TRUE)))
nlsy = mutate(nlsy,MHDelta = ifelse(is.na(MH)==FALSE,1,0))
nlsy = mutate(nlsy,MH=ifelse(is.na(MH)==FALSE,MH,median(nlsy$MH,na.rm = TRUE)))
nlsy = mutate(nlsy,InsuranceDelta = ifelse(is.na(Insurance)==FALSE,1,0))
nlsy = mutate(nlsy,Insurance=as.numeric(ifelse(is.na(Insurance)==FALSE,Insurance,median(nlsy$Insurance,na.rm = TRUE))))
nlsy = mutate(nlsy,AssetsDelta = ifelse(is.na(Assets)==FALSE,1,0))
nlsy = mutate(nlsy,Assets=ifelse(is.na(Assets)==FALSE,Assets,median(nlsy$Assets,na.rm = TRUE)))
nlsy = mutate(nlsy,WksWorkedDelta = ifelse(is.na(WksWorked)==FALSE,1,0))
nlsy = mutate(nlsy,WksWorked=ifelse(is.na(WksWorked)==FALSE,WksWorked,median(nlsy$WksWorked,na.rm = TRUE)))
nlsy = mutate(nlsy,HrsWorkedDelta = ifelse(is.na(HrsWorked)==FALSE,1,0))
nlsy = mutate(nlsy,HrsWorked=ifelse(is.na(HrsWorked)==FALSE,HrsWorked,median(nlsy$HrsWorked,na.rm = TRUE)))
nlsy = mutate(nlsy,LFPDelta = ifelse(is.na(LFP)==FALSE,1,0))
nlsy = mutate(nlsy,LFP=as.numeric(ifelse(is.na(LFP)==FALSE,LFP,median(nlsy$LFP,na.rm = TRUE))))
nlsy = mutate(nlsy,GradSchoolDelta = ifelse(is.na(GradSchool)==FALSE,1,0))
nlsy = mutate(nlsy,GradSchool=ifelse(is.na(GradSchool)==FALSE,GradSchool,median(nlsy$GradSchool,na.rm = TRUE)))
nlsy = mutate(nlsy,CollegeGradDelta = ifelse(is.na(CollegeGrad)==FALSE,1,0))
nlsy = mutate(nlsy,CollegeGrad=ifelse(is.na(CollegeGrad)==FALSE,CollegeGrad,median(nlsy$CollegeGrad,na.rm = TRUE)))
nlsy = mutate(nlsy,SomeCollegeDelta = ifelse(is.na(SomeCollege)==FALSE,1,0))
nlsy = mutate(nlsy,SomeCollege=ifelse(is.na(SomeCollege)==FALSE,SomeCollege,median(nlsy$SomeCollege,na.rm = TRUE)))
nlsy = mutate(nlsy,HSGradDelta = ifelse(is.na(HSGrad)==FALSE,1,0))
nlsy = mutate(nlsy,HSGrad=ifelse(is.na(HSGrad)==FALSE,HSGrad,median(nlsy$HSGrad,na.rm = TRUE)))

#SUBSETTING THE SAMPLE OF INTEREST (under age 18 at round 4) - REMOVING DEPRESSION FOR NOW
nlsy2000 = as.data.frame(nlsy[ which(is.na(nlsy$Age)==FALSE & nlsy$Age<18 & is.na(nlsy$Depression)==FALSE), ])

#Set up TMLE
A = as.vector(as.numeric(nlsy2000$Depressed)) #only using this when treating exposure as a binary
W = as.data.frame(nlsy2000[,c("Sex","Age","Region1","Region2","Region3","Region4","MSA1","MSA2","MSA3","Race1","Race2","Race3","TeacherGoodMiss","TeacherGood","TeacherInterestMiss","TeacherInterest","StudentDisruptMiss","StudentDisrupt","GradedFairMiss","GradedFair","CheatTestsMiss","CheatTests","DisciplineFairMiss","DisciplineFair","SchoolSafeMiss","SchoolSafe","PeersSmokeMiss","PeersSmoke","PeersSportsMiss","PeersSports","PeersCollegeMiss","PeersCollege","PeersDelinqMiss","PeersDelinq","FamilyMiss","Family1","Family2","Family3","Family4","Family5","Family6","Family7","Family8","Family9","Family10","MomBirthAgeMiss","MomBirthAge","ParentHealth1Miss","ParentHealth1","ParentHealth2Miss","ParentHealth2","GovAssist97Miss","GovAssist97","EighthGradesMiss","EighthGrades","DoesHWMiss","DoesHW","DadEducMiss","DadEduc","MomEducMiss","MomEduc","HHincomeMiss","HHincome","HardTimesMiss","HardTimes","LearningDisabilityMiss","LearningDisability","IntDisabilityMiss","IntDisability","OtherChronicMiss","OtherChronic","SensoryMiss","Sensory","MissingPartMiss","MissingPart","ChronicConditionMiss","ChronicCondition","BirthMonth","HHSize","FamiyRoutinesMiss","FamiyRoutines","MomMonitorMiss","MomMonitor","DadMonitorMiss","DadMonitor","AutonomyYRMiss","AutonomyYR","AutonomyPRMiss","AutonomyPR","LimitBreakYRMiss","LimitBreakYR","LimitBreakPRMiss","LimitBreakPR","MomStyleMiss","MomStyle1","MomStyle2","MomStyle3","MomStyle4","DadStyleMiss","DadStyle1","DadStyle2","DadStyle3","DadStyle4","PhysicalRiskMiss","PhysicalRisk","EnrichingMiss","Enriching","MomSupportMiss","MomSupport","DadSupportMiss","DadSupport","RBirthAgeMiss","RBirthAge")])
nlsy = mutate(nlsy,Age=R1194100)
W4 = as.data.frame(nlsy[,c("Sex","Age","Region1","Region2","Region3","Region4","MSA1","MSA2","MSA3","Race1","Race2","Race3","TeacherGoodMiss","TeacherGood","TeacherInterestMiss","TeacherInterest","StudentDisruptMiss","StudentDisrupt","GradedFairMiss","GradedFair","CheatTestsMiss","CheatTests","DisciplineFairMiss","DisciplineFair","SchoolSafeMiss","SchoolSafe","PeersSmokeMiss","PeersSmoke","PeersSportsMiss","PeersSports","PeersCollegeMiss","PeersCollege","PeersDelinqMiss","PeersDelinq","FamilyMiss","Family1","Family2","Family3","Family4","Family5","Family6","Family7","Family8","Family9","Family10","MomBirthAgeMiss","MomBirthAge","ParentHealth1Miss","ParentHealth1","ParentHealth2Miss","ParentHealth2","GovAssist97Miss","GovAssist97","EighthGradesMiss","EighthGrades","DoesHWMiss","DoesHW","DadEducMiss","DadEduc","MomEducMiss","MomEduc","HHincomeMiss","HHincome","HardTimesMiss","HardTimes","LearningDisabilityMiss","LearningDisability","IntDisabilityMiss","IntDisability","OtherChronicMiss","OtherChronic","SensoryMiss","Sensory","MissingPartMiss","MissingPart","ChronicConditionMiss","ChronicCondition","BirthMonth","HHSize","FamiyRoutinesMiss","FamiyRoutines","MomMonitorMiss","MomMonitor","DadMonitorMiss","DadMonitor","AutonomyYRMiss","AutonomyYR","AutonomyPRMiss","AutonomyPR","LimitBreakYRMiss","LimitBreakYR","LimitBreakPRMiss","LimitBreakPR","MomStyleMiss","MomStyle1","MomStyle2","MomStyle3","MomStyle4","DadStyleMiss","DadStyle1","DadStyle2","DadStyle3","DadStyle4","PhysicalRiskMiss","PhysicalRisk","EnrichingMiss","Enriching","MomSupportMiss","MomSupport","DadSupportMiss","DadSupport","RBirthAgeMiss","RBirthAge")])

#BINARY EXPOSURE ANALYSES - Parametric
binaryoutput2 = 1:12
for (i in 343:354){
    Y = nlsy2000[,i]
    Delta = nlsy2000[,i+54]
    x = tmle(Y, A, W, Delta = Delta, family=ifelse(max(Y)==1,"binomial","gaussian"), 
            Qform =Y~A+Sex.L+Age+Region1.L+Region2.L+Region3.L+Region4.L+MSA1.L+MSA2.L+MSA3.L+Race1.L+Race2.L+Race3.L+TeacherGoodMiss+TeacherGood+TeacherInterestMiss+TeacherInterest+StudentDisruptMiss+StudentDisrupt+GradedFairMiss+GradedFair+CheatTestsMiss+CheatTests+DisciplineFairMiss+DisciplineFair+SchoolSafeMiss+SchoolSafe+PeersSmokeMiss+PeersSmoke+PeersSportsMiss+PeersSports+PeersCollegeMiss+PeersCollege+PeersDelinqMiss+PeersDelinq+FamilyMiss+Family1+Family2+Family3+Family4+Family5+Family6+Family7+Family8+Family9+Family10+MomBirthAgeMiss+MomBirthAge+ParentHealth1Miss+ParentHealth1+ParentHealth2Miss+ParentHealth2+GovAssist97Miss+GovAssist97+EighthGradesMiss+EighthGrades+DoesHWMiss+DoesHW+DadEducMiss+DadEduc+MomEducMiss+MomEduc+HHincomeMiss+HHincome+HardTimesMiss+HardTimes+LearningDisabilityMiss+LearningDisability+IntDisabilityMiss+IntDisability+OtherChronicMiss+OtherChronic+SensoryMiss+Sensory+MissingPartMiss+MissingPart+ChronicConditionMiss+ChronicCondition+BirthMonth+HHSize+FamiyRoutinesMiss+FamiyRoutines+MomMonitorMiss+MomMonitor+DadMonitorMiss+DadMonitor+AutonomyYRMiss+AutonomyYR+AutonomyPRMiss+AutonomyPR+LimitBreakYRMiss+LimitBreakYR+LimitBreakPRMiss+LimitBreakPR+MomStyleMiss+MomStyle1+MomStyle2+MomStyle3+MomStyle4+DadStyleMiss+DadStyle1+DadStyle2+DadStyle3+DadStyle4+PhysicalRiskMiss+PhysicalRisk+EnrichingMiss+Enriching+MomSupportMiss+MomSupport+DadSupportMiss+DadSupport+RBirthAgeMiss+RBirthAge, 
            gform =A~Sex.L+Age+Region1.L+Region2.L+Region3.L+Region4.L+MSA1.L+MSA2.L+MSA3.L+Race1.L+Race2.L+Race3.L+TeacherGoodMiss+TeacherGood+TeacherInterestMiss+TeacherInterest+StudentDisruptMiss+StudentDisrupt+GradedFairMiss+GradedFair+CheatTestsMiss+CheatTests+DisciplineFairMiss+DisciplineFair+SchoolSafeMiss+SchoolSafe+PeersSmokeMiss+PeersSmoke+PeersSportsMiss+PeersSports+PeersCollegeMiss+PeersCollege+PeersDelinqMiss+PeersDelinq+FamilyMiss+Family1+Family2+Family3+Family4+Family5+Family6+Family7+Family8+Family9+Family10+MomBirthAgeMiss+MomBirthAge+ParentHealth1Miss+ParentHealth1+ParentHealth2Miss+ParentHealth2+GovAssist97Miss+GovAssist97+EighthGradesMiss+EighthGrades+DoesHWMiss+DoesHW+DadEducMiss+DadEduc+MomEducMiss+MomEduc+HHincomeMiss+HHincome+HardTimesMiss+HardTimes+LearningDisabilityMiss+LearningDisability+IntDisabilityMiss+IntDisability+OtherChronicMiss+OtherChronic+SensoryMiss+Sensory+MissingPartMiss+MissingPart+ChronicConditionMiss+ChronicCondition+BirthMonth+HHSize+FamiyRoutinesMiss+FamiyRoutines+MomMonitorMiss+MomMonitor+DadMonitorMiss+DadMonitor+AutonomyYRMiss+AutonomyYR+AutonomyPRMiss+AutonomyPR+LimitBreakYRMiss+LimitBreakYR+LimitBreakPRMiss+LimitBreakPR+MomStyleMiss+MomStyle1+MomStyle2+MomStyle3+MomStyle4+DadStyleMiss+DadStyle1+DadStyle2+DadStyle3+DadStyle4+PhysicalRiskMiss+PhysicalRisk+EnrichingMiss+Enriching+MomSupportMiss+MomSupport+DadSupportMiss+DadSupport+RBirthAgeMiss+RBirthAge, 
            g.Deltaform=Delta~A+Sex.L+Age+Region1.L+Region2.L+Region3.L+Region4.L+MSA1.L+MSA2.L+MSA3.L+Race1.L+Race2.L+Race3.L+TeacherGoodMiss+TeacherGood+TeacherInterestMiss+TeacherInterest+StudentDisruptMiss+StudentDisrupt+GradedFairMiss+GradedFair+CheatTestsMiss+CheatTests+DisciplineFairMiss+DisciplineFair+SchoolSafeMiss+SchoolSafe+PeersSmokeMiss+PeersSmoke+PeersSportsMiss+PeersSports+PeersCollegeMiss+PeersCollege+PeersDelinqMiss+PeersDelinq+FamilyMiss+Family1+Family2+Family3+Family4+Family5+Family6+Family7+Family8+Family9+Family10+MomBirthAgeMiss+MomBirthAge+ParentHealth1Miss+ParentHealth1+ParentHealth2Miss+ParentHealth2+GovAssist97Miss+GovAssist97+EighthGradesMiss+EighthGrades+DoesHWMiss+DoesHW+DadEducMiss+DadEduc+MomEducMiss+MomEduc+HHincomeMiss+HHincome+HardTimesMiss+HardTimes+LearningDisabilityMiss+LearningDisability+IntDisabilityMiss+IntDisability+OtherChronicMiss+OtherChronic+SensoryMiss+Sensory+MissingPartMiss+MissingPart+ChronicConditionMiss+ChronicCondition+BirthMonth+HHSize+FamiyRoutinesMiss+FamiyRoutines+MomMonitorMiss+MomMonitor+DadMonitorMiss+DadMonitor+AutonomyYRMiss+AutonomyYR+AutonomyPRMiss+AutonomyPR+LimitBreakYRMiss+LimitBreakYR+LimitBreakPRMiss+LimitBreakPR+MomStyleMiss+MomStyle1+MomStyle2+MomStyle3+MomStyle4+DadStyleMiss+DadStyle1+DadStyle2+DadStyle3+DadStyle4+PhysicalRiskMiss+PhysicalRisk+EnrichingMiss+Enriching+MomSupportMiss+MomSupport+DadSupportMiss+DadSupport+RBirthAgeMiss+RBirthAge
            ,Q.SL.library=NULL,cvQinit=FALSE,V=10,verbose=TRUE)
    binaryoutput2[i-342] = paste0(format(round(x$estimates$ATE$psi, 2), nsmall = 2)," (",format(round(x$estimates$ATE$CI[1], 2), nsmall = 2),", ",format(round(x$estimates$ATE$CI[2], 2), nsmall = 2),")")
}
binaryoutput2names = colnames(nlsy[343:354])
binaryoutput2 = cbind(binaryoutput2names,binaryoutput2)
write.csv(binaryoutput2,"binaryoutput23.csv")
  
#BINARY EXPOSURE ANALYSES - Non-Parametric
binaryoutput = 1:12
binaryoutputrr = 1:12
binaryoutputor = 1:12
for (i in 343:354){
    Y = nlsy2000[,i]
    Delta = nlsy2000[,i+54]
    x = tmle(Y, A, W, Delta = Delta, family=ifelse(max(Y)==1,"binomial","gaussian"), Q.SL.library = c("SL.glm","SL.gam","SL.glmnet", "SL.ranger","SL.xgboost"), g.SL.library = c("SL.glm","SL.gam","SL.glmnet", "SL.ranger","SL.xgboost"), g.Delta.SL.library = c("SL.glm","SL.gam","SL.glmnet", "SL.ranger","SL.xgboost"),V=10,verbose=TRUE)
    binaryoutput[i-342] = paste0(format(round(x$estimates$ATE$psi, 2), nsmall = 2)," (",format(round(x$estimates$ATE$CI[1], 2), nsmall = 2),", ",format(round(x$estimates$ATE$CI[2], 2), nsmall = 2),")")
    binaryoutputrr[i-342] = ifelse(max(Y)==1,paste0(format(round(x$estimates$RR$psi, 2), nsmall = 2)," (",format(round(x$estimates$RR$CI[1], 2), nsmall = 2),", ",format(round(x$estimates$RR$CI[2], 2), nsmall = 2),")"),"1")
    binaryoutputor[i-342] = ifelse(max(Y)==1,paste0(format(round(x$estimates$OR$psi, 2), nsmall = 2)," (",format(round(x$estimates$OR$CI[1], 2), nsmall = 2),", ",format(round(x$estimates$OR$CI[2], 2), nsmall = 2),")"),"1")
}
binaryoutputnames = colnames(nlsy[343:354])
binaryoutput = cbind(binaryoutputnames,binaryoutput)
write.csv(binaryoutput,"binaryoutput98.csv")

#BINARY EXPOSURE ANALYSES - Non-Parametric - Sampling Weights Included

nlsy = mutate(nlsy,InSample=ifelse(R0000100%in%nlsy2000$R000010==TRUE,1,0)) #Creating a dummy variable of whether in the subsample
nlsy = mutate(nlsy,DepressedDelta1 = ifelse(Depressed==1 & InSample==1,1,0)) #Whether depressed or not for passing different levels of exposure into Delta
nlsy = mutate(nlsy,DepressedDelta2 = ifelse(Depressed==0 & InSample==1,1,0))
CombinedQ = 0
binaryoutput4 = 0
Q1S = matrix(1:107808, nrow = 8984, ncol = 12)
Q2S = matrix(1:107808, nrow = 8984, ncol = 12)
n2 = sqrt(length(nlsy2000$Age))

for (i in 343:354){
    Y = nlsy[,i]
    Delta1 = nlsy[,i+54]*nlsy$InSample*nlsy$DepressedDelta1
    Delta2 = nlsy[,i+54]*nlsy$InSample*nlsy$DepressedDelta2
    Delta = Delta1
    x1 = tmle(Y, NULL, W4, Delta = Delta1, family=ifelse(max(Y)==1,"binomial","gaussian"), Q.SL.library = c("SL.glm","SL.gam","SL.glmnet", "SL.ranger","SL.xgboost"), g.SL.library = c("SL.glm","SL.gam","SL.glmnet", "SL.ranger","SL.xgboost"), g.Delta.SL.library = c("SL.glm","SL.gam","SL.glmnet", "SL.ranger","SL.xgboost"),V=10,verbose=TRUE)
    Delta=Delta2
    x2 = tmle(Y, NULL, W4, Delta = Delta2, family=ifelse(max(Y)==1,"binomial","gaussian"), Q.SL.library = c("SL.glm","SL.gam","SL.glmnet", "SL.ranger","SL.xgboost"), g.SL.library = c("SL.glm","SL.gam","SL.glmnet", "SL.ranger","SL.xgboost"), g.Delta.SL.library = c("SL.glm","SL.gam","SL.glmnet", "SL.ranger","SL.xgboost"),V=10,verbose=TRUE)
    Q1S[,i-344] = x1$Qstar[,1]
    Q2S[,i-344] = x2$Qstar[,1]
    CombinedQ[i] = (Q1S -Q2S)
}
for (i in 1:12){
    CombinedQ[,i] = (Q1S[,i] -Q2S[,i])
}
CombinedQ=Q1S-Q2S
write.csv(CombinedQ,'CombinedQ.csv')
CI1x3 = 0
CI2x3 = 0
meanx3 = 0
for (i in 1:12){
    meanx3[i] = sum(CombinedQ[,i]*nlsy$R1236101)/sum(nlsy$R1236101)
    CI1x3[i] = meanx3[i]-1.96*(sqrt(wtd.var(CombinedQ[,i], nlsy$R1236101)))
    CI2x3[i] = meanx3[i]+1.96*(sqrt(wtd.var(CombinedQ[,i], nlsy$R1236101)))
    binaryoutput4[i] = paste0(format(round(meanx3[i], 2), nsmall = 2)," (",format(round(CI1x3[i], 2), nsmall = 2),", ",format(round(CI2x3[i], 2), nsmall = 2),")")
}
binaryoutputnames4 = colnames(nlsy[343:355])
binaryoutput4 = cbind(binaryoutputnames4,binaryoutput4)
colnames(CombinedQ) = binaryoutputnames4
write.csv(binaryoutput4,"binaryoutput5.csv")


#CATEGORICAL EXPOSURE ANALYSES - Non-Parametric - No Sampling Weights

CombinedQ2 = 0
binaryoutput5 = 0
Q23S = matrix(1:40116, nrow = 3343, ncol = 12)
Q24S = matrix(1:40116, nrow = 3343, ncol = 12)
Q25S = matrix(1:40116, nrow = 3343, ncol = 12)

for (i in 343:354){
    Y = nlsy2000[,i]
    Delta1 = nlsy2000[,i+54]*nlsy2000$DRDelta1
    Delta2 = nlsy2000[,i+54]*nlsy2000$DRDelta2
    Delta3 = nlsy2000[,i+54]*nlsy2000$DRDelta3
    Delta = Delta1
    x4 = tmle(Y, A, W, Delta = Delta1, family=ifelse(max(Y)==1,"binomial","gaussian"), Q.SL.library = c("SL.glm","SL.gam","SL.glmnet", "SL.ranger","SL.xgboost"), g.SL.library = c("SL.glm","SL.gam","SL.glmnet", "SL.ranger","SL.xgboost"), g.Delta.SL.library = c("SL.glm","SL.gam","SL.glmnet", "SL.ranger","SL.xgboost"),V=10,verbose=TRUE)
    Delta=Delta2
    x5 = tmle(Y, A, W, Delta = Delta2, family=ifelse(max(Y)==1,"binomial","gaussian"), Q.SL.library = c("SL.glm","SL.gam","SL.glmnet", "SL.ranger","SL.xgboost"), g.SL.library = c("SL.glm","SL.gam","SL.glmnet", "SL.ranger","SL.xgboost"), g.Delta.SL.library = c("SL.glm","SL.gam","SL.glmnet", "SL.ranger","SL.xgboost"),V=10,verbose=TRUE)
    Delta=Delta3
    x6 = tmle(Y, A, W, Delta = Delta3, family=ifelse(max(Y)==1,"binomial","gaussian"), Q.SL.library = c("SL.glm","SL.gam","SL.glmnet", "SL.ranger","SL.xgboost"), g.SL.library = c("SL.glm","SL.gam","SL.glmnet", "SL.ranger","SL.xgboost"), g.Delta.SL.library = c("SL.glm","SL.gam","SL.glmnet", "SL.ranger","SL.xgboost"),V=10,verbose=TRUE)
    Q23S[,i-342] = x4$Qstar[,1]
    Q24S[,i-342] = x5$Qstar[,1]
    Q25S[,i-342] = x6$Qstar[,1]
}
catoutput5=0
catoutput6=0
catoutput7=0
catoutput8=0
catoutput9=0
for (i in 1:12){
    meanx3[i] = mean(Q23S[,i])
    CI1x3[i] = meanx3[i]-1.96*(sd(Q23S[,i]))
    CI2x3[i] = meanx3[i]+1.96*(sd(Q23S[,i]))
    catoutput5[i] = paste0(format(round(meanx3[i], 2), nsmall = 2)," (",format(round(CI1x3[i], 2), nsmall = 2),", ",format(round(CI2x3[i], 2), nsmall = 2),")")
}
for (i in 1:12){
    meanx3[i] = mean(Q24S[,i])
    CI1x3[i] = meanx3[i]-1.96*(sd(Q24S[,i]))
    CI2x3[i] = meanx3[i]+1.96*(sd(Q24S[,i]))
    catoutput6[i] = paste0(format(round(meanx3[i], 2), nsmall = 2)," (",format(round(CI1x3[i], 2), nsmall = 2),", ",format(round(CI2x3[i], 2), nsmall = 2),")")
}
for (i in 1:12){
    meanx3[i] = mean(Q25S[,i])
    CI1x3[i] = meanx3[i]-1.96*(sd(Q25S[,i]))
    CI2x3[i] = meanx3[i]+1.96*(sd(Q25S[,i]))
    catoutput7[i] = paste0(format(round(meanx3[i], 2), nsmall = 2)," (",format(round(CI1x3[i], 2), nsmall = 2),", ",format(round(CI2x3[i], 2), nsmall = 2),")")
}
for (i in 1:12){
    meanx3[i] = mean(Q24S[,i]-Q23S[,i])
    CI1x3[i] = meanx3[i]-1.96*(sd(Q24S[,i]-Q23S[,i]))
    CI2x3[i] = meanx3[i]+1.96*(sd(Q24S[,i]-Q23S[,i]))
    catoutput8[i] = paste0(format(round(meanx3[i], 2), nsmall = 2)," (",format(round(CI1x3[i], 2), nsmall = 2),", ",format(round(CI2x3[i], 2), nsmall = 2),")")
}
for (i in 1:12){
    meanx3[i] = mean(Q25S[,i]-Q24S[,i])
    CI1x3[i] = meanx3[i]-1.96*(sd(Q25S[,i]-Q24S[,i]))
    CI2x3[i] = meanx3[i]+1.96*(sd(Q25S[,i]-Q24S[,i]))
    catoutput9[i] = paste0(format(round(meanx3[i], 2), nsmall = 2)," (",format(round(CI1x3[i], 2), nsmall = 2),", ",format(round(CI2x3[i], 2), nsmall = 2),")")
}
binaryoutputnames4 = colnames(nlsy[343:354])
catoutput5 = cbind(binaryoutputnames4,catoutput5)
catoutput5 = cbind(catoutput5,catoutput6,catoutput7,catoutput8,catoutput9)
colnames(catoutput5) = binaryoutputnames4
write.csv(catoutput5,"catoutput5.csv")

#BINARY EXPOSURE ANALYSES - Non-Parametric - Sensitivity Analysis with Without Siblings

dups <- nlsy2000[duplicated(nlsy2000$R1193000), ]
dups <- nlsy2000[nlsy2000$R1193000%in%dups$R1193000,]
dups2 <- dups %>% group_by(R1193000) %>% sample_n(1)
dups2 = as.data.frame(ungroup(dups2))
mean(dups2$R000010)
mean(dups$R000010)
length(dups$Age) #405
length(dups2$Age) #199
length(nlsy2000$Age) #3343
length(nlsyInt$Age) #3137
mean(nlsyInt$R000010)
typeof(dups2)

nlsyInt = nlsy2000[!nlsy2000$R1193000%in%dups$R1193000,]
nlsyInt = rbind(nlsyInt,dups2)

write.csv(dups,"dups.csv")
dups %>%
  group_by(R1193000) %>%
  summarise(samples = sample(R000010,1))
dups %>%
  group_by(R1193000) %>%
  mutate(SmallGroup = (bpm - mean(bpm))^2) %>%
  select(genre, mean_bpm)
dupsample

W3 = as.data.frame(nlsyInt[,c("Sex","Age","Region1","Region2","Region3","Region4","MSA1","MSA2","MSA3","Race1","Race2","Race3","TeacherGoodMiss","TeacherGood","TeacherInterestMiss","TeacherInterest","StudentDisruptMiss","StudentDisrupt","GradedFairMiss","GradedFair","CheatTestsMiss","CheatTests","DisciplineFairMiss","DisciplineFair","SchoolSafeMiss","SchoolSafe","PeersSmokeMiss","PeersSmoke","PeersSportsMiss","PeersSports","PeersCollegeMiss","PeersCollege","PeersDelinqMiss","PeersDelinq","FamilyMiss","Family1","Family2","Family3","Family4","Family5","Family6","Family7","Family8","Family9","Family10","MomBirthAgeMiss","MomBirthAge","ParentHealth1Miss","ParentHealth1","ParentHealth2Miss","ParentHealth2","GovAssist97Miss","GovAssist97","EighthGradesMiss","EighthGrades","DoesHWMiss","DoesHW","DadEducMiss","DadEduc","MomEducMiss","MomEduc","HHincomeMiss","HHincome","HardTimesMiss","HardTimes","LearningDisabilityMiss","LearningDisability","IntDisabilityMiss","IntDisability","OtherChronicMiss","OtherChronic","SensoryMiss","Sensory","MissingPartMiss","MissingPart","ChronicConditionMiss","ChronicCondition","BirthMonth","HHSize","FamiyRoutinesMiss","FamiyRoutines","MomMonitorMiss","MomMonitor","DadMonitorMiss","DadMonitor","AutonomyYRMiss","AutonomyYR","AutonomyPRMiss","AutonomyPR","LimitBreakYRMiss","LimitBreakYR","LimitBreakPRMiss","LimitBreakPR","MomStyleMiss","MomStyle1","MomStyle2","MomStyle3","MomStyle4","DadStyleMiss","DadStyle1","DadStyle2","DadStyle3","DadStyle4","PhysicalRiskMiss","PhysicalRisk","EnrichingMiss","Enriching","MomSupportMiss","MomSupport","DadSupportMiss","DadSupport","RBirthAgeMiss","RBirthAge")])
binaryoutput3 = 1:12
A2 = as.vector(as.numeric(nlsyInt$Depressed))
for (i in 349){
    Y = nlsyInt[,i]
    Delta = nlsyInt[,i+54]
    x = tmle(Y, A2, W3, Delta = Delta, family=ifelse(max(Y)==1,"binomial","gaussian"), Q.SL.library = c("SL.glm","SL.gam","SL.glmnet", "SL.ranger","SL.xgboost"), g.SL.library = c("SL.glm","SL.gam","SL.glmnet", "SL.ranger","SL.xgboost"), g.Delta.SL.library = c("SL.glm","SL.gam","SL.glmnet", "SL.ranger","SL.xgboost"),V=10,verbose=TRUE)
    binaryoutput3[i-342] = paste0(format(round(x$estimates$ATE$psi, 2), nsmall = 2)," (",format(round(x$estimates$ATE$CI[1], 2), nsmall = 2),", ",format(round(x$estimates$ATE$CI[2], 2), nsmall = 2),")")
}
x$estimates$ATE
binaryoutputnames3 = colnames(nlsy[345:356])
binaryoutput3 = cbind(binaryoutputnames3,binaryoutput3)
write.csv(binaryoutput3,"binaryoutput32.csv")

```

Add a new chunk by clicking the *Insert Chunk* button on the toolbar or by pressing *Ctrl+Alt+I*.

When you save the notebook, an HTML file containing the code and output will be saved alongside it (click the *Preview* button or press *Ctrl+Shift+K* to preview the HTML file).

The preview shows you a rendered HTML copy of the contents of the editor. Consequently, unlike *Knit*, *Preview* does not run any R code chunks. Instead, the output of the chunk when it was last run in the editor is displayed.
