# Supplementary material for: Psychological distress in adolescence and later economic and health outcomes in the United States population: A retrospective and modeling study
Source: PLoS Med. 2025 Jan 16;22(1):e1004506. doi: 10.1371/journal.pmed.1004506 (PMC11737723; doi:10.1371/journal.pmed.1004506)
Supplement: S1 Table — (CSV) [file pmed.1004506.s005.csv]

	Balance.Type	Balance.Diff.Un	Balance.Diff.Adj	Observations.Control	Observations.Treated
Sex_2	Binary	0.223507175735454	NA	3119	143
Age	Contin.	0.0818422698447916	NA	3119	143
Region1	Binary	0.0258779373880368	NA	3119	143
Region2	Binary	-0.0229161668725632	NA	3119	143
Region3	Binary	-0.00603340231426153	NA	3119	143
Region4	Binary	0.00307163179878794	NA	3119	143
MSA1	Binary	0.039162184401043	NA	3119	143
MSA2	Binary	-0.0164208987549802	NA	3119	143
MSA3	Binary	-0.0227412856460628	NA	3119	143
Race1	Binary	0.0692933229002481	NA	3119	143
Race2	Binary	-0.0291468710833892	NA	3119	143
Race3	Binary	-0.040146451816859	NA	3119	143
TeacherGood_1	Binary	-0.0208196809608876	NA	3119	143
TeacherGood_2	Binary	-0.0274423907286552	NA	3119	143
TeacherGood_3	Binary	0.0424338177868345	NA	3119	143
TeacherGood_4	Binary	0.00582825390270833	NA	3119	143
TeacherGood:<NA>	Binary	-0.000961846745751844	NA	3119	143
TeacherInterest_1	Binary	-0.0245620104277348	NA	3119	143
TeacherInterest_2	Binary	0.0100817910005189	NA	3119	143
TeacherInterest_3	Binary	-0.0181620499641701	NA	3119	143
TeacherInterest_4	Binary	0.032642269391386	NA	3119	143
TeacherInterest:<NA>	Binary	-0.00192369349150369	NA	3119	143
StudentDisrupt_1	Binary	0.0723358797813227	NA	3119	143
StudentDisrupt_2	Binary	-0.0508115119796763	NA	3119	143
StudentDisrupt_3	Binary	0.0031351831736941	NA	3119	143
StudentDisrupt_4	Binary	-0.0246595509753404	NA	3119	143
StudentDisrupt:<NA>	Binary	-0.000961846745751844	NA	3119	143
GradedFair_1	Binary	-0.0784560987068219	NA	3119	143
GradedFair_2	Binary	-0.0292870100006069	NA	3119	143
GradedFair_3	Binary	0.065378209061912	NA	3119	143
GradedFair_4	Binary	0.0423648996455168	NA	3119	143
GradedFair:<NA>	Binary	-0.00256492465533825	NA	3119	143
CheatTests_1	Binary	0.0911784880706862	NA	3119	143
CheatTests_2	Binary	0.055511662180487	NA	3119	143
CheatTests_3	Binary	-0.0954163997220002	NA	3119	143
CheatTests_4	Binary	-0.051273750529173	NA	3119	143
CheatTests:<NA>	Binary	-0.00961846745751843	NA	3119	143
DisciplineFair_1	Binary	-0.0633851016980444	NA	3119	143
DisciplineFair_2	Binary	0.00797914255737819	NA	3119	143
DisciplineFair_3	Binary	0.00418769897198742	NA	3119	143
DisciplineFair_4	Binary	0.0512182601686787	NA	3119	143
DisciplineFair:<NA>	Binary	-0.00416800256492466	NA	3119	143
SchoolSafe_1	Binary	-0.0926034812427624	NA	3119	143
SchoolSafe_2	Binary	-0.0317378385414329	NA	3119	143
SchoolSafe_3	Binary	0.0737340323348026	NA	3119	143
SchoolSafe_4	Binary	0.0506072874493927	NA	3119	143
SchoolSafe:<NA>	Binary	-0.000961846745751844	NA	3119	143
PeersSmoke_1	Binary	-0.0842495390232351	NA	3119	143
PeersSmoke_2	Binary	-0.0406326302575492	NA	3119	143
PeersSmoke_3	Binary	0.0270424374520055	NA	3119	143
PeersSmoke_4	Binary	0.0399175989663085	NA	3119	143
PeersSmoke_5	Binary	0.0579221328624703	NA	3119	143
PeersSmoke:<NA>	Binary	-0.0109614655943608	NA	3119	143
PeersSports_1	Binary	0.0177847510044167	NA	3119	143
PeersSports_2	Binary	0.0981018111243119	NA	3119	143
PeersSports_3	Binary	-0.0598976991375167	NA	3119	143
PeersSports_4	Binary	-0.114394674550847	NA	3119	143
PeersSports_5	Binary	0.0584058115596347	NA	3119	143
PeersSports:<NA>	Binary	0.00282500442808234	NA	3119	143
PeersCollege_1	Binary	0.0246961011457848	NA	3119	143
PeersCollege_2	Binary	0.0236372282831501	NA	3119	143
PeersCollege_3	Binary	-0.0234170202099473	NA	3119	143
PeersCollege_4	Binary	-0.0653619728769248	NA	3119	143
PeersCollege_5	Binary	0.0404456636579372	NA	3119	143
PeersCollege:<NA>	Binary	0.0125824800399985	NA	3119	143
PeersDelinq_1	Binary	-0.123929128394672	NA	3119	143
PeersDelinq_2	Binary	-0.0346388749579208	NA	3119	143
PeersDelinq_3	Binary	0.0507423106781442	NA	3119	143
PeersDelinq_4	Binary	0.0363151711677052	NA	3119	143
PeersDelinq_5	Binary	0.071510521506743	NA	3119	143
PeersDelinq:<NA>	Binary	0.0069324711838338	NA	3119	143
Family1	Binary	-0.126495126495126	NA	3119	143
Family1:<NA>	Binary	-0.00352677140109009	NA	3119	143
Family2	Binary	-0.000724500724500726	NA	3119	143
Family3	Binary	-0.000900000900000898	NA	3119	143
Family4	Binary	0.0565560565560566	NA	3119	143
Family5	Binary	0.013000513000513	NA	3119	143
Family6	Binary	0.00433350433350433	NA	3119	143
Family7	Binary	0.0110902610902611	NA	3119	143
Family8	Binary	0.0353520353520353	NA	3119	143
Family9	Binary	0.0122917622917623	NA	3119	143
Family10	Binary	-0.0045045045045045	NA	3119	143
MomBirthAge_1	Binary	-0.00347222222222222	NA	3119	143
MomBirthAge_2	Binary	0.0496527777777778	NA	3119	143
MomBirthAge_3	Binary	-0.0137152777777778	NA	3119	143
MomBirthAge_4	Binary	-0.0324652777777778	NA	3119	143
MomBirthAge:<NA>	Binary	0.0282679808168747	NA	3119	143
ParentHealth1_1	Binary	-0.091015466015466	NA	3119	143
ParentHealth1_2	Binary	-0.0264550264550265	NA	3119	143
ParentHealth1_3	Binary	0.0550976800976801	NA	3119	143
ParentHealth1_4	Binary	0.0591168091168091	NA	3119	143
ParentHealth1_5	Binary	0.00325600325600325	NA	3119	143
ParentHealth1:<NA>	Binary	0.0191696729048444	NA	3119	143
ParentHealth2_1	Binary	-0.0883534136546185	NA	3119	143
ParentHealth2_2	Binary	-0.0679824561403509	NA	3119	143
ParentHealth2_3	Binary	0.048721200591841	NA	3119	143
ParentHealth2_4	Binary	0.104893257239484	NA	3119	143
ParentHealth2_5	Binary	0.00272141196364405	NA	3119	143
ParentHealth2:<NA>	Binary	0.107197707710693	NA	3119	143
GovAssist97	Contin.	0.0788990889022012	NA	3119	143
GovAssist97:<NA>	Binary	-0.000762302782180948	NA	3119	143
EighthGrades_0	Binary	0.088800986239914	NA	3119	143
EighthGrades_1	Binary	-0.0255782804758793	NA	3119	143
EighthGrades_2	Binary	-0.0664576468352729	NA	3119	143
EighthGrades_3	Binary	0.0032349410712382	NA	3119	143
EighthGrades:<NA>	Binary	-0.0186562395603755	NA	3119	143
DoesHW	Contin.	-0.19984791917708	NA	3119	143
DoesHW:<NA>	Binary	0.00462762630123964	NA	3119	143
DadEduc_1	Binary	0.02105886788388	NA	3119	143
DadEduc_2	Binary	0.0971496621844012	NA	3119	143
DadEduc_3	Binary	-0.0038898164605064	NA	3119	143
DadEduc_4	Binary	-0.095641610264328	NA	3119	143
DadEduc_5	Binary	-0.0186771033434469	NA	3119	143
DadEduc:<NA>	Binary	0.0949963790617846	NA	3119	143
MomEduc_1	Binary	0.0898840638962707	NA	3119	143
MomEduc_2	Binary	0.0432000700873171	NA	3119	143
MomEduc_3	Binary	-0.00308676225797971	NA	3119	143
MomEduc_4	Binary	-0.116569809888152	NA	3119	143
MomEduc_5	Binary	-0.0134275618374558	NA	3119	143
MomEduc:<NA>	Binary	0.0611882506720596	NA	3119	143
HHincome	Contin.	-0.227631120790907	NA	3119	143
HHincome:<NA>	Binary	0.0775329191488217	NA	3119	143
HardTimes	Binary	0.0505183058147882	NA	3119	143
HardTimes:<NA>	Binary	0.0191091370956712	NA	3119	143
LearningDisability	Binary	0.0618327951202009	NA	3119	143
LearningDisability:<NA>	Binary	0.0194297526775885	NA	3119	143
IntDisability	Binary	-0.00322927879440258	NA	3119	143
OtherChronic	Binary	0.00386652314316469	NA	3119	143
Sensory	Binary	0.0238393689494442	NA	3119	143
Sensory:<NA>	Binary	0.0200709838414231	NA	3119	143
MissingPart	Binary	0.0165822875582646	NA	3119	143
ChronicCondition	Binary	-0.0213581929006812	NA	3119	143
BirthMonth	Contin.	-0.137538484060092	NA	3119	143
HHSize	Contin.	0.0437008360676532	NA	3119	143
FamiyRoutines	Contin.	-0.118360635649817	NA	3119	143
FamiyRoutines:<NA>	Binary	0.00725308676575108	NA	3119	143
MomMonitor	Contin.	-0.107136885178489	NA	3119	143
MomMonitor:<NA>	Binary	0.0054078656194719	NA	3119	143
DadMonitor	Contin.	-0.37788783908138	NA	3119	143
DadMonitor:<NA>	Binary	0.0986083490091185	NA	3119	143
AutonomyYR	Contin.	-0.119365100690479	NA	3119	143
AutonomyYR:<NA>	Binary	0.0235618821704105	NA	3119	143
AutonomyPR	Contin.	0.137342811701456	NA	3119	143
AutonomyPR:<NA>	Binary	0.0161025252400693	NA	3119	143
LimitBreakYR	Binary	-0.0341317487543903	NA	3119	143
LimitBreakYR:<NA>	Binary	0.0285101240535675	NA	3119	143
LimitBreakPR	Binary	0.0163753082837661	NA	3119	143
LimitBreakPR:<NA>	Binary	0.0163626050128134	NA	3119	143
MomStyle1	Binary	0.0294589178356713	NA	3119	143
MomStyle1:<NA>	Binary	0.0158671082043958	NA	3119	143
MomStyle2	Binary	-0.00619015809396573	NA	3119	143
MomStyle3	Binary	0.00480219698656573	NA	3119	143
MomStyle4	Binary	-0.0280709567282714	NA	3119	143
DadStyle1	Binary	0.0177466105656849	NA	3119	143
DadStyle1:<NA>	Binary	0.102074584601035	NA	3119	143
DadStyle2	Binary	0.00292192613370734	NA	3119	143
DadStyle3	Binary	0.0751799906498364	NA	3119	143
DadStyle4	Binary	-0.0958485273492286	NA	3119	143
PhysicalRisk	Contin.	0.190678233446683	NA	3119	143
PhysicalRisk:<NA>	Binary	0.0216135259418363	NA	3119	143
Enriching	Contin.	-0.159770484986066	NA	3119	143
Enriching:<NA>	Binary	0.00500877769233011	NA	3119	143
MomSupport	Contin.	-0.378694034504259	NA	3119	143
MomSupport:<NA>	Binary	0.133324514536441	NA	3119	143
DadSupport	Contin.	-0.350089663090237	NA	3119	143
DadSupport:<NA>	Binary	0.13236266779069	NA	3119	143
RBirthAge_1	Binary	-0.00577464751199832	NA	3119	143
RBirthAge_2	Binary	0.0703057338758891	NA	3119	143
RBirthAge_3	Binary	-0.010821801359587	NA	3119	143
RBirthAge_4	Binary	-0.0537092850043037	NA	3119	143
RBirthAge:<NA>	Binary	0.0305728256994689	NA	3119	143
