# Supplementary material for: Psychological distress in adolescence and later economic and health outcomes in the United States population: A retrospective and modeling study
Source: PLoS Med. 2025 Jan 16;22(1):e1004506. doi: 10.1371/journal.pmed.1004506 (PMC11737723; doi:10.1371/journal.pmed.1004506)
Supplement: S2 Table — (CSV) [file pmed.1004506.s006.csv]

	unclass.gcoef.
(Intercept)	-2.84200868398977e+43
Sex.L	-8.76794326458945e+41
Age	1.91404012585544e+42
Region1.L	1.40556039402448e+42
Region2.L	-2.21724297421765e+41
Region3.L	-1.08762236937734e+42
Region4.L	NA
MSA1.L	2.40677614416329e+42
MSA2.L	6.22270205293022e+41
MSA3.L	NA
Race1.L	2.28473548356169e+42
Race2.L	-1.0586346025887e+42
Race3.L	NA
TeacherGoodMiss	-3.23697915399024e+42
TeacherGood	-5.55107209669425e+41
TeacherInterestMiss	3.85747081762786e+41
TeacherInterest	-2.45191459663845e+41
StudentDisruptMiss	2.3643538916779e+42
StudentDisrupt	-2.73968330395805e+41
GradedFairMiss	1.38576023269621e+42
GradedFair	-1.91778134227915e+42
CheatTestsMiss	1.5943095424077e+42
CheatTests	-1.29601609062278e+42
DisciplineFairMiss	-1.30200626908013e+42
DisciplineFair	3.10674030555485e+42
SchoolSafeMiss	2.72569542740952e+42
SchoolSafe	-1.03851421579435e+42
PeersSmokeMiss	-3.000507109694e+42
PeersSmoke	5.33514828997704e+41
PeersSportsMiss	-1.1369780116185e+41
PeersSports	2.72892385183799e+41
PeersCollegeMiss	-1.40799956151581e+42
PeersCollege	-8.08293159852147e+40
PeersDelinqMiss	7.38039227078886e+41
PeersDelinq	3.81939882304093e+41
FamilyMiss	1.15028969667135e+42
Family1	-1.25330719192322e+41
Family2	-5.14366751995832e+40
Family3	-1.10643463307514e+41
Family4	-6.8021727700379e+40
Family5	-9.5234545581437e+41
Family6	2.149725648368e+41
Family7	-3.54832916691143e+41
Family8	1.01360486857897e+41
Family9	1.12722946904206e+41
Family10	NA
MomBirthAgeMiss	-4.33413597566726e+40
MomBirthAge	-2.70583755463199e+40
ParentHealth1Miss	-2.03103830736408e+42
ParentHealth1	-7.54759318668431e+39
ParentHealth2Miss	-7.25474682626669e+39
ParentHealth2	2.79154994353407e+40
GovAssist97Miss	-1.06416632621176e+41
GovAssist97	2.73484438899153e+39
EighthGradesMiss	-1.65320907594739e+41
EighthGrades	2.47192441352496e+40
DoesHWMiss	-3.55643732308011e+41
DoesHW	4.74757911214222e+38
DadEducMiss	-6.09679778192851e+40
DadEduc	-2.6205494800116e+40
MomEducMiss	-2.20296769141095e+39
MomEduc	1.35801927875401e+40
HHincomeMiss	2.76041275564988e+40
HHincome	3.51658712346998e+35
HardTimesMiss	9.57929956076357e+41
HardTimes	-4.79694994839113e+40
LearningDisabilityMiss	3.49838007039261e+41
LearningDisability	-4.18575541624218e+40
IntDisabilityMiss	NA
IntDisability	-1.3296139605085e+41
OtherChronicMiss	NA
OtherChronic	-9.16455108071633e+40
SensoryMiss	-5.53252731319264e+41
Sensory	1.25277713184671e+41
MissingPartMiss	NA
MissingPart	2.23937928626144e+41
ChronicConditionMiss	NA
ChronicCondition	-4.74809270638402e+40
BirthMonth	2.67311848786867e+39
HHSize	1.00731363619215e+40
FamiyRoutinesMiss	-3.93000873574059e+40
FamiyRoutines	-8.10832184069279e+38
MomMonitorMiss	1.18593559995161e+41
MomMonitor	-6.48537234634426e+39
DadMonitorMiss	-1.74334729391982e+41
DadMonitor	5.6023358189662e+39
AutonomyYRMiss	3.27008330242835e+40
AutonomyYR	-1.4062856486474e+40
AutonomyPRMiss	2.58047430397256e+41
AutonomyPR	2.53864149262933e+40
LimitBreakYRMiss	1.01333414508516e+41
LimitBreakYR	-5.59235277338178e+40
LimitBreakPRMiss	-2.03560804488387e+41
LimitBreakPR	-9.34516385586488e+39
MomStyleMiss	-1.35975326984206e+41
MomStyle1	-1.01355493274767e+41
MomStyle2	-2.6439983093613e+40
MomStyle3	2.86182991261872e+40
MomStyle4	NA
DadStyleMiss	9.99431908571852e+40
DadStyle1	2.26899872678113e+41
DadStyle2	2.98150194239708e+40
DadStyle3	6.39074348355174e+40
DadStyle4	NA
PhysicalRiskMiss	2.90473812643491e+40
PhysicalRisk	5.85556074513009e+37
EnrichingMiss	6.32744216364267e+40
Enriching	1.21878205192981e+39
MomSupportMiss	-3.64836629715056e+40
MomSupport	-1.32723153407913e+38
DadSupportMiss	1.31464707751422e+41
DadSupport	7.93899770208011e+37
RBirthAgeMiss	2.08802368555389e+40
RBirthAge	2.67908025706825e+40
