# Supplementary material for: Psychological distress in adolescence and later economic and health outcomes in the United States population: A retrospective and modeling study
Source: PLoS Med. 2025 Jan 16;22(1):e1004506. doi: 10.1371/journal.pmed.1004506 (PMC11737723; doi:10.1371/journal.pmed.1004506)
Supplement: S3 Table — (CSV) [file pmed.1004506.s007.csv]

	unclass.qcoef.
(Intercept)	0.182324146970247
A	-0.0258227590437104
Sex.L	-0.0197844728825022
Age	0.00675544505414529
Region1.L	0.00567485545757978
Region2.L	-0.00179152371243587
Region3.L	0.00500476007366106
Region4.L	NA
MSA1.L	0.00674929785817893
MSA2.L	0.00395157647394454
MSA3.L	NA
Race1.L	-0.0108773362482303
Race2.L	0.00568322157836814
Race3.L	NA
TeacherGoodMiss	-0.148606618707573
TeacherGood	0.00628510138920322
TeacherInterestMiss	-0.105044439932148
TeacherInterest	0.000164548146588669
StudentDisruptMiss	0.0307285393461515
StudentDisrupt	-0.00367891519154209
GradedFairMiss	0.0278396774201103
GradedFair	-0.00161918352473872
CheatTestsMiss	-0.0695212164201721
CheatTests	-0.00171584720322986
DisciplineFairMiss	0.0088073846108868
DisciplineFair	-0.0119831381463889
SchoolSafeMiss	0.148872986789683
SchoolSafe	-0.00153109806137476
PeersSmokeMiss	-0.00458158954249472
PeersSmoke	0.000384692511931248
PeersSportsMiss	0.0289933650780733
PeersSports	0.000433127179266952
PeersCollegeMiss	0.011846782859836
PeersCollege	-0.000850482281563306
PeersDelinqMiss	0.0290983531698841
PeersDelinq	0.00272363173910764
FamilyMiss	-0.0713507236015772
Family1	0.0462138154516335
Family2	0.0379298870557548
Family3	0.061303326758566
Family4	0.0323649812599015
Family5	0.011716857074521
Family6	0.0847131440825789
Family7	0.0265801740878475
Family8	-0.00959432068895355
Family9	0.0798162579324604
Family10	NA
MomBirthAgeMiss	0.00720253217474899
MomBirthAge	0.00371975610394984
ParentHealth1Miss	-0.0150903388960004
ParentHealth1	-0.00233495421725221
ParentHealth2Miss	0.000329422115669369
ParentHealth2	-0.00332596814173151
GovAssist97Miss	0.0526184456557628
GovAssist97	-0.00399394240704125
EighthGradesMiss	0.0126691447318754
EighthGrades	0.0097138452864366
DoesHWMiss	0.0166356560157421
DoesHW	0.00126366612289021
DadEducMiss	0.00335699987784205
DadEduc	-0.00506566020714242
MomEducMiss	-0.0183773392074263
MomEduc	0.00435983915709737
HHincomeMiss	0.00954871043880089
HHincome	-5.39101505822518e-08
HardTimesMiss	0.077440252869171
HardTimes	-0.00367117399140033
LearningDisabilityMiss	-0.0669877088033802
LearningDisability	-0.0184191063617594
IntDisabilityMiss	NA
IntDisability	-0.049026697577851
OtherChronicMiss	NA
OtherChronic	-0.0192464529247879
SensoryMiss	0.0354675743389472
Sensory	0.00238773447860195
MissingPartMiss	NA
MissingPart	0.00411809752221859
ChronicConditionMiss	NA
ChronicCondition	-0.00496223948954861
BirthMonth	-0.00105375811370105
HHSize	-0.00350164810738395
FamiyRoutinesMiss	-0.016111394331921
FamiyRoutines	-0.000952027243405872
MomMonitorMiss	-2.52397839806678e-05
MomMonitor	-6.25421311045899e-05
DadMonitorMiss	-0.0492640178323674
DadMonitor	0.00202190056685497
AutonomyYRMiss	0.0255549599748287
AutonomyYR	0.00083460679933137
AutonomyPRMiss	-0.0458931859923667
AutonomyPR	0.000677699275773628
LimitBreakYRMiss	0.0179602071656015
LimitBreakYR	-0.00370139941824969
LimitBreakPRMiss	0.00605831601852478
LimitBreakPR	-0.013366250621259
MomStyleMiss	-0.00292967337491322
MomStyle1	0.0109587404480728
MomStyle2	0.000113313373170862
MomStyle3	0.00664628626755556
MomStyle4	NA
DadStyleMiss	0.0310437016331499
DadStyle1	0.000998352194512279
DadStyle2	0.00235932525738272
DadStyle3	-0.00155133449767867
DadStyle4	NA
PhysicalRiskMiss	0.0106056705269654
PhysicalRisk	-6.1427011433948e-05
EnrichingMiss	-0.0954496754504204
Enriching	0.00661611146636519
MomSupportMiss	-0.0527380212703409
MomSupport	-1.99103520952831e-05
DadSupportMiss	0.0618477074759018
DadSupport	2.83993277217181e-06
RBirthAgeMiss	0.0163983837344472
RBirthAge	0.000563505890487049
