# Supplementary material for: Psychological distress in adolescence and later economic and health outcomes in the United States population: A retrospective and modeling study
Source: PLoS Med. 2025 Jan 16;22(1):e1004506. doi: 10.1371/journal.pmed.1004506 (PMC11737723; doi:10.1371/journal.pmed.1004506)
Supplement: S4 Table — (CSV) [file pmed.1004506.s008.csv]

	unclass.dcoef.
(Intercept)	47.1218713918356
A	-0.266500864437575
Sex.L	0.137586336748761
Age	0.0411052852661207
Region1.L	-0.56517657017211
Region2.L	-0.134449320051341
Region3.L	0.0222358300471371
Region4.L	NA
MSA1.L	0.269100818363324
MSA2.L	0.0846112125631039
MSA3.L	NA
Race1.L	0.295608808811254
Race2.L	0.0537635944120293
Race3.L	NA
TeacherGoodMiss	42.2899670845709
TeacherGood	-0.045319652824754
TeacherInterestMiss	-16.9198144253214
TeacherInterest	-0.180213937084136
StudentDisruptMiss	-14.5406787713192
StudentDisrupt	-0.0887703543721905
GradedFairMiss	0.619028330047393
GradedFair	0.000714911368471641
CheatTestsMiss	1.00291489787381
CheatTests	-0.079644387496573
DisciplineFairMiss	0.106914368333198
DisciplineFair	-0.157664907222069
SchoolSafeMiss	-14.1906963578195
SchoolSafe	0.10641215724611
PeersSmokeMiss	-0.0194010384963794
PeersSmoke	0.072980257396074
PeersSportsMiss	-15.0332315155247
PeersSports	-0.0991662243775788
PeersCollegeMiss	0.28832786226977
PeersCollege	0.0145430111254175
PeersDelinqMiss	-0.243094621490296
PeersDelinq	0.077856532326422
FamilyMiss	-16.4484719164898
Family1	0.993279603729125
Family2	0.991861755786241
Family3	0.594119090526188
Family4	1.84113662452678
Family5	0.301591940701244
Family6	1.96617748921568
Family7	16.3731973688799
Family8	1.16494818128065
Family9	15.837748435389
Family10	NA
MomBirthAgeMiss	0.180981778567293
MomBirthAge	0.25248168143314
ParentHealth1Miss	1.39989701055147
ParentHealth1	-0.102610032137304
ParentHealth2Miss	-0.225189606854108
ParentHealth2	-0.0120414807112847
GovAssist97Miss	2.75185605388943
GovAssist97	-0.0555311004536305
EighthGradesMiss	-0.24413770205149
EighthGrades	-0.0876152918226809
DoesHWMiss	1.20227096167316
DoesHW	-0.071678930456411
DadEducMiss	0.581658040471459
DadEduc	-0.0402186407968362
MomEducMiss	-0.210489412641292
MomEduc	0.0710236533001424
HHincomeMiss	-0.591601116833131
HHincome	-1.81812470016998e-06
HardTimesMiss	0.348566777223247
HardTimes	-0.316077569277077
LearningDisabilityMiss	-15.9694185379239
LearningDisability	0.22357411731799
IntDisabilityMiss	NA
IntDisability	13.4175910677033
OtherChronicMiss	NA
OtherChronic	0.235940844195748
SensoryMiss	15.5920837763703
Sensory	-0.161594904812393
MissingPartMiss	NA
MissingPart	0.411433583148567
ChronicConditionMiss	NA
ChronicCondition	-0.126461117570872
BirthMonth	-0.0108983361245816
HHSize	0.147113347794853
FamiyRoutinesMiss	0.389955275479827
FamiyRoutines	-0.0151609449095108
MomMonitorMiss	-0.112485749297539
MomMonitor	0.0127801050073464
DadMonitorMiss	-0.689444273452064
DadMonitor	0.0355435127609712
AutonomyYRMiss	-0.0273560893626652
AutonomyYR	0.0227117237407615
AutonomyPRMiss	15.0637501115965
AutonomyPR	-0.0548336945702678
LimitBreakYRMiss	-0.419838008223562
LimitBreakYR	0.00604080027044708
LimitBreakPRMiss	-14.882880028396
LimitBreakPR	0.114279527152337
MomStyleMiss	-0.420616073911465
MomStyle1	-0.202794007514792
MomStyle2	-0.00986044641158099
MomStyle3	-0.177842783324081
MomStyle4	NA
DadStyleMiss	0.453233197158069
DadStyle1	0.333832263354934
DadStyle2	0.358686275787302
DadStyle3	0.0736892392544372
DadStyle4	NA
PhysicalRiskMiss	-0.562108874166136
PhysicalRisk	0.000971179110893461
EnrichingMiss	-15.3924029592027
Enriching	0.111295754187648
MomSupportMiss	-0.609920346410602
MomSupport	6.45992107074048e-05
DadSupportMiss	0.961470544195909
DadSupport	-0.000198533345412459
RBirthAgeMiss	-0.394633734432133
RBirthAge	-0.385811344753972
